# Supplementary material for: Rapid and direct control of target protein levels with VHL-recruiting dTAG molecules
Source: Nat Commun. 2020 Sep 18;11:4687. doi: 10.1038/s41467-020-18377-w (PMC7501296; doi:10.1038/s41467-020-18377-w)
Supplement: Supplementary file 3 — Supplementary Data 1 [file 41467_2020_18377_MOESM3_ESM.xlsx]

## Sheet: Legend, tab, column information
Data file	Legend
Supplementary Data 1	Mass spectrometry-based proteomics raw data files.
Tab Name	Description
LACZ_Raw_Protein	Comet output generated from CORE displaying proteins and TMT intensity information for each TMT channel from the PATU-8902 LACZ-FKBP12F36V samples. Channels are: DMSO (n = 3, this study), dTAGV-1 (n = 3, this study), dTAGV-1-NEG (n = 3, this study), dTAG-13 (n = 2).
EWS-FLI_Raw_Protein	Comet output generated from CORE displaying proteins and TMT intensity information for each TMT channel from the EWS502 FKBP12F36V-EWS/FLI; EWS/FLI-/- samples. Channels are: DMSO (n = 2, this study), 2 h dTAGV-1 (n = 3), 6 h dTAGV-1 (n = 3, this study), and 24 h dTAGV-1 (n = 3),
Column Names	Description
Uniprot ID	Uniprot ID corresponding to each protein.
Symbol	Official gene symbol corresponding to each protein.
Description	Full protein name, species, gene symbol.
Number of unique peptides	Number of unique peptides identified per protein.
TMT channel sample ID (as indicated)	Biological replicates of each sample, ordered from TMT channel 1-11.

## Sheet: LACZ_Raw_Protein
Uniprot ID	Symbol	Description	Number of unique peptides	DMSO_1	DMSO_2	DMSO_3	dTAGV-1_1	dTAGV-1_2	dTAGV-1_3	dTAGV-1-NEG_1	dTAGV-1-NEG_2	dTAGV-1-NEG_3	dTAG-13_1	dTAG-13_2
sp|P55011|S12A2_HUMAN	SLC12A2	Solute carrier family 12 member 2 OS=Homo sapiens OX=9606 GN=SLC12A2 PE=1 SV=1	26	1958.45	1981.04	1829.88	1789.71	1681.54	1827.76	1702.64	1563.99	1824.49	1746.63	1711.2
sp|Q8N697|S15A4_HUMAN	SLC15A4	Solute carrier family 15 member 4 OS=Homo sapiens OX=9606 GN=SLC15A4 PE=1 SV=1	3	217.709	219.616	230.363	231.802	205.301	235.055	247.423	199.538	213.085	223.037	230.942
sp|Q9NQS7|INCE_HUMAN	INCENP	Inner centromere protein OS=Homo sapiens OX=9606 GN=INCENP PE=1 SV=3	33	2899.08	2934.23	2835.11	2143.95	2638.07	2856.47	2713.73	2977.66	2766.34	2716.3	2681.24
sp|Q9Y4H2|IRS2_HUMAN	IRS2	Insulin receptor substrate 2 OS=Homo sapiens OX=9606 GN=IRS2 PE=1 SV=2	5	344.079	346.28	372.169	352.3	336.062	338.748	358.215	458.696	391.289	372.779	399.852
sp|Q9NYV4|CDK12_HUMAN	CDK12	Cyclin-dependent kinase 12 OS=Homo sapiens OX=9606 GN=CDK12 PE=1 SV=2	32	2780.81	2846.09	2885.9	2772.29	2668.65	2839.83	2630.52	3108.44	2718.26	2762.51	2603.47
sp|A8MW92|P20L1_HUMAN	PHF20L1	PHD finger protein 20-like protein 1 OS=Homo sapiens OX=9606 GN=PHF20L1 PE=1 SV=2	9	540.216	554.881	530.773	547.781	480.297	566.19	497.857	509.322	484.925	576.878	452.07
tr|G3V5T9|G3V5T9_HUMAN	CDK2	Cyclin-dependent kinase 2 OS=Homo sapiens OX=9606 GN=CDK2 PE=1 SV=1	12	1534	1508.42	1614.54	1623.59	1513.27	1464.61	1561.01	1447.93	1521.76	1584.21	1635.84
sp|P50750-2|CDK9_HUMAN	CDK9	Isoform 2 of Cyclin-dependent kinase 9 OS=Homo sapiens OX=9606 GN=CDK9	8	543.903	558.201	613.194	561.744	514.255	559.901	556.543	759.749	515.119	545.299	535.887
sp|P07948|LYN_HUMAN	LYN	Tyrosine-protein kinase Lyn OS=Homo sapiens OX=9606 GN=LYN PE=1 SV=3	15	1049.52	1053.8	1041.53	1106.96	1073.69	982.806	1107.44	904.141	1069.98	1036.71	1069.1
sp|P06493|CDK1_HUMAN	CDK1	Cyclin-dependent kinase 1 OS=Homo sapiens OX=9606 GN=CDK1 PE=1 SV=3	40	3484.98	3154.62	3155.59	3319.2	3343.22	3224.48	3412.13	2449.04	3361.5	3484.5	3524.53
tr|J3QRU1|J3QRU1_HUMAN	YES1	Tyrosine-protein kinase OS=Homo sapiens OX=9606 GN=YES1 PE=1 SV=1	19	1126.65	1136.12	1165.68	1126.22	1082.81	1068.2	1095.43	910.698	1129.44	1092.24	1075.46
tr|E9PKQ8|E9PKQ8_HUMAN	LCK	Tyrosine-protein kinase Lck (Fragment) OS=Homo sapiens OX=9606 GN=LCK PE=1 SV=1	3	329.332	244.271	196.77	201.104	163.94	161.775	189.784	216.283	231.375	235.129	206.019
sp|Q00537-2|CDK17_HUMAN	CDK17	Isoform 2 of Cyclin-dependent kinase 17 OS=Homo sapiens OX=9606 GN=CDK17	5	402.744	447.397	424.863	457.902	411.711	426.757	442.211	412.941	417.424	446.661	418.251
sp|Q00534|CDK6_HUMAN	CDK6	Cyclin-dependent kinase 6 OS=Homo sapiens OX=9606 GN=CDK6 PE=1 SV=1	10	1132.4	1099.31	1017.24	1095.91	1093.39	1099.81	1149.53	945.432	1108.62	1229.2	1105.27
sp|P08581|MET_HUMAN	MET	Hepatocyte growth factor receptor OS=Homo sapiens OX=9606 GN=MET PE=1 SV=4	30	2295.55	2260.27	2310.08	2329.65	2160.38	2213.09	2315.75	1773.53	2230.26	2130.22	2276.86
sp|Q04912|RON_HUMAN	MST1R	Macrophage-stimulating protein receptor OS=Homo sapiens OX=9606 GN=MST1R PE=1 SV=3	15	1398.45	1509.73	1367.36	1392.84	1325.96	1378.55	1333.82	1077.09	1374.23	1368.42	1331.4
sp|Q00536-2|CDK16_HUMAN	CDK16	Isoform 2 of Cyclin-dependent kinase 16 OS=Homo sapiens OX=9606 GN=CDK16	10	635.557	642.88	619.115	616.611	616.121	627.433	598.672	531.52	638.572	618.453	621.338
sp|Q00535|CDK5_HUMAN	CDK5	Cyclin-dependent-like kinase 5 OS=Homo sapiens OX=9606 GN=CDK5 PE=1 SV=3	3	230.638	212.93	206.878	206.948	211.979	227.734	211.31	206.036	218.73	218.93	227.063
sp|Q14004|CDK13_HUMAN	CDK13	Cyclin-dependent kinase 13 OS=Homo sapiens OX=9606 GN=CDK13 PE=1 SV=2	20	1518.5	1593.75	1543.95	1554.99	1509.83	1487.94	1500.35	1459.23	1597.03	1539.55	1549.89
sp|Q9BZL6-3|KPCD2_HUMAN	PRKD2	Isoform 3 of Serine/threonine-protein kinase D2 OS=Homo sapiens OX=9606 GN=PRKD2	5	278.346	267.161	237.258	262.257	238.207	240.986	265.889	185.8	263.241	249.597	277.804
sp|O76039|CDKL5_HUMAN	CDKL5	Cyclin-dependent kinase-like 5 OS=Homo sapiens OX=9606 GN=CDKL5 PE=1 SV=1	4	865.233	845.858	789.298	793.832	770.71	763.544	791.974	631.434	869.681	836.766	840.976
sp|P11802|CDK4_HUMAN	CDK4	Cyclin-dependent kinase 4 OS=Homo sapiens OX=9606 GN=CDK4 PE=1 SV=2	7	739.263	716.181	739.542	796.206	797.36	718.926	751.533	566.64	773.026	755.579	733.277
sp|P36578|RL4_HUMAN	RPL4	60S ribosomal protein L4 OS=Homo sapiens OX=9606 GN=RPL4 PE=1 SV=5	64	6120.47	6330.93	6763.5	6508.41	7200.15	7090.97	6602.47	7288.83	6703.28	7010.35	6557.88
sp|Q92945|FUBP2_HUMAN	KHSRP	Far upstream element-binding protein 2 OS=Homo sapiens OX=9606 GN=KHSRP PE=1 SV=4	78	5368.04	5572.73	6155.45	5717.39	5272.32	5716.47	5338.77	9876.06	5356.3	5577.83	5555.7
sp|Q96I24|FUBP3_HUMAN	FUBP3	Far upstream element-binding protein 3 OS=Homo sapiens OX=9606 GN=FUBP3 PE=1 SV=2	45	3015.28	2981.26	3051.41	3089.37	2987.88	3002.1	3001.96	3471.61	3020.57	2983.95	2957.9
sp|Q96AE4-2|FUBP1_HUMAN	FUBP1	Isoform 2 of Far upstream element-binding protein 1 OS=Homo sapiens OX=9606 GN=FUBP1	59	3201.88	3254.78	3786.72	3614.69	3851.88	3853.71	3593.28	5489.27	3621.78	3839.51	3667.85
sp|Q96AE4|FUBP1_HUMAN	FUBP1	Far upstream element-binding protein 1 OS=Homo sapiens OX=9606 GN=FUBP1 PE=1 SV=3	5	111.188	113.77	141.586	143.204	136.199	139.343	127.454	151.463	123.639	154.312	119.253
sp|Q8NCE2|MTMRE_HUMAN	MTMR14	Myotubularin-related protein 14 OS=Homo sapiens OX=9606 GN=MTMR14 PE=1 SV=2	6	273.723	268.774	280.743	292.256	310.189	270.516	280.337	271.872	289.35	332.504	317.589
sp|O76031|CLPX_HUMAN	CLPX	ATP-dependent Clp protease ATP-binding subunit clpX-like, mitochondrial OS=Homo sapiens OX=9606 GN=CLPX PE=1 SV=2	27	2933.32	3011.99	3023.36	2980.97	2889.48	3050.55	2930.97	2882.82	2903.08	2828.88	2638.68
sp|P82914|RT15_HUMAN	MRPS15	28S ribosomal protein S15, mitochondrial OS=Homo sapiens OX=9606 GN=MRPS15 PE=1 SV=1	8	1129.01	1072.03	1136.12	1011.62	999.145	959.286	1021.43	791.467	1054.7	971.979	1015.32
sp|Q9BTD8|RBM42_HUMAN	RBM42	RNA-binding protein 42 OS=Homo sapiens OX=9606 GN=RBM42 PE=1 SV=1	9	565.02	592.066	597.008	616.577	549.937	564.89	578.354	484.177	584.214	544.453	539.284
sp|Q9P258|RCC2_HUMAN	RCC2	Protein RCC2 OS=Homo sapiens OX=9606 GN=RCC2 PE=1 SV=2	43	2978.99	2885.73	3098.41	3298.36	3355.4	3325.84	3209.82	3349.89	3212.64	3722.07	3672.52
tr|A0A1W2PNX8|A0A1W2PNX8_HUMAN	UNC45A	Protein unc-45 homolog A OS=Homo sapiens OX=9606 GN=UNC45A PE=1 SV=1	56	4305.61	4292.82	4260.3	4388.54	4276.39	4190.32	4360	3678.41	4150.02	4287.94	4446.82
sp|Q9Y2U8|MAN1_HUMAN	LEMD3	Inner nuclear membrane protein Man1 OS=Homo sapiens OX=9606 GN=LEMD3 PE=1 SV=2	28	2550.06	2456.72	2477.42	1963.84	2281.55	2453.06	2334.11	2814.8	2308.61	2348.41	2379.41
sp|Q9UPT8|ZC3H4_HUMAN	ZC3H4	Zinc finger CCCH domain-containing protein 4 OS=Homo sapiens OX=9606 GN=ZC3H4 PE=1 SV=3	14	827.936	885.113	901.32	896.941	855.745	880.505	870.173	1050.52	899.267	879.442	840.124
sp|P52701|MSH6_HUMAN	MSH6	DNA mismatch repair protein Msh6 OS=Homo sapiens OX=9606 GN=MSH6 PE=1 SV=2	57	4212.43	3997.58	4074.02	4403.83	4317.21	4208.47	4218.78	3859.98	4364.24	4545.98	4653.9
sp|P20585|MSH3_HUMAN	MSH3	DNA mismatch repair protein Msh3 OS=Homo sapiens OX=9606 GN=MSH3 PE=1 SV=4	19	1091.87	1022.01	1076.3	1074.31	1070.51	1085.77	1076.35	1123.15	1118.91	1118.95	1249.58
sp|Q9NRL3-3|STRN4_HUMAN	STRN4	Isoform 3 of Striatin-4 OS=Homo sapiens OX=9606 GN=STRN4	5	279.868	291.789	308.259	294.491	294.088	310.682	297.242	291.855	302.421	282.468	307.129
sp|O43815|STRN_HUMAN	STRN	Striatin OS=Homo sapiens OX=9606 GN=STRN PE=1 SV=4	19	1537.81	1589.93	1527.77	1597.01	1597.13	1582.07	1591.16	1471.48	1555.37	1566.18	1557.5
sp|Q13033|STRN3_HUMAN	STRN3	Striatin-3 OS=Homo sapiens OX=9606 GN=STRN3 PE=1 SV=3	29	1923.4	1915.77	1976.55	1918.1	1932.12	1907.29	1962.63	1805.21	1989.36	1939	1951.8
sp|Q13033-2|STRN3_HUMAN	STRN3	Isoform Alpha of Striatin-3 OS=Homo sapiens OX=9606 GN=STRN3	2	175.563	166.524	185.287	183.665	197.587	186.465	200.598	160.609	200.239	169.065	190.401
tr|H0YJT2|H0YJT2_HUMAN	STRN3	Striatin-3 (Fragment) OS=Homo sapiens OX=9606 GN=STRN3 PE=1 SV=1	1	28.0521	25.0931	24.2175	36.02	32.7798	20.0139	26.6851	26.2535	34.5852	37.2904	35.2103
sp|O95602|RPA1_HUMAN	POLR1A	DNA-directed RNA polymerase I subunit RPA1 OS=Homo sapiens OX=9606 GN=POLR1A PE=1 SV=2	55	5135.76	4831.12	5021.53	4793.93	4679.64	4742.04	4917.09	4615.34	4850.53	4576.34	4904.89
sp|O14802|RPC1_HUMAN	POLR3A	DNA-directed RNA polymerase III subunit RPC1 OS=Homo sapiens OX=9606 GN=POLR3A PE=1 SV=2	24	1570.31	1427.92	1471.52	1394.42	1414.39	1375.56	1445.49	1361.44	1487.28	1432.95	1510.58
sp|O60518|RNBP6_HUMAN	RANBP6	Ran-binding protein 6 OS=Homo sapiens OX=9606 GN=RANBP6 PE=1 SV=2	10	682.693	696.658	690.668	699.331	693.402	655.618	714.39	589.639	646.52	674.285	706.773
sp|O00410-3|IPO5_HUMAN	IPO5	Isoform 3 of Importin-5 OS=Homo sapiens OX=9606 GN=IPO5	57	4335.37	3811.22	3885.3	4046.73	4142.01	3815.81	4288.26	3045.05	4248.8	4119.15	4383.84
sp|O95625|ZBT11_HUMAN	ZBTB11	Zinc finger and BTB domain-containing protein 11 OS=Homo sapiens OX=9606 GN=ZBTB11 PE=1 SV=2	13	717.992	775.983	741.191	717.54	673.31	680.903	679.64	689.316	748.205	737.504	735.427
sp|O95159|ZFPL1_HUMAN	ZFPL1	Zinc finger protein-like 1 OS=Homo sapiens OX=9606 GN=ZFPL1 PE=1 SV=2	9	813.416	847.263	867.675	829.124	853.735	808.541	846.09	781.377	829.963	870.667	803.427
sp|Q6P2E9|EDC4_HUMAN	EDC4	Enhancer of mRNA-decapping protein 4 OS=Homo sapiens OX=9606 GN=EDC4 PE=1 SV=1	53	4233.29	4068.38	4320.04	4162.26	4139.44	3947.48	3958.96	3628.24	4081.26	4259.84	4358.15
sp|Q9UNF1|MAGD2_HUMAN	MAGED2	Melanoma-associated antigen D2 OS=Homo sapiens OX=9606 GN=MAGED2 PE=1 SV=2	12	723.62	756.881	699.195	746.004	695.445	667.001	688.592	735.457	711.283	712.265	697.276
sp|Q9NQP4|PFD4_HUMAN	PFDN4	Prefoldin subunit 4 OS=Homo sapiens OX=9606 GN=PFDN4 PE=1 SV=1	4	159.278	104.515	100.669	119.814	166.529	117.841	181.082	148.578	160.415	165.381	153.974
sp|Q9H9Y2|RPF1_HUMAN	RPF1	Ribosome production factor 1 OS=Homo sapiens OX=9606 GN=RPF1 PE=1 SV=2	19	1486.12	1544.87	1445.9	1437.43	1405.27	1469.15	1461.09	1260.24	1449.16	1452.89	1391.04
sp|Q96P70|IPO9_HUMAN	IPO9	Importin-9 OS=Homo sapiens OX=9606 GN=IPO9 PE=1 SV=3	24	2359.03	2018.4	2042.15	2165.53	2273.37	2144.53	2273.87	1763.37	2249.34	2260.54	2338.64
sp|O15042|SR140_HUMAN	U2SURP	U2 snRNP-associated SURP motif-containing protein OS=Homo sapiens OX=9606 GN=U2SURP PE=1 SV=2	48	3746.78	3918.3	4088.95	3902.25	3817.8	4019.32	3928	4039.26	3847.61	3613.47	3632.66
tr|E7ET15|E7ET15_HUMAN	U2SURP	U2 snRNP-associated SURP motif-containing protein OS=Homo sapiens OX=9606 GN=U2SURP PE=1 SV=1	1	20.4029	15.9113	16.7931	16.9382	20.2045	14.6316	23.4321	27.3631	18.234	17.5443	15.5722
sp|P02786|TFR1_HUMAN	TFRC	Transferrin receptor protein 1 OS=Homo sapiens OX=9606 GN=TFRC PE=1 SV=2	50	4652.4	4349.48	4369.43	4134.29	4161.65	4196.51	4377.51	4337.45	4403.08	4172.97	4420.73
sp|Q01780|EXOSX_HUMAN	EXOSC10	Exosome component 10 OS=Homo sapiens OX=9606 GN=EXOSC10 PE=1 SV=2	50	4892.86	5094.77	4962.35	4688.67	4681.47	4769.85	4673.8	4364.11	4758.14	4722.45	4673.22
sp|P07954|FUMH_HUMAN	FH	Fumarate hydratase, mitochondrial OS=Homo sapiens OX=9606 GN=FH PE=1 SV=3	38	2991.59	3054	3115.17	3071.31	3068.82	2979.86	3072.51	2317.68	2996.97	2782.68	2855.58
sp|O94826|TOM70_HUMAN	TOMM70	Mitochondrial import receptor subunit TOM70 OS=Homo sapiens OX=9606 GN=TOMM70 PE=1 SV=1	100	8851.87	8823.42	8764.17	8381.03	8458.24	8424.71	8470.71	7060.49	8536.47	8101.82	8232.49
sp|Q8N4T8|CBR4_HUMAN	CBR4	Carbonyl reductase family member 4 OS=Homo sapiens OX=9606 GN=CBR4 PE=1 SV=3	9	899.613	897.738	901.101	951.415	943.05	909.076	885.345	708.635	887.288	862.651	889.623
sp|P35221-2|CTNA1_HUMAN	CTNNA1	Isoform 2 of Catenin alpha-1 OS=Homo sapiens OX=9606 GN=CTNNA1	81	8319.66	8310.25	8339.81	8005.18	7756.33	7705.85	8043.13	7556.42	7775	7692.25	7692.05
sp|Q96C19|EFHD2_HUMAN	EFHD2	EF-hand domain-containing protein D2 OS=Homo sapiens OX=9606 GN=EFHD2 PE=1 SV=1	28	2091.66	1957.76	1944.8	2190.06	2036.01	1874.3	2140.38	2368.26	1985.62	2095.25	2225.08
sp|Q9GZT9|EGLN1_HUMAN	EGLN1	Egl nine homolog 1 OS=Homo sapiens OX=9606 GN=EGLN1 PE=1 SV=1	1	31.6608	26.4332	20.013	26.2509	25.5468	34.6736	26.1372	34.3094	21.4368	25.0063	31.5794
sp|Q9Y3B7|RM11_HUMAN	MRPL11	39S ribosomal protein L11, mitochondrial OS=Homo sapiens OX=9606 GN=MRPL11 PE=1 SV=1	20	2066.98	2195.25	2152.09	2094.93	1961.42	2095.12	2017.79	2334.32	2008.11	1888.92	1865.68
sp|Q96T51|RUFY1_HUMAN	RUFY1	RUN and FYVE domain-containing protein 1 OS=Homo sapiens OX=9606 GN=RUFY1 PE=1 SV=2	29	1826.19	1836.98	1847.78	1968.69	1998.54	1962.88	1916.84	1815.52	1964.2	2038.87	1958.17
sp|P54578|UBP14_HUMAN	USP14	Ubiquitin carboxyl-terminal hydrolase 14 OS=Homo sapiens OX=9606 GN=USP14 PE=1 SV=3	53	3770.37	3596.7	3637.49	3864.93	4028.39	3839.5	3967.79	3088.75	3963.84	4005.14	4073.93
sp|Q5VSL9|STRP1_HUMAN	STRIP1	Striatin-interacting protein 1 OS=Homo sapiens OX=9606 GN=STRIP1 PE=1 SV=1	17	1216.57	1173.35	1192.75	1137.61	1052.78	1064.64	1114.84	1045.22	1163.99	1117.71	1150.19
sp|P17544-6|ATF7_HUMAN	ATF7	Isoform 6 of Cyclic AMP-dependent transcription factor ATF-7 OS=Homo sapiens OX=9606 GN=ATF7	8	541.836	572.861	620.674	683.267	470.6	576.377	554.398	1451.08	502.071	533.183	519.387
sp|P15336|ATF2_HUMAN	ATF2	Cyclic AMP-dependent transcription factor ATF-2 OS=Homo sapiens OX=9606 GN=ATF2 PE=1 SV=4	6	635.233	629.248	670.319	616.946	606.568	614.173	637.622	636.227	695.862	589.239	654.629
sp|Q9BQS8-4|FYCO1_HUMAN	FYCO1	Isoform 4 of FYVE and coiled-coil domain-containing protein 1 OS=Homo sapiens OX=9606 GN=FYCO1	27	1223.29	1257.27	1203.21	1320.07	1317.02	1256.14	1273.31	1134.44	1255.19	1321.51	1288.98
tr|A0A0G2JIW1|A0A0G2JIW1_HUMAN	HSPA1B	Heat shock 70 kDa protein 1B OS=Homo sapiens OX=9606 GN=HSPA1B PE=1 SV=1	179	12658.2	12735.1	13149.4	13868	12995.2	13330.3	13233.3	16628.6	13737.4	13681.3	13812.4
tr|Q53FA3|Q53FA3_HUMAN	HSPA1L	HSPA1L (Fragment) OS=Homo sapiens OX=9606 GN=HSPA1L PE=1 SV=1	3	146.425	145.388	149.988	151.029	173.665	152.381	145.005	160.644	156.631	158.07	163.076
sp|P11021|BIP_HUMAN	HSPA5	Endoplasmic reticulum chaperone BiP OS=Homo sapiens OX=9606 GN=HSPA5 PE=1 SV=2	244	18710.8	20255.6	20601.5	20478.4	19597.9	20858.9	19764.9	23998.6	19781.5	18381.5	18150
sp|P17066|HSP76_HUMAN	HSPA6	Heat shock 70 kDa protein 6 OS=Homo sapiens OX=9606 GN=HSPA6 PE=1 SV=2	12	840.156	833.38	819.027	872.256	858.926	916.475	858.739	1123.83	884.364	917.99	866.442
sp|P38646|GRP75_HUMAN	HSPA9	Stress-70 protein, mitochondrial OS=Homo sapiens OX=9606 GN=HSPA9 PE=1 SV=2	253	19047.9	20125.9	20778.7	19357.9	18403.6	19996.3	18985.1	28506	19656.3	18112.3	17926.6
sp|P11142|HSP7C_HUMAN	HSPA8	Heat shock cognate 71 kDa protein OS=Homo sapiens OX=9606 GN=HSPA8 PE=1 SV=1	278	19863.7	20575.8	20840.6	23022.9	21487.1	21746	21739.9	29542.8	22158.4	22072.7	22469.6
tr|E9PK54|E9PK54_HUMAN	HSPA8	Heat shock cognate 71 kDa protein (Fragment) OS=Homo sapiens OX=9606 GN=HSPA8 PE=1 SV=8	1	113.371	104.251	88.7101	84.0284	60.1154	64.1412	69.4549	98.3921	89.7324	84.6786	89.4828
sp|P54652|HSP72_HUMAN	HSPA2	Heat shock-related 70 kDa protein 2 OS=Homo sapiens OX=9606 GN=HSPA2 PE=1 SV=1	6	381.379	328.569	343.058	346.478	339.285	341.626	370.478	309.714	344.565	368.084	370.281
tr|C9J0Q5|C9J0Q5_HUMAN	NCOR2	Nuclear receptor corepressor 2 OS=Homo sapiens OX=9606 GN=NCOR2 PE=1 SV=2	61	3847.62	3888.29	3883.43	3789.31	3880.81	3895.83	3839.57	4304.92	3966.43	3943.62	3944.56
sp|O75376|NCOR1_HUMAN	NCOR1	Nuclear receptor corepressor 1 OS=Homo sapiens OX=9606 GN=NCOR1 PE=1 SV=2	27	1919.03	2045.84	2001.49	1989.17	1804.37	1876.69	1919.57	2179.89	1985.59	1816.25	1814.62
tr|H0Y459|H0Y459_HUMAN	NCOR1	Nuclear receptor corepressor 1 (Fragment) OS=Homo sapiens OX=9606 GN=NCOR1 PE=1 SV=1	1	56.6168	49.9064	51.4339	52.6032	35.984	52.3553	52.1292	54.7017	38.4111	51.6318	41.6883
sp|Q8TAE8|G45IP_HUMAN	GADD45GIP1	Growth arrest and DNA damage-inducible proteins-interacting protein 1 OS=Homo sapiens OX=9606 GN=GADD45GIP1 PE=1 SV=1	16	784.237	879.024	867.82	808.497	869.717	839.057	809.221	939.172	841.431	801.572	809.101
sp|Q8IYS1|P20D2_HUMAN	PM20D2	Peptidase M20 domain-containing protein 2 OS=Homo sapiens OX=9606 GN=PM20D2 PE=1 SV=2	15	1245.09	1245.8	1234.78	1375.92	1359.57	1301.01	1343.98	1147.69	1304.68	1389.52	1353.2
tr|J3KP97|J3KP97_HUMAN	CCDC18	Coiled-coil domain-containing protein 18 (Fragment) OS=Homo sapiens OX=9606 GN=CCDC18 PE=1 SV=1	3	185.386	212.477	189.498	217.567	164.27	216.564	180.182	241.357	170.166	220.891	164.934
sp|Q8N0Z6|TTC5_HUMAN	TTC5	Tetratricopeptide repeat protein 5 OS=Homo sapiens OX=9606 GN=TTC5 PE=1 SV=2	8	480.796	443.993	456.079	460.288	470.969	412.796	427.95	478.066	469.331	441.663	470.901
sp|Q9H0G5|NSRP1_HUMAN	NSRP1	Nuclear speckle splicing regulatory protein 1 OS=Homo sapiens OX=9606 GN=NSRP1 PE=1 SV=1	13	1208.8	1338.5	1267.88	1352.48	1235.68	1308.08	1211.79	1468.3	1311.62	1351.98	1316.97
sp|P31948-2|STIP1_HUMAN	STIP1	Isoform 2 of Stress-induced-phosphoprotein 1 OS=Homo sapiens OX=9606 GN=STIP1	112	9493.41	9038.16	9148.68	9823.27	9753.32	9526.85	9845.87	10851.2	10194.7	10061.9	9942.14
sp|P50502|F10A1_HUMAN	ST13	Hsc70-interacting protein OS=Homo sapiens OX=9606 GN=ST13 PE=1 SV=2	27	2214.97	2154.95	2060.42	2716.22	2713.95	1463.17	2623.77	2674.32	2432.01	2570.8	2574.33
sp|Q13423|NNTM_HUMAN	NNT	NAD(P) transhydrogenase, mitochondrial OS=Homo sapiens OX=9606 GN=NNT PE=1 SV=3	61	6706.77	6626.4	6504.52	6220.29	6067.81	6330.84	6211.49	5348.88	6200.81	5893.15	5804.85
sp|P35251|RFC1_HUMAN	RFC1	Replication factor C subunit 1 OS=Homo sapiens OX=9606 GN=RFC1 PE=1 SV=4	58	4739.26	4682.19	4500.45	3952.5	4619.01	4575.18	4278.91	4577.4	4544.19	4473.75	4594.49
sp|P56945-6|BCAR1_HUMAN	BCAR1	Isoform 6 of Breast cancer anti-estrogen resistance protein 1 OS=Homo sapiens OX=9606 GN=BCAR1	22	1537.29	1435.35	1461.87	1503.83	1528.68	1481.38	1548.81	1516.69	1542.29	1560.81	1622.74
sp|P98172|EFNB1_HUMAN	EFNB1	Ephrin-B1 OS=Homo sapiens OX=9606 GN=EFNB1 PE=1 SV=1	9	608.435	635.323	626.489	653.195	583.451	665.271	622.607	551.599	633.54	586.653	544.873
sp|O60716-3|CTND1_HUMAN	CTNND1	Isoform 1AC of Catenin delta-1 OS=Homo sapiens OX=9606 GN=CTNND1	76	6493.46	6528.97	6530.69	6383.73	6204.65	6321.68	6350.79	6113.2	6466.83	6320.82	6321.22
sp|Q9NV92|NFIP2_HUMAN	NDFIP2	NEDD4 family-interacting protein 2 OS=Homo sapiens OX=9606 GN=NDFIP2 PE=1 SV=2	5	460.894	438.155	438.865	402.729	389.959	395.766	430.926	315.199	418.76	441.83	451.398
sp|Q14498|RBM39_HUMAN	RBM39	RNA-binding protein 39 OS=Homo sapiens OX=9606 GN=RBM39 PE=1 SV=2	38	2457.72	2629	2627.69	2577.23	2418.3	2540.24	2409.75	3109.86	2505.02	2426.3	2509.42
sp|Q86U06|RBM23_HUMAN	RBM23	Probable RNA-binding protein 23 OS=Homo sapiens OX=9606 GN=RBM23 PE=1 SV=1	3	198.267	191.086	210.105	237.147	229.536	219.214	229.45	190.227	243.419	235.781	259.015
sp|Q15042|RB3GP_HUMAN	RAB3GAP1	Rab3 GTPase-activating protein catalytic subunit OS=Homo sapiens OX=9606 GN=RAB3GAP1 PE=1 SV=3	28	2884.48	2685.5	2823.1	2923.17	2947.9	2787.27	3033.6	2608.58	3012.84	2988.21	3076.3
tr|F8WAR4|F8WAR4_HUMAN	CHCHD3	MICOS complex subunit OS=Homo sapiens OX=9606 GN=CHCHD3 PE=1 SV=1	12	1236.06	1329.09	1330.1	1284.58	1266.75	1294.7	1311.93	1298.84	1308.12	1177.14	1186.31
sp|A5YKK6|CNOT1_HUMAN	CNOT1	CCR4-NOT transcription complex subunit 1 OS=Homo sapiens OX=9606 GN=CNOT1 PE=1 SV=2	57	4621.81	4502.76	4569.06	4765.87	4898.5	4607.82	4835.48	3933.67	4657.07	4924.82	4997.44
sp|P29375|KDM5A_HUMAN	KDM5A	Lysine-specific demethylase 5A OS=Homo sapiens OX=9606 GN=KDM5A PE=1 SV=3	24	1594.88	1697.7	1601.33	1515.8	1557.41	1587.8	1533.08	1420.37	1536.56	1566.34	1592.24
tr|F5H0R1|F5H0R1_HUMAN	TUT1	Speckle targeted PIP5K1A-regulated poly(A) polymerase OS=Homo sapiens OX=9606 GN=TUT1 PE=1 SV=1	6	547.026	612.695	568.066	676.083	592.902	619.905	575.603	508.125	566.306	685.012	591.357
sp|P26641-2|EF1G_HUMAN	EEF1G	Isoform 2 of Elongation factor 1-gamma OS=Homo sapiens OX=9606 GN=EEF1G	83	7080.13	6605.03	6832.55	7160.69	7148.03	6831.77	7150.78	6223.69	7010.78	7368.39	7610.74
sp|P20810-6|ICAL_HUMAN	CAST	Isoform 6 of Calpastatin OS=Homo sapiens OX=9606 GN=CAST	93	8249.97	8137.89	8919.06	8525.49	8489.93	8622.82	8769.45	13723.9	9409.36	9117.22	8893.75
sp|P20810-5|ICAL_HUMAN	CAST	Isoform 5 of Calpastatin OS=Homo sapiens OX=9606 GN=CAST	2	47.1801	48.5647	53.6253	53.6149	86.1133	71.7127	76.9415	69.3732	77.6585	68.7472	61.4453
sp|Q13608|PEX6_HUMAN	PEX6	Peroxisome assembly factor 2 OS=Homo sapiens OX=9606 GN=PEX6 PE=1 SV=2	13	433.496	507.679	445.739	453.528	412.286	464.068	417.9	471.972	424.209	443.73	401.103
sp|P31350-2|RIR2_HUMAN	RRM2	Isoform 2 of Ribonucleoside-diphosphate reductase subunit M2 OS=Homo sapiens OX=9606 GN=RRM2	16	1284.83	1187.36	1151.4	1174.14	1187.45	1203.47	1245.43	1074.36	1181.73	1216.67	1193.22
sp|Q7LG56-6|RIR2B_HUMAN	RRM2B	Isoform 6 of Ribonucleoside-diphosphate reductase subunit M2 B OS=Homo sapiens OX=9606 GN=RRM2B	4	372.819	331.879	330.169	332.596	371.807	317.233	380.83	285.594	392.782	335.082	398.77
sp|Q16643-3|DREB_HUMAN	DBN1	Isoform 3 of Drebrin OS=Homo sapiens OX=9606 GN=DBN1	49	2625.97	2730.32	2819.19	2672.52	2839.32	2532.47	2877.44	4581.31	2801.22	2814.33	2557.82
tr|D6R9W4|D6R9W4_HUMAN	DBN1	Drebrin (Fragment) OS=Homo sapiens OX=9606 GN=DBN1 PE=1 SV=1	1	53.3057	51.9858	57.6505	47.0081	54.9675	40.1711	61.9998	48.8777	53.2586	45.1931	57.1524
sp|P53618|COPB_HUMAN	COPB1	Coatomer subunit beta OS=Homo sapiens OX=9606 GN=COPB1 PE=1 SV=3	91	6700.83	6131.66	6077.75	6220.54	6301.54	6224.02	6361.91	5273.28	6448.9	6650.53	6927
tr|A0A1B0GV70|A0A1B0GV70_HUMAN	TEPSIN	AP-4 complex accessory subunit Tepsin OS=Homo sapiens OX=9606 GN=TEPSIN PE=1 SV=1	6	277.15	271.835	252.666	262.727	290.574	262.707	253.811	228.52	290.412	273.955	298.187
sp|Q92506|DHB8_HUMAN	HSD17B8	Estradiol 17-beta-dehydrogenase 8 OS=Homo sapiens OX=9606 GN=HSD17B8 PE=1 SV=2	7	514.572	502.011	510.516	484.682	485.02	472.896	477.192	414.754	480.702	423.788	448.203
sp|O14981|BTAF1_HUMAN	BTAF1	TATA-binding protein-associated factor 172 OS=Homo sapiens OX=9606 GN=BTAF1 PE=1 SV=2	27	2275.67	2333.17	2265.64	2425.55	2266.77	2280.76	2255.36	1844.78	2337.17	2391.22	2425.01
sp|Q9BVC3|DCC1_HUMAN	DSCC1	Sister chromatid cohesion protein DCC1 OS=Homo sapiens OX=9606 GN=DSCC1 PE=1 SV=2	9	505.653	508.507	473.704	487.507	481.352	513.852	470.976	451.413	474.001	497.349	484.017
sp|P57086|SCND1_HUMAN	SCAND1	SCAN domain-containing protein 1 OS=Homo sapiens OX=9606 GN=SCAND1 PE=1 SV=1	1	15.7185	12.7669	12.9024	10.8268	9.7132	11.3062	14.0826	16.5866	14.8834	8.66058	14.3015
sp|Q9H2M9|RBGPR_HUMAN	RAB3GAP2	Rab3 GTPase-activating protein non-catalytic subunit OS=Homo sapiens OX=9606 GN=RAB3GAP2 PE=1 SV=1	23	2434.79	2191.99	2263.05	2448.6	2448.6	2302.02	2423.72	2030.75	2351.42	2459.03	2494.55
sp|O95429|BAG4_HUMAN	BAG4	BAG family molecular chaperone regulator 4 OS=Homo sapiens OX=9606 GN=BAG4 PE=1 SV=1	6	792.827	665.32	646.274	767.044	793.632	401.353	930.713	1014.97	878.606	867.985	812.061
sp|Q7Z5L9-2|I2BP2_HUMAN	IRF2BP2	Isoform 2 of Interferon regulatory factor 2-binding protein 2 OS=Homo sapiens OX=9606 GN=IRF2BP2	13	1151.05	1201.84	1206.42	1190.07	1154.66	1188.96	1189.13	1355.14	1184.74	1223.72	1205.93
sp|Q8IU81|I2BP1_HUMAN	IRF2BP1	Interferon regulatory factor 2-binding protein 1 OS=Homo sapiens OX=9606 GN=IRF2BP1 PE=1 SV=1	15	759.966	740.184	774.38	830.083	813.483	783.428	774.502	728.517	797.642	815.508	843.012
sp|Q9H1B7|I2BPL_HUMAN	IRF2BPL	Probable E3 ubiquitin-protein ligase IRF2BPL OS=Homo sapiens OX=9606 GN=IRF2BPL PE=1 SV=1	17	957.762	965.275	993.309	966.501	903.015	910.657	888.617	1219.55	984.716	953.801	973.543
sp|Q9UNS1|TIM_HUMAN	TIMELESS	Protein timeless homolog OS=Homo sapiens OX=9606 GN=TIMELESS PE=1 SV=2	16	988.209	924.677	976.709	1021.12	963.771	966.387	955.608	991.946	1002.84	1094.25	1056.03
sp|Q96P48|ARAP1_HUMAN	ARAP1	Arf-GAP with Rho-GAP domain, ANK repeat and PH domain-containing protein 1 OS=Homo sapiens OX=9606 GN=ARAP1 PE=1 SV=3	13	615.637	587.115	577.396	644.089	647.062	606.09	643.119	581.8	644.039	666.451	692.398
sp|Q9UKJ3|GPTC8_HUMAN	GPATCH8	G patch domain-containing protein 8 OS=Homo sapiens OX=9606 GN=GPATCH8 PE=1 SV=2	20	1777.05	1920.14	1784.5	1861.82	1722.26	1799.18	1709.19	1643.06	1768.73	1751.18	1673.09
sp|P08559-4|ODPA_HUMAN	PDHA1	Isoform 4 of Pyruvate dehydrogenase E1 component subunit alpha, somatic form, mitochondrial OS=Homo sapiens OX=9606 GN=PDHA1	28	2139.78	2197.5	2236.66	2283.77	2231.99	2119.83	2119.34	1746.8	2047.24	2130.35	2060.1
sp|Q10570|CPSF1_HUMAN	CPSF1	Cleavage and polyadenylation specificity factor subunit 1 OS=Homo sapiens OX=9606 GN=CPSF1 PE=1 SV=2	55	4166.13	4100.7	4233.35	3932.42	3966.61	4094.67	3982.33	4149.41	4052.65	4027.63	3959.9
sp|Q05DH4|F16A1_HUMAN	FAM160A1	Protein FAM160A1 OS=Homo sapiens OX=9606 GN=FAM160A1 PE=2 SV=2	1	19.2973	24.6244	15.2704	26.2602	22.1366	25.1957	18.6584	30.3196	19.6606	23.9741	22.7214
sp|Q96RP9-2|EFGM_HUMAN	GFM1	Isoform 2 of Elongation factor G, mitochondrial OS=Homo sapiens OX=9606 GN=GFM1	57	4924.44	5060.26	5135.03	5020.75	5102.97	4960.41	4983.54	4075.97	4964.81	4667.27	4614.9
tr|E9PGC5|E9PGC5_HUMAN	PTPRK	Receptor-type tyrosine-protein phosphatase kappa OS=Homo sapiens OX=9606 GN=PTPRK PE=1 SV=1	2	104.125	105.837	97.7487	89.669	95.6633	107.282	106.785	101.048	93.477	87.3919	90.9928
sp|Q8N1S5|S39AB_HUMAN	SLC39A11	Zinc transporter ZIP11 OS=Homo sapiens OX=9606 GN=SLC39A11 PE=2 SV=3	4	254.406	242.81	242.164	248.164	256.766	241.503	259.917	206.635	234.275	247.384	255.661
tr|J3QRN3|J3QRN3_HUMAN	SLC39A11	Zinc transporter ZIP11 OS=Homo sapiens OX=9606 GN=SLC39A11 PE=4 SV=1	1	82.1266	85.904	74.9986	83.5251	74.6713	84.7197	71.4945	136.758	91.2492	109.654	90.3855
tr|A0A1W2PS27|A0A1W2PS27_HUMAN	MED17	Mediator of RNA polymerase II transcription subunit 17 OS=Homo sapiens OX=9606 GN=MED17 PE=1 SV=1	16	607.04	613.099	646.332	597.209	648.745	621.883	625.779	497.552	629.733	626.272	660.689
sp|Q9H0W9|CK054_HUMAN	C11orf54	Ester hydrolase C11orf54 OS=Homo sapiens OX=9606 GN=C11orf54 PE=1 SV=1	8	401.096	434.596	498.5	520.596	577.802	511.415	566.72	451.605	540.412	554.287	566.515
sp|Q03252|LMNB2_HUMAN	LMNB2	Lamin-B2 OS=Homo sapiens OX=9606 GN=LMNB2 PE=1 SV=4	65	5210.33	5526.77	5725.33	5219.57	4782.2	5593.57	5045.91	9867.64	5197.19	4938.85	4722.08
sp|P02545|LMNA_HUMAN	LMNA	Prelamin-A/C OS=Homo sapiens OX=9606 GN=LMNA PE=1 SV=1	202	16933.6	18164.3	17701.6	17813	17038.3	19111.5	16822	24874.5	17015.7	16701.1	15552.3
sp|P02545-2|LMNA_HUMAN	LMNA	Isoform C of Prelamin-A/C OS=Homo sapiens OX=9606 GN=LMNA	1	35.5019	29.9015	23.5818	20.5903	23.2335	28.3093	38.8286	19.9912	37.4498	20.4587	22.1376
sp|P20700|LMNB1_HUMAN	LMNB1	Lamin-B1 OS=Homo sapiens OX=9606 GN=LMNB1 PE=1 SV=2	135	10873.9	11013.3	10565.9	10417.5	10588.3	11915.3	10347.2	16465.1	11020.4	10441.1	9764.89
sp|P19338|NUCL_HUMAN	NCL	Nucleolin OS=Homo sapiens OX=9606 GN=NCL PE=1 SV=3	198	18862.7	19928.2	23073.2	20232.2	17461.4	20387	19392.5	42716	19345.6	18250.4	18020
sp|Q7KZF4|SND1_HUMAN	SND1	Staphylococcal nuclease domain-containing protein 1 OS=Homo sapiens OX=9606 GN=SND1 PE=1 SV=1	69	4807.38	5073.27	5012.45	5130.22	4889.4	4949.33	4922.37	4215.79	4824.3	4937.76	4729.36
sp|P11274|BCR_HUMAN	BCR	Breakpoint cluster region protein OS=Homo sapiens OX=9606 GN=BCR PE=1 SV=2	12	1031.65	992.335	950.789	1042.27	1059.47	985.626	978.464	856.191	1028.93	1066.34	1075.62
tr|A0A1C7CYZ0|A0A1C7CYZ0_HUMAN	ABR	Active breakpoint cluster region-related protein OS=Homo sapiens OX=9606 GN=ABR PE=1 SV=1	17	1307.58	1208.55	1111.54	1251.86	1182.25	1199.45	1220.89	1066.76	1173.86	1225.09	1201.98
sp|P28290|ITPI2_HUMAN	ITPRID2	Protein ITPRID2 OS=Homo sapiens OX=9606 GN=ITPRID2 PE=1 SV=3	33	2092.43	2266.36	2054.39	2255.69	2026.64	2035.35	2028.06	2211.5	2028.16	2016.33	2014.72
sp|P18206|VINC_HUMAN	VCL	Vinculin OS=Homo sapiens OX=9606 GN=VCL PE=1 SV=4	136	12890.8	12347.6	11748.9	12893.8	12671.9	12062	13247.1	11644.7	12874.5	12670.1	12597.2
sp|P42858|HD_HUMAN	HTT	Huntingtin OS=Homo sapiens OX=9606 GN=HTT PE=1 SV=2	47	3189.69	3007.8	2933.97	3179.55	3094.69	3010.19	3164.53	2881.44	3199.14	3183.99	3256.3
tr|E7EPT4|E7EPT4_HUMAN	NDUFV2	NADH dehydrogenase [ubiquinone] flavoprotein 2, mitochondrial OS=Homo sapiens OX=9606 GN=NDUFV2 PE=1 SV=1	23	1588.28	1710.67	1730.22	1680.93	1691.71	1347.88	1504.49	1717.78	1517.37	1415.03	1460.61
tr|A0A087WZN1|A0A087WZN1_HUMAN	IDH3B	Isocitrate dehydrogenase [NAD] subunit, mitochondrial OS=Homo sapiens OX=9606 GN=IDH3B PE=1 SV=1	35	2822.3	2890.97	2737.84	2730.94	2636.5	2650.25	2652.29	2157.9	2622.07	2535.18	2515.2
sp|O43837-2|IDH3B_HUMAN	IDH3B	Isoform A of Isocitrate dehydrogenase [NAD] subunit beta, mitochondrial OS=Homo sapiens OX=9606 GN=IDH3B	1	16.1444	14.7348	11.2607	19.8348	17.238	15.4714	9.17159	9.37093	16.1274	11.5631	14.0088
sp|Q8N201|INT1_HUMAN	INTS1	Integrator complex subunit 1 OS=Homo sapiens OX=9606 GN=INTS1 PE=1 SV=2	36	2427.13	2421.29	2289.23	2270.65	2136.02	2298.17	2268.53	1885.03	2264	2223.74	2206.44
sp|Q96PY5-3|FMNL2_HUMAN	FMNL2	Isoform 2 of Formin-like protein 2 OS=Homo sapiens OX=9606 GN=FMNL2	14	1228.49	1277.16	1142.25	1172.69	1065.54	1069.17	1158.63	882.282	1081.82	1121.57	1099.51
sp|Q8IVF7|FMNL3_HUMAN	FMNL3	Formin-like protein 3 OS=Homo sapiens OX=9606 GN=FMNL3 PE=1 SV=3	3	245.264	246.502	249.583	233.403	206.165	236.148	214.644	235.462	227.457	230.461	206.531
sp|O00330|ODPX_HUMAN	PDHX	Pyruvate dehydrogenase protein X component, mitochondrial OS=Homo sapiens OX=9606 GN=PDHX PE=1 SV=3	25	2124.25	2092.89	2060.07	2026.06	1890.09	1986.84	1908.37	1964.12	1956.76	1838.55	1898.15
sp|P13995|MTDC_HUMAN	MTHFD2	Bifunctional methylenetetrahydrofolate dehydrogenase/cyclohydrolase, mitochondrial OS=Homo sapiens OX=9606 GN=MTHFD2 PE=1 SV=2	17	2530.08	2410.74	2429.95	2378.36	2541.7	2544.33	2398.87	2287.79	2411.62	2326.3	2167.5
sp|Q9ULJ7|ANR50_HUMAN	ANKRD50	Ankyrin repeat domain-containing protein 50 OS=Homo sapiens OX=9606 GN=ANKRD50 PE=1 SV=4	8	287.649	241.642	253.718	250.74	277.248	267.061	238.74	199.516	288.57	271.028	257.496
sp|P17858-2|PFKAL_HUMAN	PFKL	Isoform 2 of ATP-dependent 6-phosphofructokinase, liver type OS=Homo sapiens OX=9606 GN=PFKL	19	1351.82	1345.14	1313.17	1410.32	1336.93	1343.88	1393.32	1203.34	1348.92	1379.58	1377.93
tr|A0A2R8Y891|A0A2R8Y891_HUMAN	PFKM	ATP-dependent 6-phosphofructokinase OS=Homo sapiens OX=9606 GN=PFKM PE=1 SV=1	29	2989.75	2735.86	2599.17	2831.4	2876.39	2787.28	3018.95	2192.69	2955.83	2949.31	2987.79
sp|Q01813|PFKAP_HUMAN	PFKP	ATP-dependent 6-phosphofructokinase, platelet type OS=Homo sapiens OX=9606 GN=PFKP PE=1 SV=2	46	4013.62	3768.79	3564.19	3945.5	4074.48	3824.47	4063.63	3475.04	4152.93	4137.96	4090.21
sp|Q9H7E9-2|CH033_HUMAN	C8orf33	Isoform 2 of UPF0488 protein C8orf33 OS=Homo sapiens OX=9606 GN=C8orf33	11	789.056	843.881	763.272	848.092	853.935	840.71	796.642	890.924	799.515	880.715	818.983
sp|O95336|6PGL_HUMAN	PGLS	6-phosphogluconolactonase OS=Homo sapiens OX=9606 GN=PGLS PE=1 SV=2	29	1908.96	1932.1	1859.29	2008.42	2009.99	1970.34	1988.3	2158.12	1982.88	1993.81	1897.19
sp|P38398-7|BRCA1_HUMAN	BRCA1	Isoform 7 of Breast cancer type 1 susceptibility protein OS=Homo sapiens OX=9606 GN=BRCA1	18	1025.01	1115.14	1091.03	1033.55	1009.45	1014.59	1067.1	1014.82	1106.26	997.243	1103
sp|Q00577|PURA_HUMAN	PURA	Transcriptional activator protein Pur-alpha OS=Homo sapiens OX=9606 GN=PURA PE=1 SV=2	13	1142.99	1102.82	1145.24	1185.32	1277.93	1155.78	1200.87	978.561	1239.55	1176.74	1257.27
sp|O15269|SPTC1_HUMAN	SPTLC1	Serine palmitoyltransferase 1 OS=Homo sapiens OX=9606 GN=SPTLC1 PE=1 SV=1	25	2463.28	2509.06	2429.44	2408.69	2347.74	2383.29	2332.39	1996.79	2254.87	2350.98	2338.36
sp|O95235|KI20A_HUMAN	KIF20A	Kinesin-like protein KIF20A OS=Homo sapiens OX=9606 GN=KIF20A PE=1 SV=1	37	3068.01	3156.78	3189.61	2923.72	2863.27	2900.07	2975.26	2491.69	2914.12	2894.86	2921.89
tr|A0A024R4E5|A0A024R4E5_HUMAN	HDLBP	High density lipoprotein binding protein (Vigilin), isoform CRA_a OS=Homo sapiens OX=9606 GN=HDLBP PE=1 SV=1	93	8339.69	7918.08	8170.77	8645.92	8927.47	8520.57	8772.9	7503.84	8699.49	9258.13	9612.82
sp|Q709F0|ACD11_HUMAN	ACAD11	Acyl-CoA dehydrogenase family member 11 OS=Homo sapiens OX=9606 GN=ACAD11 PE=1 SV=3	10	747.832	734.165	745.523	667.725	677.92	689.067	678.111	586.215	652.395	648.898	638.431
sp|Q8TDX7|NEK7_HUMAN	NEK7	Serine/threonine-protein kinase Nek7 OS=Homo sapiens OX=9606 GN=NEK7 PE=1 SV=1	17	1577.88	1499.1	1528.46	1700.44	1758.32	1649.95	1769.53	1306.99	1671.82	1776.44	1798.42
sp|Q99575|POP1_HUMAN	POP1	Ribonucleases P/MRP protein subunit POP1 OS=Homo sapiens OX=9606 GN=POP1 PE=1 SV=2	30	2079.53	2233.86	2203.68	2151.79	2277.86	2390.45	2281.45	2142.49	2200.26	2229.92	2223.7
sp|Q05086|UBE3A_HUMAN	UBE3A	Ubiquitin-protein ligase E3A OS=Homo sapiens OX=9606 GN=UBE3A PE=1 SV=4	32	1950.57	1790.67	1749.02	1884.46	1918.16	1864.62	1940.21	1517.48	1920.11	1994.05	2073.53
sp|Q9H019|MFR1L_HUMAN	MTFR1L	Mitochondrial fission regulator 1-like OS=Homo sapiens OX=9606 GN=MTFR1L PE=1 SV=2	6	316.011	363.581	363.726	381.821	312.625	328.793	323.4	437.842	301.764	309.856	333.906
sp|Q14980|NUMA1_HUMAN	NUMA1	Nuclear mitotic apparatus protein 1 OS=Homo sapiens OX=9606 GN=NUMA1 PE=1 SV=2	166	12621	13518	13258.8	12636.7	12475.8	13321.5	12526.5	17236	12731.9	12108	12432.9
tr|H0YFY6|H0YFY6_HUMAN	NUMA1	Nuclear mitotic apparatus protein 1 (Fragment) OS=Homo sapiens OX=9606 GN=NUMA1 PE=1 SV=1	2	112.763	113.783	113.642	104.768	97.2817	95.1788	96.8625	104.529	114.442	83.4795	84.6712
sp|Q7Z6E9|RBBP6_HUMAN	RBBP6	E3 ubiquitin-protein ligase RBBP6 OS=Homo sapiens OX=9606 GN=RBBP6 PE=1 SV=1	35	2916.38	3047.96	3055.68	2828.36	2790.96	2900.43	2832.93	3214.16	2931.43	2723.4	2684.36
sp|Q9UBQ7|GRHPR_HUMAN	GRHPR	Glyoxylate reductase/hydroxypyruvate reductase OS=Homo sapiens OX=9606 GN=GRHPR PE=1 SV=1	20	1773.45	1692.97	1673.54	1780.41	1704.69	1584.48	1755.38	1596.65	1660.38	1715.25	1708.25
sp|Q12830|BPTF_HUMAN	BPTF	Nucleosome-remodeling factor subunit BPTF OS=Homo sapiens OX=9606 GN=BPTF PE=1 SV=3	54	4024.01	4118.69	3998.68	3578.85	3613.53	3868.36	3877.09	5187.94	3702.37	3847.76	3698.44
sp|P49916|DNLI3_HUMAN	LIG3	DNA ligase 3 OS=Homo sapiens OX=9606 GN=LIG3 PE=1 SV=2	38	2852.65	2897.53	2855.78	2938.26	2864.93	2936.34	2772.09	2601.58	2966.02	2897.4	2913.65
sp|Q6P1J9|CDC73_HUMAN	CDC73	Parafibromin OS=Homo sapiens OX=9606 GN=CDC73 PE=1 SV=1	35	2791.54	2813.34	2905.92	2779.03	2694.74	2794.99	2782.7	3197.17	2810.23	2805.11	2800.48
tr|A0A0A0MTC1|A0A0A0MTC1_HUMAN	RNF213	E3 ubiquitin-protein ligase RNF213 OS=Homo sapiens OX=9606 GN=RNF213 PE=1 SV=1	77	4971.8	4909.61	5037.72	5067.15	4969	4803.53	5041.7	4326.18	4966.02	5131.56	5406.99
sp|P27708|PYR1_HUMAN	CAD	CAD protein OS=Homo sapiens OX=9606 GN=CAD PE=1 SV=3	109	7757.78	7270.23	7223.89	7720.8	7614.77	7360.2	7796.64	7099.17	7781.01	7968.79	7936.23
sp|Q9Y277-2|VDAC3_HUMAN	VDAC3	Isoform 2 of Voltage-dependent anion-selective channel protein 3 OS=Homo sapiens OX=9606 GN=VDAC3	77	6944.17	6974.5	6749.14	6679.47	6302.45	6356.59	6543.14	5056.06	6396.79	6133.71	6398.96
sp|P21796|VDAC1_HUMAN	VDAC1	Voltage-dependent anion-selective channel protein 1 OS=Homo sapiens OX=9606 GN=VDAC1 PE=1 SV=2	225	13242.2	13501.7	13332.2	12866.6	12779.5	12893.1	12840	10084.5	12694.1	11937.4	12253.1
tr|A0A2R8YFV2|A0A2R8YFV2_HUMAN	WIZ	Protein Wiz OS=Homo sapiens OX=9606 GN=WIZ PE=1 SV=1	26	2324.45	2358.34	2324.25	2181.32	2253.09	2320.96	2303.67	2194.6	2370.71	2117.28	2138.37
tr|M0QXA7|M0QXA7_HUMAN	WIZ	Protein Wiz OS=Homo sapiens OX=9606 GN=WIZ PE=1 SV=1	5	614.451	632.879	620.285	578.405	560.917	637.536	571.008	540.766	565.034	555.365	520.604
sp|Q7Z3D6-2|GLUCM_HUMAN	DGLUCY	Isoform 2 of D-glutamate cyclase, mitochondrial OS=Homo sapiens OX=9606 GN=DGLUCY	19	1453.14	1445.28	1468.21	1450.53	1376.52	1435.75	1368.95	1134.79	1374.66	1258.9	1318.03
sp|Q92979|NEP1_HUMAN	EMG1	Ribosomal RNA small subunit methyltransferase NEP1 OS=Homo sapiens OX=9606 GN=EMG1 PE=1 SV=4	23	2159.99	2030.53	2194.89	1984.32	2203.43	2138.74	2017.94	2057.78	2139.04	2071.76	2167.81
tr|A0A087X1R1|A0A087X1R1_HUMAN	SMTN	Smoothelin OS=Homo sapiens OX=9606 GN=SMTN PE=1 SV=1	8	284.467	274.846	299.746	290.444	305.33	306.289	315.945	343.939	297.003	333.611	321.494
sp|O43395|PRPF3_HUMAN	PRPF3	U4/U6 small nuclear ribonucleoprotein Prp3 OS=Homo sapiens OX=9606 GN=PRPF3 PE=1 SV=2	47	4374.52	4624.41	4453.25	4076.77	4295.57	4525.89	4263.75	5031.93	4362.18	4358.01	4147.36
sp|O95671|ASML_HUMAN	ASMTL	Probable bifunctional dTTP/UTP pyrophosphatase/methyltransferase protein OS=Homo sapiens OX=9606 GN=ASMTL PE=1 SV=3	3	174.874	153.659	139.157	158.605	165.471	154.005	169.204	142.377	156.762	168.946	170.912
sp|Q86VP6|CAND1_HUMAN	CAND1	Cullin-associated NEDD8-dissociated protein 1 OS=Homo sapiens OX=9606 GN=CAND1 PE=1 SV=2	61	5132.33	4747.27	4996.9	5285.02	5345.65	5185.32	5299.02	4368.34	5287.74	5703.29	5853.15
tr|B4E2Q0|B4E2Q0_HUMAN	ATP2C1	Calcium-transporting ATPase OS=Homo sapiens OX=9606 GN=ATP2C1 PE=1 SV=1	23	2043.37	1872.17	1907.24	1796.79	1787.69	1746.51	1831.41	1660.91	1888.66	1790.2	1893.84
sp|P98194-3|AT2C1_HUMAN	ATP2C1	Isoform 3 of Calcium-transporting ATPase type 2C member 1 OS=Homo sapiens OX=9606 GN=ATP2C1	3	239.481	240.003	225.924	216.063	206.787	207.006	227.676	201.5	213.538	211.871	194.796
sp|Q12888-2|TP53B_HUMAN	TP53BP1	Isoform 2 of TP53-binding protein 1 OS=Homo sapiens OX=9606 GN=TP53BP1	86	5706.97	5935.44	6303.66	5555.77	5754.22	5519.41	5748.49	6574.28	6064.78	5352.85	5459.55
sp|Q8NFC6|BD1L1_HUMAN	BOD1L1	Biorientation of chromosomes in cell division protein 1-like 1 OS=Homo sapiens OX=9606 GN=BOD1L1 PE=1 SV=2	81	5873.03	5963.96	6102.27	5712.27	5673.33	5774.8	5699.03	7715.44	5908.18	5571.14	5381.6
sp|Q96IK1|BOD1_HUMAN	BOD1	Biorientation of chromosomes in cell division protein 1 OS=Homo sapiens OX=9606 GN=BOD1 PE=1 SV=2	4	245.438	263.369	229.618	275.292	277.859	150.893	254.33	312.325	232.61	252.901	265.855
sp|P78362-2|SRPK2_HUMAN	SRPK2	Isoform 2 of SRSF protein kinase 2 OS=Homo sapiens OX=9606 GN=SRPK2	11	920.803	899.655	888.373	924.054	898.566	888.54	937.549	1204.94	914.557	933.79	952.417
sp|Q96SB4|SRPK1_HUMAN	SRPK1	SRSF protein kinase 1 OS=Homo sapiens OX=9606 GN=SRPK1 PE=1 SV=2	17	1541	1511.46	1481.21	1396.57	1476.82	1456.55	1612.44	1328.11	1474.29	1611.68	1612.64
sp|O95782|AP2A1_HUMAN	AP2A1	AP-2 complex subunit alpha-1 OS=Homo sapiens OX=9606 GN=AP2A1 PE=1 SV=3	50	3717.58	3668.48	3560.18	3366.72	3312.35	3405.59	3419.16	2629.29	3385.64	3269.4	3273.3
sp|O94973-2|AP2A2_HUMAN	AP2A2	Isoform 2 of AP-2 complex subunit alpha-2 OS=Homo sapiens OX=9606 GN=AP2A2	22	2140.72	2177.37	1982.55	1977.4	1860.13	1965.27	1981.08	1549.27	2003.66	1921.75	1890.66
sp|Q15293|RCN1_HUMAN	RCN1	Reticulocalbin-1 OS=Homo sapiens OX=9606 GN=RCN1 PE=1 SV=1	27	2160.77	2241.04	2362.59	1984.39	2578.57	2118.67	2308.66	2774.6	2614.1	2367.02	2115.05
sp|Q9UIW2|PLXA1_HUMAN	PLXNA1	Plexin-A1 OS=Homo sapiens OX=9606 GN=PLXNA1 PE=1 SV=3	18	1230.19	1229.06	1201.95	1192.88	1188.35	1184.85	1269.93	1119.42	1172.58	1194.81	1200.44
sp|Q9UBV2|SE1L1_HUMAN	SEL1L	Protein sel-1 homolog 1 OS=Homo sapiens OX=9606 GN=SEL1L PE=1 SV=3	11	1396.19	1325.08	1361.7	1261.63	1265.37	1275.95	1307.7	1074.91	1347.19	1186.07	1280.62
sp|P67809|YBOX1_HUMAN	YBX1	Y-box-binding protein 1 OS=Homo sapiens OX=9606 GN=YBX1 PE=1 SV=3	36	3325.24	3159.45	3459.16	3111.94	3172.04	3132.6	3269.67	4009.64	3688.3	3341.34	3430.08
sp|P16989|YBOX3_HUMAN	YBX3	Y-box-binding protein 3 OS=Homo sapiens OX=9606 GN=YBX3 PE=1 SV=4	22	1753.72	1631.04	1965.73	1778.57	1593.46	1705.2	1843.49	3943.96	1809.05	1938.93	1874.64
sp|P16989-2|YBOX3_HUMAN	YBX3	Isoform 2 of Y-box-binding protein 3 OS=Homo sapiens OX=9606 GN=YBX3	1	69.3815	65.7307	95.348	56.2933	82.2121	57.0607	83.1294	69.9306	89.6888	54.1545	99.486
sp|Q7Z6I8|CE024_HUMAN	C5orf24	UPF0461 protein C5orf24 OS=Homo sapiens OX=9606 GN=C5orf24 PE=1 SV=1	6	401.557	404.55	393.104	363.994	349.978	398.01	384.552	501.522	390.182	367.426	366.636
sp|Q92805|GOGA1_HUMAN	GOLGA1	Golgin subfamily A member 1 OS=Homo sapiens OX=9606 GN=GOLGA1 PE=1 SV=3	41	3395.54	3456.35	3552.52	3418.68	3467.04	3432.49	3424.43	3424.99	3352.85	3148.32	3175.72
sp|Q6UWJ1|TMCO3_HUMAN	TMCO3	Transmembrane and coiled-coil domain-containing protein 3 OS=Homo sapiens OX=9606 GN=TMCO3 PE=1 SV=1	7	709.141	750.583	767.435	735.985	712.082	713.807	715.661	623.903	706.606	683.15	671.803
sp|O60784|TOM1_HUMAN	TOM1	Target of Myb protein 1 OS=Homo sapiens OX=9606 GN=TOM1 PE=1 SV=2	9	401.693	403.202	373.09	406.131	384.834	393.626	415.594	408.39	408.01	432.21	437.817
sp|Q1ED39|KNOP1_HUMAN	KNOP1	Lysine-rich nucleolar protein 1 OS=Homo sapiens OX=9606 GN=KNOP1 PE=1 SV=1	25	2298.28	2286.87	2611.22	2391.74	2220.91	2422.59	2587.19	2866.77	2523.98	2216.7	2347.5
sp|P12270|TPR_HUMAN	TPR	Nucleoprotein TPR OS=Homo sapiens OX=9606 GN=TPR PE=1 SV=3	129	11670.8	12176.3	12561.6	11757.7	11418.7	12004.7	11890.9	12684.7	12350	11042.7	10892.5
sp|Q15154|PCM1_HUMAN	PCM1	Pericentriolar material 1 protein OS=Homo sapiens OX=9606 GN=PCM1 PE=1 SV=5	40	3242.15	3182.33	3285.61	3269.36	3412.42	3368.05	3315.97	3413.47	3451.46	3284.86	3344
sp|Q14642|I5P1_HUMAN	INPP5A	Inositol polyphosphate-5-phosphatase A OS=Homo sapiens OX=9606 GN=INPP5A PE=1 SV=1	2	153.454	150.242	163.096	142.08	149.211	139.867	154.955	130.932	162.534	137.467	150.104
sp|Q969T9|WBP2_HUMAN	WBP2	WW domain-binding protein 2 OS=Homo sapiens OX=9606 GN=WBP2 PE=1 SV=1	5	233.783	221.644	246.556	238.802	244.852	236.143	250.506	186.243	238.209	250.526	286.996
sp|O75569|PRKRA_HUMAN	PRKRA	Interferon-inducible double-stranded RNA-dependent protein kinase activator A OS=Homo sapiens OX=9606 GN=PRKRA PE=1 SV=1	15	983.741	1070.46	978.574	1099.25	1115.61	1139.45	1105.22	903.527	1062.99	1143.98	1108.11
sp|P55884-2|EIF3B_HUMAN	EIF3B	Isoform 2 of Eukaryotic translation initiation factor 3 subunit B OS=Homo sapiens OX=9606 GN=EIF3B	55	3688.23	3426.48	3512.07	3692.26	3941.87	3528.4	3841.23	3271.02	3801.57	3900.51	3952.17
sp|Q14692|BMS1_HUMAN	BMS1	Ribosome biogenesis protein BMS1 homolog OS=Homo sapiens OX=9606 GN=BMS1 PE=1 SV=1	50	4879.24	5102.45	4792.51	4362.5	4778.58	4997.68	4716.1	4264.57	4720.65	4756.62	4662.98
tr|A0A2R8YE63|A0A2R8YE63_HUMAN	EPS8	Epidermal growth factor receptor kinase substrate 8 OS=Homo sapiens OX=9606 GN=EPS8 PE=1 SV=1	24	1498.39	1505.98	1451.95	1474.52	1366.91	1403.75	1391.38	1262.42	1505.36	1520.4	1505.73
sp|P55263|ADK_HUMAN	ADK	Adenosine kinase OS=Homo sapiens OX=9606 GN=ADK PE=1 SV=2	40	2472.14	2441.02	2310.91	2788.6	2717.94	2486.68	2719.83	2076.96	2598.13	2687.48	2740.5
sp|Q14554|PDIA5_HUMAN	PDIA5	Protein disulfide-isomerase A5 OS=Homo sapiens OX=9606 GN=PDIA5 PE=1 SV=1	11	931.441	1052.41	981.542	1029.16	969.62	958.747	946.807	721.613	957.31	900.873	901.592
sp|Q2NKX8|ERC6L_HUMAN	ERCC6L	DNA excision repair protein ERCC-6-like OS=Homo sapiens OX=9606 GN=ERCC6L PE=1 SV=1	26	1599.43	1488.64	1363.45	1419.05	1406.1	1413.56	1535.36	1311.68	1401.64	1492.37	1464.59
sp|Q96HA7|TONSL_HUMAN	TONSL	Tonsoku-like protein OS=Homo sapiens OX=9606 GN=TONSL PE=1 SV=2	17	1209.82	1146.36	1083.15	1014.88	952.554	1010.55	949.741	1039.54	1069.8	1023.68	1091.19
sp|P53992|SC24C_HUMAN	SEC24C	Protein transport protein Sec24C OS=Homo sapiens OX=9606 GN=SEC24C PE=1 SV=3	60	4760.71	4518.83	4685.47	4724.17	4786.73	4584.88	4751.67	4239.7	4710.95	4979.15	5200.72
sp|O94855-2|SC24D_HUMAN	SEC24D	Isoform 2 of Protein transport protein Sec24D OS=Homo sapiens OX=9606 GN=SEC24D	16	840.007	786.367	853.482	830.107	847.456	801.901	900.118	739.74	835.229	978.962	954.82
sp|Q08211|DHX9_HUMAN	DHX9	ATP-dependent RNA helicase A OS=Homo sapiens OX=9606 GN=DHX9 PE=1 SV=4	172	12355.4	12662.9	12907.6	12264.6	12409.6	12182.8	12422	10504.7	12204	11537.2	11650.5
tr|F6QMI7|F6QMI7_HUMAN	DST	Dystonin OS=Homo sapiens OX=9606 GN=DST PE=1 SV=2	64	4871.08	4807.48	4966.74	4927.95	4759.44	4661.96	4781.85	4267.1	4930.16	5021.52	5156.07
sp|P58107|EPIPL_HUMAN	EPPK1	Epiplakin OS=Homo sapiens OX=9606 GN=EPPK1 PE=1 SV=3	104	6767.87	6800.22	7354.07	7109.41	7443.26	7450.41	7270.49	6609.91	7061.3	7284.65	7215.38
sp|Q15149|PLEC_HUMAN	PLEC	Plectin OS=Homo sapiens OX=9606 GN=PLEC PE=1 SV=3	685	52098.8	53520.8	56037.2	55892.3	59592.1	59442.5	55413.9	68833.4	56684.7	59407.4	57471.4
sp|Q15149-3|PLEC_HUMAN	PLEC	Isoform 3 of Plectin OS=Homo sapiens OX=9606 GN=PLEC	3	38.9124	52.6419	57.3278	50.9342	49.5203	53.4642	50.6856	51.2119	43.8792	48.7694	49.7909
sp|Q15149-4|PLEC_HUMAN	PLEC	Isoform 4 of Plectin OS=Homo sapiens OX=9606 GN=PLEC	2	75.9781	79.1957	79.4628	79.9051	77.7524	81.6558	79.5653	79.5175	76.9237	83.599	81.1484
tr|H0YDN1|H0YDN1_HUMAN	PLEC	Plectin OS=Homo sapiens OX=9606 GN=PLEC PE=1 SV=9	2	103.903	106.229	102.704	102.149	105.618	101.088	97.2385	86.0903	115.696	109.597	106.57
sp|P46783|RS10_HUMAN	RPS10	40S ribosomal protein S10 OS=Homo sapiens OX=9606 GN=RPS10 PE=1 SV=1	45	5664.58	5267.6	6274.57	6071.95	6255.41	5840.5	6342.89	7887.73	6264	5982.4	6589.21
tr|H3BQK9|H3BQK9_HUMAN	MACF1	Microtubule-actin cross-linking factor 1, isoforms 1/2/3/5 OS=Homo sapiens OX=9606 GN=MACF1 PE=1 SV=1	134	8320.48	8483.48	8455.44	8637.26	8529.94	8818.06	8282.68	7609.37	8633.32	8785.18	8577.46
tr|A0A0A6YYJ5|A0A0A6YYJ5_HUMAN	MACF1	Microtubule-actin cross-linking factor 1, isoforms 1/2/3/5 (Fragment) OS=Homo sapiens OX=9606 GN=MACF1 PE=1 SV=2	20	1218.61	1261.17	1179.87	1135.36	1123.59	1126.49	1151.49	1355.81	1247.31	1067.05	1141.01
sp|Q03001-3|DYST_HUMAN	DST	Isoform 3 of Dystonin OS=Homo sapiens OX=9606 GN=DST	7	339.896	348.8	354.675	390.932	365.928	340.066	366.127	330.061	348.847	339.99	348.696
tr|A0A0U1RQJ2|A0A0U1RQJ2_HUMAN	DST	Dystonin OS=Homo sapiens OX=9606 GN=DST PE=1 SV=2	1	379.667	240.018	172.83	140.306	129.196	132.018	136.105	142.222	200.712	185.547	202.508
tr|E9PKG0|E9PKG0_HUMAN	PLEC	Plectin (Fragment) OS=Homo sapiens OX=9606 GN=PLEC PE=1 SV=1	2	70.2925	89.7099	86.487	84.1771	101.978	87.0712	87.273	71.7317	84.6438	94.6829	103.662
sp|A0A024RBG1|NUD4B_HUMAN	NUDT4B	Diphosphoinositol polyphosphate phosphohydrolase NUDT4B OS=Homo sapiens OX=9606 GN=NUDT4B PE=3 SV=1	5	318.071	275.071	312.405	276.902	253.567	255.922	301.295	256.95	259.217	274.755	272.247
sp|O95989|NUDT3_HUMAN	NUDT3	Diphosphoinositol polyphosphate phosphohydrolase 1 OS=Homo sapiens OX=9606 GN=NUDT3 PE=1 SV=1	6	390.163	400.98	337.986	405.606	360.451	396.41	357.726	379.128	360.631	397.159	347.79
tr|E9PLY5|E9PLY5_HUMAN	MACF1	Microtubule-actin cross-linking factor 1, isoforms 1/2/3/5 (Fragment) OS=Homo sapiens OX=9606 GN=MACF1 PE=1 SV=1	1	14.5415	11.4308	13.7973	17.0057	15.8023	16.091	19.1253	15.2528	12.6697	15.2684	16.5251
sp|Q92817|EVPL_HUMAN	EVPL	Envoplakin OS=Homo sapiens OX=9606 GN=EVPL PE=1 SV=3	87	6251.31	6703.61	6685.48	6844.44	7091.7	7222.99	6653.28	6410.88	6668.3	7084.36	6849.3
tr|H7C2N1|H7C2N1_HUMAN	PTMA	Prothymosin alpha (Fragment) OS=Homo sapiens OX=9606 GN=PTMA PE=1 SV=1	6	607.438	652.692	699.348	556.671	694.803	605.805	714.077	1241.17	800.003	794.704	723.237
tr|A0A1C7CYX9|A0A1C7CYX9_HUMAN	DPYSL2	Dihydropyrimidinase-related protein 2 OS=Homo sapiens OX=9606 GN=DPYSL2 PE=1 SV=1	45	3386.91	3393.05	3237.47	3620.14	3523.52	3406.64	3554.82	3247.3	3455.19	3701.07	3557.29
sp|Q14195-2|DPYL3_HUMAN	DPYSL3	Isoform LCRMP-4 of Dihydropyrimidinase-related protein 3 OS=Homo sapiens OX=9606 GN=DPYSL3	23	1921.56	1777.29	1789.33	1856.57	1915.12	1809.31	1955.89	1433.71	1862.87	1905.85	1965.05
sp|Q9UQ90|SPG7_HUMAN	SPG7	Paraplegin OS=Homo sapiens OX=9606 GN=SPG7 PE=1 SV=2	18	2016.31	1925.43	1967.74	1863.38	1925.09	1909.78	1939.13	1525.68	1948.7	1797.71	1890.99
sp|Q9UKS6|PACN3_HUMAN	PACSIN3	Protein kinase C and casein kinase substrate in neurons protein 3 OS=Homo sapiens OX=9606 GN=PACSIN3 PE=1 SV=2	16	1326.14	1374.14	1331.04	1403.37	1270.97	1274.37	1338.26	1291.04	1299.93	1332.47	1314.64
sp|Q9Y2A7-2|NCKP1_HUMAN	NCKAP1	Isoform 2 of Nck-associated protein 1 OS=Homo sapiens OX=9606 GN=NCKAP1	38	3689.18	3412.26	3353.57	3381.82	3396.2	3375.75	3503.26	2694.84	3402.68	3501.42	3573.44
sp|Q9NW82|WDR70_HUMAN	WDR70	WD repeat-containing protein 70 OS=Homo sapiens OX=9606 GN=WDR70 PE=1 SV=1	26	2023.56	1985.26	1982.72	2132.26	2039.23	2046.19	2050.79	1852.28	2073.4	2251.06	2274.54
sp|P09496-2|CLCA_HUMAN	CLTA	Isoform Non-brain of Clathrin light chain A OS=Homo sapiens OX=9606 GN=CLTA	9	990.718	1020.41	1118.31	1071.33	1271.41	1109.64	1018.55	1473.48	1312.68	1474.43	1257.78
sp|Q96J42|TXD15_HUMAN	TXNDC15	Thioredoxin domain-containing protein 15 OS=Homo sapiens OX=9606 GN=TXNDC15 PE=1 SV=1	5	82.2949	85.9414	78.2981	73.6297	86.4133	78.5294	83.7612	61.9407	75.7113	78.2879	79.6867
sp|P20962|PTMS_HUMAN	PTMS	Parathymosin OS=Homo sapiens OX=9606 GN=PTMS PE=1 SV=2	7	393.596	322.54	547.842	421.298	559.275	416.784	600.123	1122.92	619.922	537.625	551.74
sp|Q13356|PPIL2_HUMAN	PPIL2	RING-type E3 ubiquitin-protein ligase PPIL2 OS=Homo sapiens OX=9606 GN=PPIL2 PE=1 SV=1	12	887.987	947.446	863.34	914.704	841.877	868.463	868.837	800.77	862.704	804.961	809.839
sp|Q9NPJ8-3|NXT2_HUMAN	NXT2	Isoform 3 of NTF2-related export protein 2 OS=Homo sapiens OX=9606 GN=NXT2	3	444.808	484.418	449.158	474.71	462.423	459.437	446.194	374.669	438.366	441.62	419.3
sp|Q9UKK6|NXT1_HUMAN	NXT1	NTF2-related export protein 1 OS=Homo sapiens OX=9606 GN=NXT1 PE=1 SV=1	2	95.5786	94.8299	89.5959	81.5662	87.2301	79.1713	94.2727	57.9635	100.979	81.7907	98.3097
sp|Q9UBW7|ZMYM2_HUMAN	ZMYM2	Zinc finger MYM-type protein 2 OS=Homo sapiens OX=9606 GN=ZMYM2 PE=1 SV=1	22	1261.03	1347.25	1379.43	1333.71	1306.97	1312.82	1314.01	1157.52	1296.44	1271.06	1267.94
sp|Q8WUM4|PDC6I_HUMAN	PDCD6IP	Programmed cell death 6-interacting protein OS=Homo sapiens OX=9606 GN=PDCD6IP PE=1 SV=1	68	6104.46	5808.33	5811.93	6465.97	6428.65	6074.65	6673.85	6071.93	6417.63	6247.79	6188.39
sp|P29966|MARCS_HUMAN	MARCKS	Myristoylated alanine-rich C-kinase substrate OS=Homo sapiens OX=9606 GN=MARCKS PE=1 SV=4	16	1904.49	1913.12	2086.21	1728.18	1918.22	1663.58	1870.98	2243.92	2227.83	1946.12	1853.38
sp|Q13751|LAMB3_HUMAN	LAMB3	Laminin subunit beta-3 OS=Homo sapiens OX=9606 GN=LAMB3 PE=1 SV=1	58	3994.93	4070.04	3926.61	3775.39	3710	3865.47	3689.16	3806.05	3959.56	3583.96	3557.98
sp|O95425-4|SVIL_HUMAN	SVIL	Isoform SV4 of Supervillin OS=Homo sapiens OX=9606 GN=SVIL	45	3905.01	3936.11	3957.88	3939.04	3777.42	3806.02	3850.34	3891.67	3903.39	3698.07	3758.05
sp|Q9NVR2|INT10_HUMAN	INTS10	Integrator complex subunit 10 OS=Homo sapiens OX=9606 GN=INTS10 PE=1 SV=2	8	682.458	652.79	623.445	598.262	625.346	591.342	631.377	545.61	625.417	605.047	621.809
sp|Q9P253|VPS18_HUMAN	VPS18	Vacuolar protein sorting-associated protein 18 homolog OS=Homo sapiens OX=9606 GN=VPS18 PE=1 SV=2	16	565.096	537.149	579.904	542.614	579.635	604.973	569.061	520.944	557.269	602.618	618.297
sp|Q52LJ0|FA98B_HUMAN	FAM98B	Protein FAM98B OS=Homo sapiens OX=9606 GN=FAM98B PE=1 SV=2	12	610.286	593.813	611.021	687.857	653.912	682.693	660.684	511.474	630.678	706.879	703.936
sp|Q8NCA5|FA98A_HUMAN	FAM98A	Protein FAM98A OS=Homo sapiens OX=9606 GN=FAM98A PE=1 SV=2	19	1707.44	1517.46	1487.37	1539.76	1774.78	1595.09	1599.74	1113.07	1647.61	1645.66	1619.76
sp|Q9NW13|RBM28_HUMAN	RBM28	RNA-binding protein 28 OS=Homo sapiens OX=9606 GN=RBM28 PE=1 SV=3	35	5263.27	5419.07	5078.26	4268.75	4934.01	5079.92	4908.03	4303.76	5091.02	4859.83	4955.07
sp|P49917|DNLI4_HUMAN	LIG4	DNA ligase 4 OS=Homo sapiens OX=9606 GN=LIG4 PE=1 SV=2	8	231.744	227.167	208.333	249.399	233.514	233.772	222.262	154.866	237.286	256.567	247.954
sp|Q9HCS7|SYF1_HUMAN	XAB2	Pre-mRNA-splicing factor SYF1 OS=Homo sapiens OX=9606 GN=XAB2 PE=1 SV=2	22	1790.91	1815.16	1782.26	1724.11	1742.82	1748.43	1678.38	1431	1694.7	1650.77	1683.7
tr|J3KN16|J3KN16_HUMAN	ECPAS	Proteasome adapter and scaffold protein ECM29 OS=Homo sapiens OX=9606 GN=ECPAS PE=1 SV=1	59	4270.24	4097.5	4105.09	4361.63	4297.74	4160.61	4300.94	3273.04	4217.49	4384.68	4319.28
sp|Q9NVM6|DJC17_HUMAN	DNAJC17	DnaJ homolog subfamily C member 17 OS=Homo sapiens OX=9606 GN=DNAJC17 PE=1 SV=1	6	289.603	308.695	278.195	321.535	295.643	318.027	314.865	270.751	293.549	354.468	337.093
sp|O15126|SCAM1_HUMAN	SCAMP1	Secretory carrier-associated membrane protein 1 OS=Homo sapiens OX=9606 GN=SCAMP1 PE=1 SV=2	19	1396.57	1420.74	1473.96	1513.95	1525.41	1448.68	1540.38	1362.71	1517.37	1490.37	1492.26
sp|Q8IX12|CCAR1_HUMAN	CCAR1	Cell division cycle and apoptosis regulator protein 1 OS=Homo sapiens OX=9606 GN=CCAR1 PE=1 SV=2	49	4470.57	4594.8	4432.39	4474.67	4045.22	4316.9	4152.76	4387.81	4376.95	4166.23	4178.06
sp|Q9UHV9|PFD2_HUMAN	PFDN2	Prefoldin subunit 2 OS=Homo sapiens OX=9606 GN=PFDN2 PE=1 SV=1	20	1651.02	1613.65	1622.55	1805.25	1842.32	1595.21	1785.8	1899.24	1735.79	1800.78	1832.92
sp|Q6PGP7|TTC37_HUMAN	TTC37	Tetratricopeptide repeat protein 37 OS=Homo sapiens OX=9606 GN=TTC37 PE=1 SV=1	28	2006.38	1934.54	1919.1	2014.08	2130.57	1960.08	2022.49	1606.38	2086.26	2154.36	2169.9
sp|O94906|PRP6_HUMAN	PRPF6	Pre-mRNA-processing factor 6 OS=Homo sapiens OX=9606 GN=PRPF6 PE=1 SV=1	65	6328.72	6618.29	6493.33	6012.85	5996.08	6172.36	5953.52	5486.99	5941.54	5809.16	5824.48
sp|Q86Y79|PTH_HUMAN	PTRH1	Probable peptidyl-tRNA hydrolase OS=Homo sapiens OX=9606 GN=PTRH1 PE=1 SV=1	7	664.396	660.636	636.136	621.63	601.704	599.187	599.312	583.717	634.353	598.857	587.674
sp|Q9NR33|DPOE4_HUMAN	POLE4	DNA polymerase epsilon subunit 4 OS=Homo sapiens OX=9606 GN=POLE4 PE=1 SV=2	3	184.28	180.849	160.693	191.966	207.643	162.541	188.518	173.861	196.975	198.645	191.37
sp|P00390|GSHR_HUMAN	GSR	Glutathione reductase, mitochondrial OS=Homo sapiens OX=9606 GN=GSR PE=1 SV=2	38	3207.17	2944.72	2893.56	3065.49	3089.04	2873.94	3206.68	2338.18	3060.34	3231.82	2904.89
sp|P35232|PHB_HUMAN	PHB	Prohibitin OS=Homo sapiens OX=9606 GN=PHB PE=1 SV=1	50	4045.5	4216.99	4345.67	4010.01	3962.92	4384.79	3926.19	6071.99	4075.4	3798.19	3759.06
sp|O94822-3|LTN1_HUMAN	LTN1	Isoform 3 of E3 ubiquitin-protein ligase listerin OS=Homo sapiens OX=9606 GN=LTN1	12	809.502	735.529	719.121	716.672	729.577	693.371	772.573	592.003	736.927	808.15	817.634
sp|Q5JVF3-4|PCID2_HUMAN	PCID2	Isoform 4 of PCI domain-containing protein 2 OS=Homo sapiens OX=9606 GN=PCID2	13	962.472	834.073	837.936	804.646	858.833	833.019	863.825	1214.78	892.045	882.137	889.868
tr|J3KN01|J3KN01_HUMAN	AFDN	Afadin OS=Homo sapiens OX=9606 GN=AFDN PE=1 SV=1	79	5879.96	6071.78	6014.42	6176.44	5624.45	5746.23	5761.91	5940.82	5821.1	5793.35	5787.24
tr|A8MQ02|A8MQ02_HUMAN	AFDN	Afadin OS=Homo sapiens OX=9606 GN=AFDN PE=1 SV=2	2	134.343	130.664	144.032	145.122	118.454	145.61	131.08	130.314	131.594	137.808	132.078
sp|O15020|SPTN2_HUMAN	SPTBN2	Spectrin beta chain, non-erythrocytic 2 OS=Homo sapiens OX=9606 GN=SPTBN2 PE=1 SV=3	110	7938.56	7976.53	7878.83	7963.52	7640.16	7774.47	7904.41	6977.75	7677.39	7564.23	7635.68
sp|Q01082|SPTB2_HUMAN	SPTBN1	Spectrin beta chain, non-erythrocytic 1 OS=Homo sapiens OX=9606 GN=SPTBN1 PE=1 SV=2	205	15596.1	16046.1	16491.1	16900.7	16970.2	16754.6	16845.1	15051.7	16533.4	16719.2	16390.8
sp|Q01082-3|SPTB2_HUMAN	SPTBN1	Isoform 2 of Spectrin beta chain, non-erythrocytic 1 OS=Homo sapiens OX=9606 GN=SPTBN1	4	140.154	142.942	166.205	179.377	175.208	191.024	171.018	241.102	172.314	161.213	174.06
sp|P12814|ACTN1_HUMAN	ACTN1	Alpha-actinin-1 OS=Homo sapiens OX=9606 GN=ACTN1 PE=1 SV=2	55	4971.13	4672.81	4560.98	5003.81	4785.02	4493.42	4861.09	3680.54	4820.6	5056.66	5444.73
sp|O43707|ACTN4_HUMAN	ACTN4	Alpha-actinin-4 OS=Homo sapiens OX=9606 GN=ACTN4 PE=1 SV=2	262	20636	20425.4	20770.3	22641.9	20553.1	20418.5	20524.1	24445.7	20903.5	21997.9	21254.1
tr|A0A087WSZ2|A0A087WSZ2_HUMAN	ACTN3	Alpha-actinin-3 OS=Homo sapiens OX=9606 GN=ACTN3 PE=1 SV=1	32	2785.58	2577.91	2375.45	2654.28	2525.53	2464.33	2613.47	1874.15	2574.8	2667.06	2655.86
sp|Q9H254|SPTN4_HUMAN	SPTBN4	Spectrin beta chain, non-erythrocytic 4 OS=Homo sapiens OX=9606 GN=SPTBN4 PE=1 SV=2	5	599.11	591.569	577.251	668.627	653.953	580.639	632.974	531.699	610.239	640.938	635.281
sp|P11277-2|SPTB1_HUMAN	SPTB	Isoform 2 of Spectrin beta chain, erythrocytic OS=Homo sapiens OX=9606 GN=SPTB	1	91.1904	86.3314	94.9646	84.8193	76.3166	92.522	90.3953	75.2725	99.3944	94.0783	87.2048
sp|O75717|WDHD1_HUMAN	WDHD1	WD repeat and HMG-box DNA-binding protein 1 OS=Homo sapiens OX=9606 GN=WDHD1 PE=1 SV=1	32	2098.26	2035.3	2093.28	2067.13	2084.02	2116.2	2149.1	2005.6	2195.94	2156.95	2169.1
sp|Q08379|GOGA2_HUMAN	GOLGA2	Golgin subfamily A member 2 OS=Homo sapiens OX=9606 GN=GOLGA2 PE=1 SV=3	52	3006.88	3172.96	3120.57	3177.99	3025.67	3151.19	3214.88	3271.05	3085.45	3003.88	2923.56
sp|Q9NVV4|PAPD1_HUMAN	MTPAP	Poly(A) RNA polymerase, mitochondrial OS=Homo sapiens OX=9606 GN=MTPAP PE=1 SV=1	12	1032.59	990.672	966.452	957.86	940.566	947.728	912.875	741.257	932.288	874.304	884.444
sp|Q86TM6|SYVN1_HUMAN	SYVN1	E3 ubiquitin-protein ligase synoviolin OS=Homo sapiens OX=9606 GN=SYVN1 PE=1 SV=2	3	376.851	328.321	341.056	275.8	254.284	293.826	308.889	252.598	295.938	272.308	311.923
sp|Q96BD0|SO4A1_HUMAN	SLCO4A1	Solute carrier organic anion transporter family member 4A1 OS=Homo sapiens OX=9606 GN=SLCO4A1 PE=1 SV=2	4	674.723	667.781	620.434	631.852	611.614	631.943	626.183	493.438	671.453	624.74	644.927
sp|P78318|IGBP1_HUMAN	IGBP1	Immunoglobulin-binding protein 1 OS=Homo sapiens OX=9606 GN=IGBP1 PE=1 SV=1	13	943.693	979.769	942.114	1082.04	1127.09	1047.75	1108.6	901.39	1071.45	1030.07	1051.21
sp|P33176|KINH_HUMAN	KIF5B	Kinesin-1 heavy chain OS=Homo sapiens OX=9606 GN=KIF5B PE=1 SV=1	65	5702.35	5513.22	5249.69	5712.29	5974.23	5650.87	5778.44	4680.4	5892.08	5947	5850.5
sp|Q12840|KIF5A_HUMAN	KIF5A	Kinesin heavy chain isoform 5A OS=Homo sapiens OX=9606 GN=KIF5A PE=1 SV=2	13	1481.13	1328.13	1396.55	1411.09	1478.97	1451.11	1435.49	1449.1	1570.54	1459.92	1539.34
sp|Q96CW6|S7A6O_HUMAN	SLC7A6OS	Probable RNA polymerase II nuclear localization protein SLC7A6OS OS=Homo sapiens OX=9606 GN=SLC7A6OS PE=1 SV=2	1	12.6834	10.7758	13.2557	10.3621	14.9579	11.0198	12.8866	19.3556	15.5817	14.9583	10.1895
sp|Q9Y5G2|PCDGE_HUMAN	PCDHGB2	Protocadherin gamma-B2 OS=Homo sapiens OX=9606 GN=PCDHGB2 PE=2 SV=1	1	32.9234	32.4874	21.6076	30.6496	26.642	24.7201	20.7781	27.6311	22.3987	24.8194	24.5605
sp|O60524|NEMF_HUMAN	NEMF	Nuclear export mediator factor NEMF OS=Homo sapiens OX=9606 GN=NEMF PE=1 SV=4	15	994.852	972.554	888.577	862.369	961.629	911.876	999.721	856.369	910.886	1045.85	1015.6
sp|O75909-4|CCNK_HUMAN	CCNK	Isoform 4 of Cyclin-K OS=Homo sapiens OX=9606 GN=CCNK	12	1244.68	1285.53	1237.67	1303.09	1165.54	1221.96	1235.34	1088.57	1247.28	1177.44	1217.6
sp|Q9C0C2|TB182_HUMAN	TNKS1BP1	182 kDa tankyrase-1-binding protein OS=Homo sapiens OX=9606 GN=TNKS1BP1 PE=1 SV=4	74	4152.82	4053.35	4392.24	4351.57	4458.05	3997.99	4410.34	5438.27	4609.65	4720.61	4705.35
tr|A0A2R8Y5C4|A0A2R8Y5C4_HUMAN	TNKS1BP1	182 kDa tankyrase-1-binding protein (Fragment) OS=Homo sapiens OX=9606 GN=TNKS1BP1 PE=1 SV=1	1	69.0995	75.5237	76.6362	74.6776	81.7133	91.885	94.0848	135.448	96.827	97.1037	84.6685
sp|Q2T9J0|TYSD1_HUMAN	TYSND1	Peroxisomal leader peptide-processing protease OS=Homo sapiens OX=9606 GN=TYSND1 PE=1 SV=3	8	274.221	297.356	297.007	286.886	292.084	307.32	291.496	300.992	287.804	276.347	262.852
sp|Q92870-4|APBB2_HUMAN	APBB2	Isoform 4 of Amyloid-beta A4 precursor protein-binding family B member 2 OS=Homo sapiens OX=9606 GN=APBB2	3	129.14	135.241	136.018	139.038	143.495	144.218	146.112	170.425	159.716	138.318	147.502
sp|Q9Y6J0|CABIN_HUMAN	CABIN1	Calcineurin-binding protein cabin-1 OS=Homo sapiens OX=9606 GN=CABIN1 PE=1 SV=1	7	505.009	487.079	498.796	490.191	484.192	481.21	501.458	400.196	501.628	455.544	509.239
sp|P49327|FAS_HUMAN	FASN	Fatty acid synthase OS=Homo sapiens OX=9606 GN=FASN PE=1 SV=3	146	12445.5	11523.6	11183.1	12066.5	12017.4	11387.6	12181.1	9592.36	11798.7	12174.6	12134.6
tr|M0R2B7|M0R2B7_HUMAN	POLD1	DNA polymerase OS=Homo sapiens OX=9606 GN=POLD1 PE=1 SV=1	48	3033.19	2922.27	3106.7	3188.26	3378.37	3197.38	3243.88	2709.27	3079.84	3403.59	3377.19
sp|Q9NS91|RAD18_HUMAN	RAD18	E3 ubiquitin-protein ligase RAD18 OS=Homo sapiens OX=9606 GN=RAD18 PE=1 SV=2	16	1585.8	1561.46	1724.49	1558.27	1535.06	1505.51	1582.42	1742.95	1625.67	1607.85	1645.47
sp|O76021|RL1D1_HUMAN	RSL1D1	Ribosomal L1 domain-containing protein 1 OS=Homo sapiens OX=9606 GN=RSL1D1 PE=1 SV=3	45	5124.62	5263.72	5679.27	4690.21	5159.89	5523.27	5147.01	7700.93	5040.55	4924.1	4795.65
sp|P35606|COPB2_HUMAN	COPB2	Coatomer subunit beta' OS=Homo sapiens OX=9606 GN=COPB2 PE=1 SV=2	55	4417.05	4140.74	4372.23	4599.53	4871.24	4495.43	4699.13	3664.24	4697.48	4861.84	4959.2
sp|P53985|MOT1_HUMAN	SLC16A1	Monocarboxylate transporter 1 OS=Homo sapiens OX=9606 GN=SLC16A1 PE=1 SV=3	5	655.018	658.049	633.848	610.803	579.534	594.029	608.826	485.343	601.893	567.851	564.696
tr|A0A0A0MQR2|A0A0A0MQR2_HUMAN	RTF2	Replication termination factor 2 OS=Homo sapiens OX=9606 GN=RTF2 PE=1 SV=1	8	560.677	501.675	626.675	575.519	628.267	582.957	577.984	867.993	626.021	640.456	662.193
sp|Q5HYK3|COQ5_HUMAN	COQ5	2-methoxy-6-polyprenyl-1,4-benzoquinol methylase, mitochondrial OS=Homo sapiens OX=9606 GN=COQ5 PE=1 SV=2	8	735.364	675.298	867.68	732.769	614.649	654.615	681.89	1456.15	599.838	587.721	639.415
sp|P56192|SYMC_HUMAN	MARS	Methionine--tRNA ligase, cytoplasmic OS=Homo sapiens OX=9606 GN=MARS PE=1 SV=2	51	4420.88	4152.24	4116.16	4299.68	4219.23	4309.27	4317.74	3499.06	4485.79	4290.35	4348.79
tr|H3BM74|H3BM74_HUMAN	NUB1	NEDD8 ultimate buster 1 OS=Homo sapiens OX=9606 GN=NUB1 PE=1 SV=1	16	670.712	623.596	628.653	679.378	692.008	642.114	687.997	560.386	668.998	765.052	771.189
sp|P52272|HNRPM_HUMAN	HNRNPM	Heterogeneous nuclear ribonucleoprotein M OS=Homo sapiens OX=9606 GN=HNRNPM PE=1 SV=3	187	12955.9	13594.2	14312.7	13540.1	13045	13722.6	13220.4	17876.6	13250.2	12710.9	12444
tr|M0R019|M0R019_HUMAN	HNRNPM	Heterogeneous nuclear ribonucleoprotein M (Fragment) OS=Homo sapiens OX=9606 GN=HNRNPM PE=1 SV=8	1	31.9938	34.3881	29.6365	37.1053	34.8489	31.9559	32.3757	32.2381	30.1669	29.7728	30.657
tr|M0QZM1|M0QZM1_HUMAN	HNRNPM	Heterogeneous nuclear ribonucleoprotein M (Fragment) OS=Homo sapiens OX=9606 GN=HNRNPM PE=1 SV=1	2	72.9302	81.1321	87.403	78.5146	52.3896	73.9444	65.6189	146.973	60.1086	67.1796	61.126
sp|Q4KMQ1|TPRN_HUMAN	TPRN	Taperin OS=Homo sapiens OX=9606 GN=TPRN PE=1 SV=2	13	660.363	684.693	668.136	618.476	634.432	646.089	646.142	688.532	674.107	596.918	607.801
sp|Q8IXK2|GLT12_HUMAN	GALNT12	Polypeptide N-acetylgalactosaminyltransferase 12 OS=Homo sapiens OX=9606 GN=GALNT12 PE=1 SV=3	1	110.854	75.2127	55.3325	63.5058	67.0477	65.8857	61.0063	74.7389	71.6615	78.6546	77.8726
sp|Q8N4A0|GALT4_HUMAN	GALNT4	Polypeptide N-acetylgalactosaminyltransferase 4 OS=Homo sapiens OX=9606 GN=GALNT4 PE=1 SV=2	10	826.592	834.566	775.309	744.257	746.057	743.744	768.192	636.677	772.467	741.23	743.304
sp|Q10471|GALT2_HUMAN	GALNT2	Polypeptide N-acetylgalactosaminyltransferase 2 OS=Homo sapiens OX=9606 GN=GALNT2 PE=1 SV=1	21	1824.39	1870.66	1823.06	1805.48	1766.91	1775.83	1817.92	1470.9	1690.89	1730.91	1637.07
sp|Q9NVZ3|NECP2_HUMAN	NECAP2	Adaptin ear-binding coat-associated protein 2 OS=Homo sapiens OX=9606 GN=NECAP2 PE=1 SV=1	11	562.686	543.654	521.14	582.447	595.209	575.507	604.193	500.867	615.552	597.874	600.652
sp|P15882|CHIN_HUMAN	CHN1	N-chimaerin OS=Homo sapiens OX=9606 GN=CHN1 PE=1 SV=3	7	499.753	464.68	441.87	453.092	488.679	445.145	491.604	457.488	452.132	454.21	501.297
sp|Q9NUQ6-3|SPS2L_HUMAN	SPATS2L	Isoform 3 of SPATS2-like protein OS=Homo sapiens OX=9606 GN=SPATS2L	44	4266.27	4267.21	4188.26	4580.4	4369.33	4307.01	4447.78	4110.65	4349.93	4619.12	4673.43
sp|Q9NUQ6-2|SPS2L_HUMAN	SPATS2L	Isoform 2 of SPATS2-like protein OS=Homo sapiens OX=9606 GN=SPATS2L	1	92.3614	82.2774	91.7026	82.1896	88.5634	78.2664	88.4742	81.2389	96.6624	89.117	94.6977
sp|P31483|TIA1_HUMAN	TIA1	Nucleolysin TIA-1 isoform p40 OS=Homo sapiens OX=9606 GN=TIA1 PE=1 SV=3	5	308.247	347.036	278.171	305.209	289.676	343.042	351.161	242.967	298.05	319.104	298.378
sp|Q01085-2|TIAR_HUMAN	TIAL1	Isoform 2 of Nucleolysin TIAR OS=Homo sapiens OX=9606 GN=TIAL1	20	1488.44	1461.72	1480.71	1518.5	1532.18	1484.31	1522.35	1358.88	1547.25	1499.92	1613.37
sp|Q15006|EMC2_HUMAN	EMC2	ER membrane protein complex subunit 2 OS=Homo sapiens OX=9606 GN=EMC2 PE=1 SV=1	22	1348.3	1295.53	1272.66	1143.58	1228.98	1294.59	1120.92	1169.43	1286.63	1188.55	1198.47
sp|P62258|1433E_HUMAN	YWHAE	14-3-3 protein epsilon OS=Homo sapiens OX=9606 GN=YWHAE PE=1 SV=1	147	8563.04	8674.51	8163.81	9345.77	9137.6	7753.22	8853.41	7847.83	8659.89	8772.35	9428.96
sp|P63104|1433Z_HUMAN	YWHAZ	14-3-3 protein zeta/delta OS=Homo sapiens OX=9606 GN=YWHAZ PE=1 SV=1	141	8748.04	8493.78	8445.33	9178.4	9328.43	8921.82	9213.29	10529.6	9228.04	9423.42	9473.1
sp|P61981|1433G_HUMAN	YWHAG	14-3-3 protein gamma OS=Homo sapiens OX=9606 GN=YWHAG PE=1 SV=2	15	1320.38	1225.56	1194.29	1254.23	1349.77	1172.76	1255.12	1135.18	1276.37	1274.39	1408.63
sp|Q04917|1433F_HUMAN	YWHAH	14-3-3 protein eta OS=Homo sapiens OX=9606 GN=YWHAH PE=1 SV=4	22	1905.69	1756.83	1788.45	1833.01	1962.4	1804.23	1975.07	1536.11	1951.95	1939.66	2047.62
sp|P27348|1433T_HUMAN	YWHAQ	14-3-3 protein theta OS=Homo sapiens OX=9606 GN=YWHAQ PE=1 SV=1	75	3921.07	3903.38	3778.65	4298.12	4595.82	4082.26	4319.42	3970.22	4117.67	4304.58	4084.53
sp|P31946|1433B_HUMAN	YWHAB	14-3-3 protein beta/alpha OS=Homo sapiens OX=9606 GN=YWHAB PE=1 SV=3	42	3640.99	3355.43	3363.61	3654.46	3927.85	3555.71	3668.39	3124.23	3630.64	3854.21	3747.48
sp|P31947|1433S_HUMAN	SFN	14-3-3 protein sigma OS=Homo sapiens OX=9606 GN=SFN PE=1 SV=1	25	1590.05	1648.8	1601.49	1965.61	2071.04	1655.46	1904.78	1886.01	1735.82	2012.11	1767.22
sp|Q6UWE0|LRSM1_HUMAN	LRSAM1	E3 ubiquitin-protein ligase LRSAM1 OS=Homo sapiens OX=9606 GN=LRSAM1 PE=1 SV=1	17	1249.95	1192.87	1129.87	1286.21	1238.78	1376.73	1255.97	1119.47	1287.1	1266.45	1223.71
sp|P50416|CPT1A_HUMAN	CPT1A	Carnitine O-palmitoyltransferase 1, liver isoform OS=Homo sapiens OX=9606 GN=CPT1A PE=1 SV=2	32	2591.04	2494.47	2390.17	2213.65	2206.56	2226.46	2370.34	1968.11	2308.64	2239.48	2294.59
sp|Q8IWA0|WDR75_HUMAN	WDR75	WD repeat-containing protein 75 OS=Homo sapiens OX=9606 GN=WDR75 PE=1 SV=1	28	3140.67	2823.75	2841.58	2623.8	2742.95	2671.69	2799.25	1936.03	2774.99	2591.08	2613.18
sp|O00273|DFFA_HUMAN	DFFA	DNA fragmentation factor subunit alpha OS=Homo sapiens OX=9606 GN=DFFA PE=1 SV=1	6	390.074	362.346	390.593	412.637	414.876	378.93	448.5	433.305	436.015	451.209	467.074
sp|O00273-2|DFFA_HUMAN	DFFA	Isoform DFF35 of DNA fragmentation factor subunit alpha OS=Homo sapiens OX=9606 GN=DFFA	1	63.9656	60.1282	65.1224	71.4837	75.5063	66.9004	63.8372	84.8072	70.294	71.8134	70.5787
sp|P35908|K22E_HUMAN_contaminant	KRT2	Keratin, type II cytoskeletal 2 epidermal OS=Homo sapiens GN=KRT2 PE=1 SV=2	86	2960.08	8203.63	13121.4	5060.99	11040.2	11258.8	3482.29	3050.91	3615.06	4099.99	12304.2
sp|P02538|K2C6A_HUMAN_contaminant	KRT6A	Keratin, type II cytoskeletal 6A OS=Homo sapiens GN=KRT6A PE=1 SV=3	36	1418.38	2009.02	1679.7	1675.13	1583.75	6471.3	1646.3	1200.53	1580.96	1501.43	1813.22
sp|P08729|K2C7_HUMAN_contaminant	KRT7	Keratin, type II cytoskeletal 7 OS=Homo sapiens GN=KRT7 PE=1 SV=5	176	12925.8	13838.2	14331.6	13893.4	14275.8	15131.6	13212.9	15638.2	13957.9	14265.5	13820.7
sp|P04264|K2C1_HUMAN_contaminant	KRT1	Keratin, type II cytoskeletal 1 OS=Homo sapiens GN=KRT1 PE=1 SV=6	97	4716.06	10630.8	11217.6	5619.39	7828.33	15492.5	5247.76	3414.95	4968.27	5236.72	9973.65
sp|P05787|K2C8_HUMAN_contaminant	KRT8	Keratin, type II cytoskeletal 8 OS=Homo sapiens GN=KRT8 PE=1 SV=7	425	28998.7	31549	32875.2	32482.7	32201.4	33468	29968.5	34064.4	31789.1	32297.5	32168.6
sp|O95678|K2C75_HUMAN_contaminant	KRT75	Keratin, type II cytoskeletal 75 OS=Homo sapiens GN=KRT75 PE=1 SV=2	6	806.125	1132.41	835.458	1203.33	824.788	890.553	813.153	703.54	782.161	911.416	828.75
sp|P13647|K2C5_HUMAN_contaminant	KRT5	Keratin, type II cytoskeletal 5 OS=Homo sapiens GN=KRT5 PE=1 SV=3	24	1109.26	2727.44	2143.5	2242.32	2133.9	4287.54	1557.95	1205.94	1414.45	1748.5	2142.78
sp|P19013|K2C4_HUMAN_contaminant	KRT4	Keratin, type II cytoskeletal 4 OS=Homo sapiens GN=KRT4 PE=1 SV=4	45	3280.64	3443.1	3321.14	3223.88	3179.9	3377.28	3064.06	2673.67	3218.28	3352.33	3421.15
sp|Q6KB66|K2C80_HUMAN_contaminant	KRT80	Keratin, type II cytoskeletal 80 OS=Homo sapiens GN=KRT80 PE=1 SV=2	13	1108.91	1284.44	1243.81	1103.96	1241.68	1489.27	1098.78	920.971	1137.85	1141.78	1272.96
sp|Q14CN4|K2C72_HUMAN_contaminant	KRT72	Keratin, type II cytoskeletal 72 OS=Homo sapiens GN=KRT72 PE=1 SV=2	10	512.871	559.289	666.91	607.81	725.423	666.397	627.27	539.815	586.029	599.645	588.233
sp|Q7Z794|K2C1B_HUMAN_contaminant	KRT77	Keratin, type II cytoskeletal 1b OS=Homo sapiens GN=KRT77 PE=1 SV=3	5	107.961	318.724	345.642	118.79	140.863	274.352	106.334	305.506	124.168	133.043	179.647
tr|H0YHD9|H0YHD9_HUMAN	KRT72	Keratin, type II cytoskeletal 72 (Fragment) OS=Homo sapiens OX=9606 GN=KRT72 PE=1 SV=1	1	59.2023	75.2801	63.3789	79.3231	82.0486	77.4764	67.6376	44.5336	68.2308	59.8771	55.881
sp|Q8N1N4|K2C78_HUMAN_contaminant	KRT78	Keratin, type II cytoskeletal 78 OS=Homo sapiens GN=KRT78 PE=2 SV=2	1	77.8929	72.2181	78.1895	81.9156	71.6598	79.8262	71.887	55.6634	73.4669	73.7823	74.966
sp|O43790|KRT86_HUMAN_contaminant	KRT86	Keratin, type II cuticular Hb6 OS=Homo sapiens GN=KRT86 PE=1 SV=1	1	31.2002	30.5025	38.1701	30.9394	30.4182	37.1624	38.5075	31.3875	24.5838	37.2028	35.3575
tr|K7EPI4|K7EPI4_HUMAN	GFAP	Glial fibrillary acidic protein (Fragment) OS=Homo sapiens OX=9606 GN=GFAP PE=1 SV=2	4	168.379	239.676	348.777	361.337	582.024	506.436	502.984	469.046	344.028	333.123	341.827
sp|Q9UQ35|SRRM2_HUMAN	SRRM2	Serine/arginine repetitive matrix protein 2 OS=Homo sapiens OX=9606 GN=SRRM2 PE=1 SV=2	82	5178.01	5199.24	5609.29	5103.35	4671.67	4714.42	4804.19	8048.26	4862.29	4767.39	4572.09
sp|P31040|SDHA_HUMAN	SDHA	Succinate dehydrogenase [ubiquinone] flavoprotein subunit, mitochondrial OS=Homo sapiens OX=9606 GN=SDHA PE=1 SV=2	172	10977.5	11986.2	11979.6	11712	10758.3	11185.8	10868.6	13284.5	10992.2	10292.3	10043.8
sp|Q08380|LG3BP_HUMAN	LGALS3BP	Galectin-3-binding protein OS=Homo sapiens OX=9606 GN=LGALS3BP PE=1 SV=1	39	3232.19	3351.8	3397.81	3264.1	3230.56	3250.61	3186.1	3030.64	2997.91	3015.08	2934.69
sp|Q5JTZ9|SYAM_HUMAN	AARS2	Alanine--tRNA ligase, mitochondrial OS=Homo sapiens OX=9606 GN=AARS2 PE=1 SV=1	20	1326.92	1354.8	1381.63	1338.38	1240.11	1274.67	1257.38	1268.58	1264.76	1187.76	1215.44
sp|Q8WUM0|NU133_HUMAN	NUP133	Nuclear pore complex protein Nup133 OS=Homo sapiens OX=9606 GN=NUP133 PE=1 SV=2	45	3841.21	3718.4	3846.63	3516.94	3615.49	3543.71	3650.12	3166.36	3642.28	3361.96	3536.05
sp|Q96SB8-2|SMC6_HUMAN	SMC6	Isoform 2 of Structural maintenance of chromosomes protein 6 OS=Homo sapiens OX=9606 GN=SMC6	31	2432.9	2542.29	2743.07	2652.41	2947.16	2814.06	2685.4	2418.16	2720.25	2608.41	2701.53
sp|P04406|G3P_HUMAN	GAPDH	Glyceraldehyde-3-phosphate dehydrogenase OS=Homo sapiens OX=9606 GN=GAPDH PE=1 SV=3	356	25383.7	27080.9	25637.1	33174.6	32373.6	30546.3	31028.8	24943.9	28597.8	31277.3	28893.6
sp|O95104|SCAF4_HUMAN	SCAF4	SR-related and CTD-associated factor 4 OS=Homo sapiens OX=9606 GN=SCAF4 PE=1 SV=3	38	2602.25	2624.64	2620.99	2484.76	2239.63	2356.67	2323.14	2735.18	2418.26	2401.25	2303.54
tr|A0A0A0MT33|A0A0A0MT33_HUMAN	SCAF8	SR-related and CTD-associated factor 8 OS=Homo sapiens OX=9606 GN=SCAF8 PE=1 SV=1	15	1320.4	1353.62	1396.38	1366.18	1304.93	1304.71	1286.68	1439.5	1325.73	1310.22	1290.67
sp|Q7Z5J4|RAI1_HUMAN	RAI1	Retinoic acid-induced protein 1 OS=Homo sapiens OX=9606 GN=RAI1 PE=1 SV=2	25	1357.34	1457.87	1333.89	1182.66	1343.05	1405.8	1291.44	1658.14	1365.26	1340.81	1233.59
sp|Q9UGU0|TCF20_HUMAN	TCF20	Transcription factor 20 OS=Homo sapiens OX=9606 GN=TCF20 PE=1 SV=3	16	1086.15	1138.92	1083.71	1008.61	1058.26	1058.49	1031.73	1071.28	1069.27	1067.43	1072.74
tr|R4GMX3|R4GMX3_HUMAN	COMMD3-BMI1	COMMD3-BMI1 readthrough OS=Homo sapiens OX=9606 GN=COMMD3-BMI1 PE=4 SV=1	5	701.492	619.879	590.654	533.17	572.768	497.582	559.941	573.464	650.258	630.364	664.762
sp|P35227|PCGF2_HUMAN	PCGF2	Polycomb group RING finger protein 2 OS=Homo sapiens OX=9606 GN=PCGF2 PE=1 SV=1	12	698.76	670.754	735.005	683.57	781.094	717.34	744.246	624.359	765.8	653.984	778.946
sp|Q86XP3|DDX42_HUMAN	DDX42	ATP-dependent RNA helicase DDX42 OS=Homo sapiens OX=9606 GN=DDX42 PE=1 SV=1	53	3080.14	3039.86	3151.39	3152.3	3141.08	3059.14	3056.13	3209.31	3029.83	3182.58	3046.57
sp|Q13123|RED_HUMAN	IK	Protein Red OS=Homo sapiens OX=9606 GN=IK PE=1 SV=3	37	3404.44	3454.48	3460.33	3450.66	3587.06	3648.57	3616.19	3356	3745.21	3403.47	3475.35
sp|Q9UEW8|STK39_HUMAN	STK39	STE20/SPS1-related proline-alanine-rich protein kinase OS=Homo sapiens OX=9606 GN=STK39 PE=1 SV=3	13	997.944	960.8	981.681	1052.78	1013.41	1019.92	1007.81	1021.22	1056.72	1072.2	1125.63
sp|O95747|OXSR1_HUMAN	OXSR1	Serine/threonine-protein kinase OSR1 OS=Homo sapiens OX=9606 GN=OXSR1 PE=1 SV=1	18	1061.81	1026.85	943.815	1111.1	1044.35	1035.42	1011.25	823.628	960.38	1131.28	1082.27
sp|P30838|AL3A1_HUMAN	ALDH3A1	Aldehyde dehydrogenase, dimeric NADP-preferring OS=Homo sapiens OX=9606 GN=ALDH3A1 PE=1 SV=3	19	1908.01	1756.69	1512.6	1735.13	1727.26	1558.79	1738.94	1363.47	1718.1	1755.15	1724.85
tr|A0A5F9ZHN9|A0A5F9ZHN9_HUMAN	ALDH3A2	Aldehyde dehydrogenase family 3 member A2 OS=Homo sapiens OX=9606 GN=ALDH3A2 PE=4 SV=1	36	4457.35	4356.98	4137.82	4196.6	4065.87	4099.92	4117.61	3306.03	4123.76	4010.63	3975.34
sp|P43353|AL3B1_HUMAN	ALDH3B1	Aldehyde dehydrogenase family 3 member B1 OS=Homo sapiens OX=9606 GN=ALDH3B1 PE=1 SV=1	6	491.187	491.894	458.753	427.176	446.294	417.376	444.599	340.036	445.114	403.832	417.049
sp|Q96CT7|CC124_HUMAN	CCDC124	Coiled-coil domain-containing protein 124 OS=Homo sapiens OX=9606 GN=CCDC124 PE=1 SV=1	13	974.121	935.132	973.975	1017.32	1033.8	1036.42	1035.23	1056.26	1041.84	1070.11	1075.05
sp|Q9UHY7|ENOPH_HUMAN	ENOPH1	Enolase-phosphatase E1 OS=Homo sapiens OX=9606 GN=ENOPH1 PE=1 SV=1	7	432.974	470.283	405.97	482.463	492.421	459.656	498.588	343.213	441.299	470.398	458.827
sp|Q9UKD2|MRT4_HUMAN	MRTO4	mRNA turnover protein 4 homolog OS=Homo sapiens OX=9606 GN=MRTO4 PE=1 SV=2	25	2042.14	2084.28	1991.36	2018.81	1993.22	2034.42	1970.11	2032.46	2022.37	1961.37	2020.8
sp|Q6XQN6|PNCB_HUMAN	NAPRT	Nicotinate phosphoribosyltransferase OS=Homo sapiens OX=9606 GN=NAPRT PE=1 SV=2	34	1683.5	1619.06	1533.72	1683.34	1718.64	1537.28	1739.21	1406.44	1650.44	1655.98	1697.2
sp|P19623|SPEE_HUMAN	SRM	Spermidine synthase OS=Homo sapiens OX=9606 GN=SRM PE=1 SV=1	23	1347.41	1238.03	1261.95	1275.55	1305.75	1212.03	1344.81	1064.84	1359.86	1302.75	1366.79
sp|P26006-1|ITA3_HUMAN	ITGA3	Isoform 2 of Integrin alpha-3 OS=Homo sapiens OX=9606 GN=ITGA3	25	2742.57	2813.69	2696.01	2702.08	2629.84	2548.64	2790.2	2105.75	2655.98	2442.23	2618.99
sp|A6NCS6|CB072_HUMAN	C2orf72	Uncharacterized protein C2orf72 OS=Homo sapiens OX=9606 GN=C2orf72 PE=1 SV=2	1	22.5899	18.8553	20.4356	18.5556	6.72029	13.3866	21.6041	88.5528	16.3315	14.4571	22.2403
sp|P16401|H15_HUMAN	H1-5	Histone H1.5 OS=Homo sapiens OX=9606 GN=H1-5 PE=1 SV=3	52	7424.43	7146.35	8247.11	5266.4	5757.3	7951.81	6589.68	11652.4	6503.04	6183.91	6361.3
sp|P16403|H12_HUMAN	H1-2	Histone H1.2 OS=Homo sapiens OX=9606 GN=H1-2 PE=1 SV=2	12	2308.45	2269.74	3817.55	1778.37	1665.95	2950.84	2211.72	5196.65	2214.86	2102.97	1851.7
sp|P10412|H14_HUMAN	H1-4	Histone H1.4 OS=Homo sapiens OX=9606 GN=H1-4 PE=1 SV=2	6	1325.76	1241.31	2042.66	989.751	962.846	1286.97	1179.47	1628.77	1217.62	1089.15	1080.67
sp|P16402|H13_HUMAN	H1-3	Histone H1.3 OS=Homo sapiens OX=9606 GN=H1-3 PE=1 SV=2	42	4308.73	4749.17	4899.58	3807.97	3874.39	5612.44	4286.9	7228.14	4276.14	4391.11	3870.07
sp|P68104|EF1A1_HUMAN	EEF1A1	Elongation factor 1-alpha 1 OS=Homo sapiens OX=9606 GN=EEF1A1 PE=1 SV=1	320	30411.7	29996.9	29520.2	34279.2	32588.3	31641.5	31953.4	30338.4	31592.6	31670.9	30362.6
tr|C9JA08|C9JA08_HUMAN	NMD3	60S ribosomal export protein NMD3 OS=Homo sapiens OX=9606 GN=NMD3 PE=1 SV=1	14	1062.89	1027.25	1021.68	1081.66	1116.79	1076.33	1106.23	961.849	1240.34	1147.96	1201.99
sp|O75175|CNOT3_HUMAN	CNOT3	CCR4-NOT transcription complex subunit 3 OS=Homo sapiens OX=9606 GN=CNOT3 PE=1 SV=1	13	1079.87	1033.08	1078.37	1104.58	1182.32	1139.29	1136.28	1073.26	1162.31	1236.32	1204.74
tr|A0A0J9YWL0|A0A0J9YWL0_HUMAN	CRYBG1	Beta/gamma crystallin domain-containing protein 1 OS=Homo sapiens OX=9606 GN=CRYBG1 PE=1 SV=1	61	4589.98	4553.73	4697.5	4688.65	4694.77	4599	4613.81	5568.31	4715.45	4768.94	4648.17
sp|Q9NSD9|SYFB_HUMAN	FARSB	Phenylalanine--tRNA ligase beta subunit OS=Homo sapiens OX=9606 GN=FARSB PE=1 SV=3	46	3627.78	3589.87	3871.63	3933.01	4102.08	3891.12	3930.94	3515.01	3919.75	4179.17	4408.15
sp|P52758|RIDA_HUMAN	RIDA	2-iminobutanoate/2-iminopropanoate deaminase OS=Homo sapiens OX=9606 GN=RIDA PE=1 SV=1	9	697.788	698.077	679.883	654.056	673.346	668.367	658.978	584.643	706.114	663.579	664.89
sp|Q86UP2|KTN1_HUMAN	KTN1	Kinectin OS=Homo sapiens OX=9606 GN=KTN1 PE=1 SV=1	90	8690.37	9114.12	9068.26	8452.73	8616.22	8665.11	8532.41	8425.34	8763.27	8359.67	8194.14
sp|P09758|TACD2_HUMAN	TACSTD2	Tumor-associated calcium signal transducer 2 OS=Homo sapiens OX=9606 GN=TACSTD2 PE=1 SV=3	22	1623.89	1547.57	1576.14	1498.85	1338.06	1423.52	1484.53	1450.39	1493.82	1452.4	1536.31
sp|Q93074-2|MED12_HUMAN	MED12	Isoform 2 of Mediator of RNA polymerase II transcription subunit 12 OS=Homo sapiens OX=9606 GN=MED12	23	1491.82	1442.76	1564.57	1429.93	1307.93	1349.2	1320.01	1145.79	1320.2	1268.38	1322.93
sp|Q99543|DNJC2_HUMAN	DNAJC2	DnaJ homolog subfamily C member 2 OS=Homo sapiens OX=9606 GN=DNAJC2 PE=1 SV=4	22	1442.52	1462.8	1390.21	1506.59	1556.23	1497.47	1494.54	1388.53	1515.81	1635.54	1629.6
sp|O60231|DHX16_HUMAN	DHX16	Pre-mRNA-splicing factor ATP-dependent RNA helicase DHX16 OS=Homo sapiens OX=9606 GN=DHX16 PE=1 SV=2	38	2846.34	2719.72	2852.27	2853.98	3057.39	2974.59	2812.85	2537.38	2851.89	3023.17	3125.67
sp|O43143|DHX15_HUMAN	DHX15	Pre-mRNA-splicing factor ATP-dependent RNA helicase DHX15 OS=Homo sapiens OX=9606 GN=DHX15 PE=1 SV=2	92	8797.86	8839.1	8885.86	8924.8	8785.96	8829.17	8524.89	10388.7	8693.24	8783.5	8678.99
sp|Q14562|DHX8_HUMAN	DHX8	ATP-dependent RNA helicase DHX8 OS=Homo sapiens OX=9606 GN=DHX8 PE=1 SV=1	31	2421.27	2279.37	2324.83	2207.85	2253.89	2185.65	2214.31	1859.39	2238.45	2222.02	2314.81
sp|Q9Y5K8|VATD_HUMAN	ATP6V1D	V-type proton ATPase subunit D OS=Homo sapiens OX=9606 GN=ATP6V1D PE=1 SV=1	11	1041.35	1001.56	985.838	999.876	969.545	934.982	1011.33	871.88	936.17	1049.64	971.017
sp|O95786|DDX58_HUMAN	DDX58	Antiviral innate immune response receptor RIG-I OS=Homo sapiens OX=9606 GN=DDX58 PE=1 SV=2	28	2623.95	2459.64	2428.28	2576.58	2806.03	2482.22	2791.03	1953.27	2793.48	2692.14	2876.92
sp|Q9UHI6|DDX20_HUMAN	DDX20	Probable ATP-dependent RNA helicase DDX20 OS=Homo sapiens OX=9606 GN=DDX20 PE=1 SV=2	20	1384.84	1411.26	1457.46	1669.61	1650.92	1529.57	1573.85	1472.82	1576.54	1688.66	1625.48
sp|P22102|PUR2_HUMAN	GART	Trifunctional purine biosynthetic protein adenosine-3 OS=Homo sapiens OX=9606 GN=GART PE=1 SV=1	64	6649.35	6055.75	6100.88	6329.59	6839.77	6485.21	6962.6	5402.05	6777.93	6607.4	6703.09
tr|C9JZG2|C9JZG2_HUMAN	GART	Trifunctional purine biosynthetic protein adenosine-3 (Fragment) OS=Homo sapiens OX=9606 GN=GART PE=1 SV=1	2	100.972	80.6392	56.1119	61.8458	43.0143	43.4332	59.2785	56.7158	75.5097	69.3877	74.2335
tr|A0A087WYN9|A0A087WYN9_HUMAN	DHX29	ATP-dependent RNA helicase DHX29 OS=Homo sapiens OX=9606 GN=DHX29 PE=1 SV=1	23	1599.67	1615.16	1526.79	1664.39	1702.09	1651.84	1625.67	1329.98	1598.01	1839.41	1777.63
sp|Q92499|DDX1_HUMAN	DDX1	ATP-dependent RNA helicase DDX1 OS=Homo sapiens OX=9606 GN=DDX1 PE=1 SV=2	61	5795.91	5724.46	5759.64	6386.98	6649.82	6485.68	6205.49	5197.8	6248.33	6692.79	6380.64
sp|Q8IYS2-2|K2013_HUMAN	KIAA2013	Isoform 2 of Uncharacterized protein KIAA2013 OS=Homo sapiens OX=9606 GN=KIAA2013	4	454.241	459.576	488.229	490.962	429.372	455.574	446.507	384.975	426.5	452.265	446.985
sp|Q5JSZ5|PRC2B_HUMAN	PRRC2B	Protein PRRC2B OS=Homo sapiens OX=9606 GN=PRRC2B PE=1 SV=2	34	2828	2835.69	3075.3	2965.16	3042.91	3031.81	3099.33	3971.31	3259.98	3259.21	3207.64
sp|Q9Y520-7|PRC2C_HUMAN	PRRC2C	Isoform 7 of Protein PRRC2C OS=Homo sapiens OX=9606 GN=PRRC2C	74	6932.47	6807.29	7304.14	7403.23	7362.11	7028.54	7249.79	8115.63	7559.76	7320.68	7289.59
sp|P48634|PRC2A_HUMAN	PRRC2A	Protein PRRC2A OS=Homo sapiens OX=9606 GN=PRRC2A PE=1 SV=3	55	4042.36	4218.31	4245.47	4359.63	4199.36	4063.27	4199.4	4688.76	4367.09	4219.42	4307.41
sp|Q96IR7|HPDL_HUMAN	HPDL	4-hydroxyphenylpyruvate dioxygenase-like protein OS=Homo sapiens OX=9606 GN=HPDL PE=1 SV=1	23	1134.85	1238.14	1198.43	1161.8	1133.37	1179.07	1127.74	1078.64	1027.1	1055.65	1068.39
sp|Q9Y490|TLN1_HUMAN	TLN1	Talin-1 OS=Homo sapiens OX=9606 GN=TLN1 PE=1 SV=3	150	12055.4	11752.5	11633.1	12551.3	12555.7	12034.3	12415.1	11141.3	12443.6	12756.1	12498.9
sp|Q9Y4G6|TLN2_HUMAN	TLN2	Talin-2 OS=Homo sapiens OX=9606 GN=TLN2 PE=1 SV=4	16	1111.89	1053.35	1051.8	1084.13	1142.7	1052.32	1098.74	948.63	1113.61	1074.07	1102.07
sp|P18621-3|RL17_HUMAN	RPL17	Isoform 3 of 60S ribosomal protein L17 OS=Homo sapiens OX=9606 GN=RPL17	52	3339.04	3577.94	3466.44	3827.6	3743	3866.51	3557	3921.3	3500.72	4139.91	3746.57
sp|P28838|AMPL_HUMAN	LAP3	Cytosol aminopeptidase OS=Homo sapiens OX=9606 GN=LAP3 PE=1 SV=3	67	5520.34	5565.76	5353.64	5632.72	5399.73	5289.96	5467.04	5059.81	5522.84	5195.98	5255.03
sp|Q99459|CDC5L_HUMAN	CDC5L	Cell division cycle 5-like protein OS=Homo sapiens OX=9606 GN=CDC5L PE=1 SV=2	58	3717.88	3898.13	3919.18	3477.41	3543.73	3869.8	3704.92	4890.4	3715.05	3653.56	3529.36
sp|O75533|SF3B1_HUMAN	SF3B1	Splicing factor 3B subunit 1 OS=Homo sapiens OX=9606 GN=SF3B1 PE=1 SV=3	83	8109.18	7860.7	8142.55	7541.33	7332.19	7482.17	7451.33	7210.56	7443.94	7351.55	7763
sp|Q9UBS0|KS6B2_HUMAN	RPS6KB2	Ribosomal protein S6 kinase beta-2 OS=Homo sapiens OX=9606 GN=RPS6KB2 PE=1 SV=2	1	81.4112	82.9357	82.5638	75.9953	83.7604	76.7597	92.498	114.166	80.9239	93.2748	92.8757
sp|P31751|AKT2_HUMAN	AKT2	RAC-beta serine/threonine-protein kinase OS=Homo sapiens OX=9606 GN=AKT2 PE=1 SV=2	6	611.213	550.168	588.15	579.452	582.906	561.064	582.316	478.668	558.689	613.758	635.609
sp|P31749|AKT1_HUMAN	AKT1	RAC-alpha serine/threonine-protein kinase OS=Homo sapiens OX=9606 GN=AKT1 PE=1 SV=2	2	139.847	132.339	100.332	105.753	100.148	102.605	107.679	96.5232	118.102	120.803	137.316
sp|P23443|KS6B1_HUMAN	RPS6KB1	Ribosomal protein S6 kinase beta-1 OS=Homo sapiens OX=9606 GN=RPS6KB1 PE=1 SV=2	6	327.001	331.067	296.497	334.117	325.978	323.135	336.618	380.251	296.559	352.073	320.155
sp|P0CG12|DERPC_HUMAN	DERPC	Decreased expression in renal and prostate cancer protein OS=Homo sapiens OX=9606 GN=DERPC PE=1 SV=1	12	693.105	688.652	753.184	661.596	649.851	719.275	656.318	1007.95	705.29	717.388	810.815
sp|P07199|CENPB_HUMAN	CENPB	Major centromere autoantigen B OS=Homo sapiens OX=9606 GN=CENPB PE=1 SV=2	20	1455.72	1487.78	1485.57	1315.03	1372.29	1418.51	1423.96	1365.49	1453.69	1341.4	1357.3
tr|X6RLX0|X6RLX0_HUMAN	ERC1	ELKS/Rab6-interacting/CAST family member 1 OS=Homo sapiens OX=9606 GN=ERC1 PE=1 SV=1	41	3568.08	3515.94	3506.6	3609.98	3985.91	3625.5	3625.76	3886.61	3682.52	3821.44	3697.06
sp|Q14573|ITPR3_HUMAN	ITPR3	Inositol 1,4,5-trisphosphate receptor type 3 OS=Homo sapiens OX=9606 GN=ITPR3 PE=1 SV=2	105	10870.9	10660.8	10150.3	9676.78	9409.14	9635.63	9862.93	7603.15	9573.17	9452.28	9565.07
sp|Q14571|ITPR2_HUMAN	ITPR2	Inositol 1,4,5-trisphosphate receptor type 2 OS=Homo sapiens OX=9606 GN=ITPR2 PE=1 SV=2	27	1691.43	1645.59	1541.86	1514.36	1426.77	1516.47	1467.62	1286.02	1510.63	1496.38	1509.96
tr|A0A3B3IUB1|A0A3B3IUB1_HUMAN	EIF2B5	Translation initiation factor eIF-2B subunit epsilon OS=Homo sapiens OX=9606 GN=EIF2B5 PE=1 SV=1	13	664.953	591.66	612.45	614.732	633.102	602.898	657.627	512.617	620.464	658.612	670.58
sp|O75446|SAP30_HUMAN	SAP30	Histone deacetylase complex subunit SAP30 OS=Homo sapiens OX=9606 GN=SAP30 PE=1 SV=1	2	215.356	256.434	250.477	231.109	255.608	245.799	242.593	209.73	234.003	236.288	221.781
sp|Q15785|TOM34_HUMAN	TOMM34	Mitochondrial import receptor subunit TOM34 OS=Homo sapiens OX=9606 GN=TOMM34 PE=1 SV=2	25	2069.98	1894.35	1877.1	2022.41	2071.05	1980.21	2074.63	1888.41	2099.56	2111.21	2114.35
sp|Q14676|MDC1_HUMAN	MDC1	Mediator of DNA damage checkpoint protein 1 OS=Homo sapiens OX=9606 GN=MDC1 PE=1 SV=3	107	6113.83	6436.34	6488.36	4962.9	5595.39	6027.3	5860.05	9798.01	5925.92	5675.89	5890.77
sp|Q460N5|PAR14_HUMAN	PARP14	Protein mono-ADP-ribosyltransferase PARP14 OS=Homo sapiens OX=9606 GN=PARP14 PE=1 SV=3	20	1318.06	1269.45	1274	1252.95	1305.37	1367.94	1293.97	1099.79	1407.59	1352.55	1457.17
sp|Q5T6V5|QSPP_HUMAN	C9orf64	Queuosine salvage protein OS=Homo sapiens OX=9606 GN=C9orf64 PE=1 SV=1	18	2025.07	1821.26	1811.94	1901.62	2016.38	1877.69	2127.05	1484.59	2003.03	1957.45	2071.61
sp|Q86VI3|IQGA3_HUMAN	IQGAP3	Ras GTPase-activating-like protein IQGAP3 OS=Homo sapiens OX=9606 GN=IQGAP3 PE=1 SV=2	26	1348.77	1258.67	1293.6	1313.39	1271.53	1264.82	1325.43	1013.4	1363.48	1439.44	1424.41
sp|P46940|IQGA1_HUMAN	IQGAP1	Ras GTPase-activating-like protein IQGAP1 OS=Homo sapiens OX=9606 GN=IQGAP1 PE=1 SV=1	168	15556.4	15120.4	14746	15568.8	15896.7	14450.6	16062.1	11796.7	15225.2	15478.2	15570.7
sp|Q9BQ69|MACD1_HUMAN	MACROD1	ADP-ribose glycohydrolase MACROD1 OS=Homo sapiens OX=9606 GN=MACROD1 PE=1 SV=2	8	646.157	601.428	600.085	536.033	517.864	550.29	579.987	461.292	619.398	536.969	551.981
sp|P20618|PSB1_HUMAN	PSMB1	Proteasome subunit beta type-1 OS=Homo sapiens OX=9606 GN=PSMB1 PE=1 SV=2	26	1771.34	1769.04	1727.8	1828.72	1843.67	1725.9	1845.49	1472.07	1787.75	1770.65	1822.81
sp|P27694|RFA1_HUMAN	RPA1	Replication protein A 70 kDa DNA-binding subunit OS=Homo sapiens OX=9606 GN=RPA1 PE=1 SV=2	42	3021	2840.61	2798.94	2913.23	3048.42	2958.39	2945.49	2449.59	3005.79	3285.02	3268.73
sp|Q86YH6|DLP1_HUMAN	PDSS2	Decaprenyl-diphosphate synthase subunit 2 OS=Homo sapiens OX=9606 GN=PDSS2 PE=1 SV=2	4	428.83	426.904	444.049	414.363	378.749	402.817	403.93	474.538	399.584	396.265	371.681
sp|Q96L91|EP400_HUMAN	EP400	E1A-binding protein p400 OS=Homo sapiens OX=9606 GN=EP400 PE=1 SV=4	36	1829.61	1844.23	1813.33	1734.03	1767.81	1756.93	1764.01	1669.49	1750.04	1695.94	1663.45
sp|O60313-2|OPA1_HUMAN	OPA1	Isoform 2 of Dynamin-like 120 kDa protein, mitochondrial OS=Homo sapiens OX=9606 GN=OPA1	65	6404.01	6485.73	6631.06	6343.58	6442.76	6329.45	6248.72	4986.2	6242.68	5824.5	5983.42
sp|O75369-8|FLNB_HUMAN	FLNB	Isoform 8 of Filamin-B OS=Homo sapiens OX=9606 GN=FLNB	311	23500.4	23602.4	25464.4	26170.4	26359.4	25414.2	25384.4	25715.6	26287.7	28505.3	28161.4
sp|O75369|FLNB_HUMAN	FLNB	Filamin-B OS=Homo sapiens OX=9606 GN=FLNB PE=1 SV=2	5	150.791	130.868	174.256	163.447	164.802	155.862	152.358	158.51	173.601	176.016	174.308
sp|P21333|FLNA_HUMAN	FLNA	Filamin-A OS=Homo sapiens OX=9606 GN=FLNA PE=1 SV=4	236	19021.1	18779.6	19921.3	20892.9	20975.3	20141.4	20258	20431.9	20183.8	22555.6	22060.5
tr|H0Y5C6|H0Y5C6_HUMAN	FLNA	Filamin-A (Fragment) OS=Homo sapiens OX=9606 GN=FLNA PE=1 SV=1	2	135.424	121.525	125.404	113.426	114.674	114.7	113.767	102.349	116.934	146.1	142.686
sp|Q14315|FLNC_HUMAN	FLNC	Filamin-C OS=Homo sapiens OX=9606 GN=FLNC PE=1 SV=3	25	2604.89	2823	2814.96	3102.4	2957.99	3015.14	2908.07	2618.05	3010.86	3170.08	3167.91
sp|Q9BZE9-2|ASPC1_HUMAN	ASPSCR1	Isoform 2 of Tether containing UBX domain for GLUT4 OS=Homo sapiens OX=9606 GN=ASPSCR1	25	1621.1	1508.67	1578.82	1655.96	1568.88	1589.41	1642.51	1589.02	1707.33	1678.18	1693.14
tr|F6UJY1|F6UJY1_HUMAN	HYI	Putative hydroxypyruvate isomerase OS=Homo sapiens OX=9606 GN=HYI PE=1 SV=1	5	165.513	147.479	184.962	181.342	155.957	168.268	170.914	229.414	150.381	165.962	164.275
sp|O43909|EXTL3_HUMAN	EXTL3	Exostosin-like 3 OS=Homo sapiens OX=9606 GN=EXTL3 PE=1 SV=1	18	1222.35	1226.47	1244.17	1190.84	1214.09	1245.64	1210.88	915.835	1165.04	1193.65	1167.7
sp|P10586|PTPRF_HUMAN	PTPRF	Receptor-type tyrosine-protein phosphatase F OS=Homo sapiens OX=9606 GN=PTPRF PE=1 SV=2	33	1729.32	1829.9	1752.75	1713.85	1598.54	1674.68	1643.15	1432.79	1649.48	1590.56	1592.36
sp|P23677|IP3KA_HUMAN	ITPKA	Inositol-trisphosphate 3-kinase A OS=Homo sapiens OX=9606 GN=ITPKA PE=1 SV=1	3	165.106	164.907	145.686	169.69	130.441	162.165	144.532	134.127	138.431	167.897	171.693
sp|P05386|RLA1_HUMAN	RPLP1	60S acidic ribosomal protein P1 OS=Homo sapiens OX=9606 GN=RPLP1 PE=1 SV=1	8	699.533	730.291	711.156	887.068	899.548	827.399	733.151	1084.06	775.302	1053.41	743.027
sp|P05387|RLA2_HUMAN	RPLP2	60S acidic ribosomal protein P2 OS=Homo sapiens OX=9606 GN=RPLP2 PE=1 SV=1	24	1726.08	1588.09	1679.68	1736.48	2139.58	1548.54	2475.6	2117.33	2134.83	2279.31	1888.27
sp|Q9Y230|RUVB2_HUMAN	RUVBL2	RuvB-like 2 OS=Homo sapiens OX=9606 GN=RUVBL2 PE=1 SV=3	58	5028.68	4934.41	4801.02	4909.83	5181.09	5185.85	4969.05	4309.46	5035.56	5169.25	5084.84
sp|P33316|DUT_HUMAN	DUT	Deoxyuridine 5'-triphosphate nucleotidohydrolase, mitochondrial OS=Homo sapiens OX=9606 GN=DUT PE=1 SV=4	25	1470.89	1478.96	1502.39	1611.97	1551.08	1583.51	1456.46	1815.37	1512.98	1715.95	1588.36
sp|Q9H9Y6-3|RPA2_HUMAN	POLR1B	Isoform 3 of DNA-directed RNA polymerase I subunit RPA2 OS=Homo sapiens OX=9606 GN=POLR1B	29	1973.49	1926.24	1859.82	1833.05	1869.41	1834.35	1934.44	1611.96	2011.86	1830.08	1917.74
sp|Q9H444|CHM4B_HUMAN	CHMP4B	Charged multivesicular body protein 4b OS=Homo sapiens OX=9606 GN=CHMP4B PE=1 SV=1	12	867.922	844.985	800.597	871.661	890.934	863.238	870.152	1131.21	1023.67	927.677	964.454
sp|Q8TEX9-2|IPO4_HUMAN	IPO4	Isoform 2 of Importin-4 OS=Homo sapiens OX=9606 GN=IPO4	21	1171.83	1074.21	1064.84	1092.39	1078.08	1030.92	1140.15	893.257	1086.09	1148.12	1189.93
sp|Q53H12|AGK_HUMAN	AGK	Acylglycerol kinase, mitochondrial OS=Homo sapiens OX=9606 GN=AGK PE=1 SV=2	12	1408.59	1496.08	1412.28	1397.14	1305.38	1368.38	1356	1265.33	1391.94	1356.26	1393.8
sp|Q9UQ80|PA2G4_HUMAN	PA2G4	Proliferation-associated protein 2G4 OS=Homo sapiens OX=9606 GN=PA2G4 PE=1 SV=3	98	7553.07	7097.74	7503.95	7821.99	8217.19	7998.31	8128.49	7799.87	8091.54	8337.16	8364.53
sp|Q6JQN1|ACD10_HUMAN	ACAD10	Acyl-CoA dehydrogenase family member 10 OS=Homo sapiens OX=9606 GN=ACAD10 PE=1 SV=1	32	2673.15	2886.78	2778.77	2759.17	2662.67	2614.19	2662.52	2324.41	2529.85	2453.6	2424.83
sp|Q5T0Z8|CF132_HUMAN	C6orf132	Uncharacterized protein C6orf132 OS=Homo sapiens OX=9606 GN=C6orf132 PE=1 SV=4	30	2280.5	2422.19	2314.8	2368.09	2161.06	2135.8	2165.96	2859.17	2243.81	2141.61	2170.58
sp|O95613|PCNT_HUMAN	PCNT	Pericentrin OS=Homo sapiens OX=9606 GN=PCNT PE=1 SV=4	23	1020.59	1075.58	1074.45	1112.42	1024.57	1070.89	1093.21	1144.38	1053.2	1060.07	1061.55
sp|O95202|LETM1_HUMAN	LETM1	Mitochondrial proton/calcium exchanger protein OS=Homo sapiens OX=9606 GN=LETM1 PE=1 SV=1	65	5300.09	5476.4	5727.42	5329.69	5072.82	5428.17	5347.73	6575.31	5266.25	4998.83	5005.73
sp|P78371|TCPB_HUMAN	CCT2	T-complex protein 1 subunit beta OS=Homo sapiens OX=9606 GN=CCT2 PE=1 SV=4	87	6172.35	5569.38	5604.32	6068.28	6048.5	5696.66	6101.22	4799.4	6047.15	6135.23	6150.7
sp|Q2TAY7|SMU1_HUMAN	SMU1	WD40 repeat-containing protein SMU1 OS=Homo sapiens OX=9606 GN=SMU1 PE=1 SV=2	34	3120.89	3099.73	3157.49	3084.91	3060.2	3068.17	3009.46	2864.69	3003.17	2922.44	2902.22
sp|Q96PK6|RBM14_HUMAN	RBM14	RNA-binding protein 14 OS=Homo sapiens OX=9606 GN=RBM14 PE=1 SV=2	43	4589.77	4660.79	4847.71	4469.06	4269.97	4364.47	4411.63	4201.22	4437.67	4030.62	4163.8
sp|Q9BWF3|RBM4_HUMAN	RBM4	RNA-binding protein 4 OS=Homo sapiens OX=9606 GN=RBM4 PE=1 SV=1	25	2450.05	2555.11	2454.39	2467.73	2364.56	2273.36	2308.59	2110.66	2346.88	2298.98	2299.54
sp|Q9BQ04|RBM4B_HUMAN	RBM4B	RNA-binding protein 4B OS=Homo sapiens OX=9606 GN=RBM4B PE=1 SV=1	2	34.1599	28.9799	30.8629	45.577	32.1266	29.2817	29.3646	29.1292	26.7039	31.3024	30.2569
sp|Q9P2G1|AKIB1_HUMAN	ANKIB1	Ankyrin repeat and IBR domain-containing protein 1 OS=Homo sapiens OX=9606 GN=ANKIB1 PE=1 SV=3	10	521.19	509.111	524.225	574.165	533.619	515.711	537.684	576.54	554.058	557.972	519.877
sp|Q92804|RBP56_HUMAN	TAF15	TATA-binding protein-associated factor 2N OS=Homo sapiens OX=9606 GN=TAF15 PE=1 SV=1	23	1434.67	1524.9	1758.46	1587.61	1469.37	1437.35	1450.52	1827.04	1525.99	1408.88	1612.94
tr|H3BPE7|H3BPE7_HUMAN	FUS	RNA-binding protein FUS OS=Homo sapiens OX=9606 GN=FUS PE=1 SV=1	29	3153.52	2636.02	3253.08	2694.44	3249.78	3204.51	3242.81	2952.53	3475.93	2928.66	3220.86
sp|Q9UHB9|SRP68_HUMAN	SRP68	Signal recognition particle subunit SRP68 OS=Homo sapiens OX=9606 GN=SRP68 PE=1 SV=2	36	2491.91	2385.27	2483.11	2472.61	2486.71	2491.82	2442.94	2102.26	2541.49	2609.13	2712.07
sp|Q6ZMI0|PPR21_HUMAN	PPP1R21	Protein phosphatase 1 regulatory subunit 21 OS=Homo sapiens OX=9606 GN=PPP1R21 PE=1 SV=1	16	1004.64	924.886	952.332	929.386	939.708	949.982	903.163	887.047	1008.97	1049.11	1057.08
sp|P07741|APT_HUMAN	APRT	Adenine phosphoribosyltransferase OS=Homo sapiens OX=9606 GN=APRT PE=1 SV=2	13	1046.48	979.126	1000.18	1130.88	1049.1	1020.73	1099.86	1693.08	1055.42	1053.89	1064.29
tr|F6TB26|F6TB26_HUMAN	TDRKH	Tudor and KH domain-containing protein OS=Homo sapiens OX=9606 GN=TDRKH PE=1 SV=1	9	476.98	443.694	469.943	471.1	453.522	442.287	440.555	468.827	457.611	442.034	507.732
tr|A0A0U1RQK7|A0A0U1RQK7_HUMAN	EIF4G3	Eukaryotic translation initiation factor 4 gamma 3 OS=Homo sapiens OX=9606 GN=EIF4G3 PE=1 SV=1	35	2530.06	2465.78	2497.25	2585.89	2599.51	2477.93	2600.95	2082.33	2547.55	2581.82	2692.62
sp|Q04637-9|IF4G1_HUMAN	EIF4G1	Isoform 9 of Eukaryotic translation initiation factor 4 gamma 1 OS=Homo sapiens OX=9606 GN=EIF4G1	83	7271.08	6901.32	7053.14	7165.08	7337.8	7053.73	7146.3	7467.16	7090.13	7355.4	7464.33
tr|F8WB97|F8WB97_HUMAN	EIF4G1	Eukaryotic translation initiation factor 4 gamma 1 OS=Homo sapiens OX=9606 GN=EIF4G1 PE=1 SV=1	1	95.0139	90.2527	108.019	108.59	81.6264	107.868	85.1396	174.467	98.4568	89.458	88.8934
sp|P48506|GSH1_HUMAN	GCLC	Glutamate--cysteine ligase catalytic subunit OS=Homo sapiens OX=9606 GN=GCLC PE=1 SV=2	18	1769.01	1568.95	1484.55	1522.44	1591.17	1445.8	1681.42	1132.44	1685	1581.29	1631.46
sp|Q7Z6B0|CCD91_HUMAN	CCDC91	Coiled-coil domain-containing protein 91 OS=Homo sapiens OX=9606 GN=CCDC91 PE=1 SV=2	11	875.581	898.76	852.574	1040.93	893.891	872.279	955.657	1113.16	925.328	1001.52	976.49
sp|Q15075|EEA1_HUMAN	EEA1	Early endosome antigen 1 OS=Homo sapiens OX=9606 GN=EEA1 PE=1 SV=2	61	4964.25	4988.23	5239.78	5375.23	5838.72	5666.15	5456.76	6006.27	5529.3	5932.04	5827.65
sp|Q7Z406-6|MYH14_HUMAN	MYH14	Isoform 6 of Myosin-14 OS=Homo sapiens OX=9606 GN=MYH14	86	8375.69	7929.56	7373.79	8198.59	7609.82	7261.45	7876.1	6997.7	7558.16	8087.88	7940.78
sp|P35579|MYH9_HUMAN	MYH9	Myosin-9 OS=Homo sapiens OX=9606 GN=MYH9 PE=1 SV=4	256	22611.4	20753.2	20459.5	22845.2	22904.3	21217.1	23068.3	20622.8	22034.5	23461.3	23044.6
sp|Q13439-5|GOGA4_HUMAN	GOLGA4	Isoform 5 of Golgin subfamily A member 4 OS=Homo sapiens OX=9606 GN=GOLGA4	91	7261.5	7451.39	7644.98	7684.27	7286.92	7414.33	7568.55	6932.95	7603.36	7144.02	7075.13
tr|E7EVX2|E7EVX2_HUMAN	GOLGA4	Golgin subfamily A member 4 (Fragment) OS=Homo sapiens OX=9606 GN=GOLGA4 PE=1 SV=1	1	57.7571	60.8616	55.6163	57.8715	53.5996	61.7687	60.2869	58.2375	65.3387	59.5057	63.9586
sp|O14744|ANM5_HUMAN	PRMT5	Protein arginine N-methyltransferase 5 OS=Homo sapiens OX=9606 GN=PRMT5 PE=1 SV=4	39	2430.78	2300.16	2249.13	2422.93	2477.18	2398.8	2484.61	2062.09	2528.89	2535.65	2511.52
sp|Q5VW38-2|GP107_HUMAN	GPR107	Isoform 2 of Protein GPR107 OS=Homo sapiens OX=9606 GN=GPR107	9	888.465	808.86	789.108	790.703	792.359	769.204	804.268	709.196	843.501	811.795	853.597
sp|Q96I25|SPF45_HUMAN	RBM17	Splicing factor 45 OS=Homo sapiens OX=9606 GN=RBM17 PE=1 SV=1	20	1840	1838.54	1894.83	1857.68	1807.3	1761.03	1858.64	1656.83	1824.81	1723.76	1749.05
sp|Q9UPN4|CP131_HUMAN	CEP131	Centrosomal protein of 131 kDa OS=Homo sapiens OX=9606 GN=CEP131 PE=1 SV=3	25	2260.54	2437.1	2374.79	2244.2	2265.57	2492.47	2238.55	2313.6	2306.05	2237.28	2269.14
sp|Q8TEW0|PARD3_HUMAN	PARD3	Partitioning defective 3 homolog OS=Homo sapiens OX=9606 GN=PARD3 PE=1 SV=2	6	293.092	305.639	295.723	302.532	302.531	273.5	285.834	370.723	277.497	299.587	290.772
sp|Q9UNX4|WDR3_HUMAN	WDR3	WD repeat-containing protein 3 OS=Homo sapiens OX=9606 GN=WDR3 PE=1 SV=1	30	2567.38	2503.67	2395.37	2155	2160.92	2225.39	2217.04	1807.82	2252.76	2244.84	2263.97
sp|Q969Q5|RAB24_HUMAN	RAB24	Ras-related protein Rab-24 OS=Homo sapiens OX=9606 GN=RAB24 PE=1 SV=1	2	191.453	195.649	189.903	168.685	183.04	187.276	188.731	203.16	189.77	158.779	174.607
tr|A0A0A0MQX1|A0A0A0MQX1_HUMAN	MYO10	Unconventional myosin-X OS=Homo sapiens OX=9606 GN=MYO10 PE=1 SV=1	16	1171.54	1174.06	1070.96	1121.06	1098.98	1063.26	1172.96	915.201	1089.69	1120.44	1094.87
sp|Q8NC74|RB8NL_HUMAN	RBBP8NL	RBBP8 N-terminal-like protein OS=Homo sapiens OX=9606 GN=RBBP8NL PE=2 SV=3	2	111.506	90.7631	98.2813	91.8488	100.122	94.5866	100.804	83.245	102.377	91.1827	86.8193
sp|Q9HA77|SYCM_HUMAN	CARS2	Probable cysteine--tRNA ligase, mitochondrial OS=Homo sapiens OX=9606 GN=CARS2 PE=1 SV=1	15	772.376	834.784	847.058	850.225	803.95	768.002	798.378	636.082	789.945	746.793	784.245
sp|Q9H1K1|ISCU_HUMAN	ISCU	Iron-sulfur cluster assembly enzyme ISCU, mitochondrial OS=Homo sapiens OX=9606 GN=ISCU PE=1 SV=2	11	1663.91	1647.68	1868.07	1616.39	1646.29	1746.88	1615.75	1994.35	1719.73	1501	1539.63
sp|P54098|DPOG1_HUMAN	POLG	DNA polymerase subunit gamma-1 OS=Homo sapiens OX=9606 GN=POLG PE=1 SV=1	25	1293.41	1471.93	1346.81	1487.2	1276.69	1315.83	1278.26	1126.49	1279.07	1256.45	1268.91
sp|O00151|PDLI1_HUMAN	PDLIM1	PDZ and LIM domain protein 1 OS=Homo sapiens OX=9606 GN=PDLIM1 PE=1 SV=4	17	1247.4	1185.14	1249.88	1252.72	1254.94	1248.26	1203.45	1487.97	1210.71	1328.8	1332.38
sp|Q13428-3|TCOF_HUMAN	TCOF1	Isoform 3 of Treacle protein OS=Homo sapiens OX=9606 GN=TCOF1	100	11426.3	11629.5	12519.3	10804.1	9805.47	10877	10720.3	18022.6	11058	9736.23	9999.01
tr|E7ETY2|E7ETY2_HUMAN	TCOF1	Treacle protein OS=Homo sapiens OX=9606 GN=TCOF1 PE=1 SV=1	6	297.494	333.09	370.963	302.598	264.434	276.601	270.202	950.84	286.65	246.789	260.057
sp|O43747-2|AP1G1_HUMAN	AP1G1	Isoform 2 of AP-1 complex subunit gamma-1 OS=Homo sapiens OX=9606 GN=AP1G1	28	2689.42	2400.07	2780.83	2363.98	2338.14	2248.17	2357.66	2078.5	2378.92	2469.38	2612.32
sp|P54920|SNAA_HUMAN	NAPA	Alpha-soluble NSF attachment protein OS=Homo sapiens OX=9606 GN=NAPA PE=1 SV=3	31	1986.16	2092.32	2012.58	2090.73	2134.01	2075.23	2049.96	1829.94	1994.77	1947.26	1975.19
sp|Q68EM7|RHG17_HUMAN	ARHGAP17	Rho GTPase-activating protein 17 OS=Homo sapiens OX=9606 GN=ARHGAP17 PE=1 SV=1	8	624.017	535.305	501.209	585.641	565.092	516.367	602.581	432.525	576.601	580.392	598.727
sp|P09417|DHPR_HUMAN	QDPR	Dihydropteridine reductase OS=Homo sapiens OX=9606 GN=QDPR PE=1 SV=2	15	1402.3	1227.93	1219.62	1269.74	1343.99	1285.77	1353.57	1128.87	1338.9	1421.54	1142.68
sp|Q8NFW8|NEUA_HUMAN	CMAS	N-acylneuraminate cytidylyltransferase OS=Homo sapiens OX=9606 GN=CMAS PE=1 SV=2	58	4822.38	4879.78	5075.68	4720.83	4746.29	4945.35	4698.89	5132.95	4793.71	4810.79	4858.94
sp|Q86UK7|ZN598_HUMAN	ZNF598	E3 ubiquitin-protein ligase ZNF598 OS=Homo sapiens OX=9606 GN=ZNF598 PE=1 SV=1	17	1089.2	966.414	990.817	1043.09	1064.25	1055.95	1101.78	901.582	1124.76	1163.3	1138.85
sp|P11766|ADHX_HUMAN	ADH5	Alcohol dehydrogenase class-3 OS=Homo sapiens OX=9606 GN=ADH5 PE=1 SV=4	28	3437.88	3154.33	3016.3	3271.92	3462.54	3159.99	3560.39	2477.28	3486.05	3381.49	3433.46
sp|P34897|GLYM_HUMAN	SHMT2	Serine hydroxymethyltransferase, mitochondrial OS=Homo sapiens OX=9606 GN=SHMT2 PE=1 SV=3	59	3860.58	4147.87	4007.84	4079.61	3959.83	4039.35	3895.73	3653.76	3754.53	3803.52	3682.42
sp|P34896|GLYC_HUMAN	SHMT1	Serine hydroxymethyltransferase, cytosolic OS=Homo sapiens OX=9606 GN=SHMT1 PE=1 SV=1	16	1700.47	1606.9	1522.05	1700.76	1696.78	1580.43	1714.75	1315.66	1625.54	1764.82	1715.83
tr|G5EA30|G5EA30_HUMAN	CELF1	CUG triplet repeat, RNA binding protein 1, isoform CRA_c OS=Homo sapiens OX=9606 GN=CELF1 PE=1 SV=1	29	2592.1	2417.15	2507.04	2394.22	2710.34	2587.23	2535.29	2303.3	2689.15	2520.47	2559.45
sp|P52815|RM12_HUMAN	MRPL12	39S ribosomal protein L12, mitochondrial OS=Homo sapiens OX=9606 GN=MRPL12 PE=1 SV=2	7	520.443	629.884	578.693	646.709	587.533	380.848	556.104	602.248	494.623	515.008	551.307
tr|B4DLN1|B4DLN1_HUMAN		cDNA FLJ60124, highly similar to Mitochondrial dicarboxylate carrier OS=Homo sapiens OX=9606 PE=2 SV=1	24	2426.01	2550.48	2423.41	2506.71	2436.33	2226.62	2331.4	2881.43	2327.46	2404.1	2308.77
tr|F6RGN5|F6RGN5_HUMAN	SLC25A10	Mitochondrial dicarboxylate carrier OS=Homo sapiens OX=9606 GN=SLC25A10 PE=1 SV=1	6	611.109	583.336	605.016	523.758	516.397	528.637	537.018	400.865	531.61	485.292	501.805
sp|P08727|K1C19_HUMAN_contaminant	KRT19	Keratin, type I cytoskeletal 19 OS=Homo sapiens GN=KRT19 PE=1 SV=4	228	14722.6	16428.4	15339.2	15608.2	14686.6	16866.5	13687.8	14819.9	14896.4	16210.3	14642.7
sp|P02533|K1C14_HUMAN_contaminant	KRT14	Keratin, type I cytoskeletal 14 OS=Homo sapiens GN=KRT14 PE=1 SV=4	14	778.284	1135.95	1032.55	860.286	968.646	2164.13	961.386	698.7	817.198	830.687	1104.8
sp|P13645|K1C10_HUMAN_contaminant	KRT10	Keratin, type I cytoskeletal 10 OS=Homo sapiens GN=KRT10 PE=1 SV=6	61	3036.15	6262.05	8085.63	3564.34	6018.04	7556.36	3004.47	2424.56	2947.21	3432.81	7401.71
sp|P13646|K1C13_HUMAN_contaminant	KRT13	Keratin, type I cytoskeletal 13 OS=Homo sapiens GN=KRT13 PE=1 SV=4	63	4592.59	5124.75	5090.66	4841.16	5007.74	5436.02	4732.92	4743.95	4861.72	4921.17	4739.62
sp|P08779|K1C16_HUMAN_contaminant	KRT16	Keratin, type I cytoskeletal 16 OS=Homo sapiens GN=KRT16 PE=1 SV=4	38	2022.24	2534.88	2193.12	1964.74	1937.36	4232.47	2094.27	1813.92	1931.81	1869.3	2174.49
sp|P19012|K1C15_HUMAN_contaminant	KRT15	Keratin, type I cytoskeletal 15 OS=Homo sapiens GN=KRT15 PE=1 SV=3	2	36.282	32.729	41.1196	33.9799	43.5698	67.6081	28.2172	91.8034	63.7039	43.564	38.8455
sp|P05783|K1C18_HUMAN_contaminant	KRT18	Keratin, type I cytoskeletal 18 OS=Homo sapiens GN=KRT18 PE=1 SV=2	450	26719.7	30284.5	30499.1	32398.8	30143.7	31907.3	28848.8	35495.8	29394.5	31196	30878.8
tr|F8VZY9|F8VZY9_HUMAN	KRT18	Keratin, type I cytoskeletal 18 OS=Homo sapiens OX=9606 GN=KRT18 PE=1 SV=1	2	311.779	327.02	297.628	297.244	282.417	309.002	313.084	326.944	285.928	312.433	278.441
sp|Q04695|K1C17_HUMAN_contaminant	KRT17	Keratin, type I cytoskeletal 17 OS=Homo sapiens GN=KRT17 PE=1 SV=2	20	1338.23	1545.18	1432.41	1326.38	1347.31	4932.93	1321.31	1113.51	1248.08	1341.49	1374.48
sp|P35527|K1C9_HUMAN_contaminant	KRT9	Keratin, type I cytoskeletal 9 OS=Homo sapiens GN=KRT9 PE=1 SV=3	86	3116.1	6531.82	6438.75	3955.59	4233.04	10248	3872.23	2354.67	3511.05	3438.24	6191.9
sp|Q99456|K1C12_HUMAN_contaminant	KRT12	Keratin, type I cytoskeletal 12 OS=Homo sapiens GN=KRT12 PE=1 SV=1	3	265.722	393.173	579.346	541.497	593.332	626.496	553.564	1013.73	465.14	491.701	461.413
sp|Q8NB16|MLKL_HUMAN	MLKL	Mixed lineage kinase domain-like protein OS=Homo sapiens OX=9606 GN=MLKL PE=1 SV=1	11	1058.65	1039.88	1009.86	1056.31	966.949	989.218	989.301	996.406	990.574	1026.81	1067.62
sp|Q6ZNB6|NFXL1_HUMAN	NFXL1	NF-X1-type zinc finger protein NFXL1 OS=Homo sapiens OX=9606 GN=NFXL1 PE=1 SV=2	32	2710.71	2759.28	2876.39	2548.79	2575.45	2657.27	2675.66	2994.48	2698.06	2534.43	2653.71
sp|Q92922|SMRC1_HUMAN	SMARCC1	SWI/SNF complex subunit SMARCC1 OS=Homo sapiens OX=9606 GN=SMARCC1 PE=1 SV=3	12	617.693	598.092	680.818	638.034	677.208	645.04	610.587	541.545	633.214	591.776	604.926
tr|F8VXC8|F8VXC8_HUMAN	SMARCC2	SWI/SNF complex subunit SMARCC2 OS=Homo sapiens OX=9606 GN=SMARCC2 PE=1 SV=1	58	4788.59	5198.22	4977.06	5029.88	4624.46	4917.73	4716.47	4758.62	4764.56	4584.53	4483.61
sp|Q8TAQ2|SMRC2_HUMAN	SMARCC2	SWI/SNF complex subunit SMARCC2 OS=Homo sapiens OX=9606 GN=SMARCC2 PE=1 SV=1	1	124.308	120.758	130.159	126.976	116.184	105.659	116.07	130.837	121.332	131.337	102.456
sp|P12081|SYHC_HUMAN	HARS	Histidine--tRNA ligase, cytoplasmic OS=Homo sapiens OX=9606 GN=HARS PE=1 SV=2	29	2406.59	2335.39	2229.41	2454.18	2467.96	2308.13	2611.16	1924.37	2398.24	2432.24	2321.59
tr|A0A2R8Y5P7|A0A2R8Y5P7_HUMAN	HARS2	Probable histidine--tRNA ligase, mitochondrial OS=Homo sapiens OX=9606 GN=HARS2 PE=1 SV=1	18	1263.73	1264.17	1169.6	1277.47	1192.94	1183.29	1224.16	1033.41	1166.46	1248.27	1203.11
sp|Q15057|ACAP2_HUMAN	ACAP2	Arf-GAP with coiled-coil, ANK repeat and PH domain-containing protein 2 OS=Homo sapiens OX=9606 GN=ACAP2 PE=1 SV=3	14	859.312	753.943	789.93	824.026	867.111	760.681	856.201	639.75	841.875	830.226	906.175
sp|Q9H0D6|XRN2_HUMAN	XRN2	5'-3' exoribonuclease 2 OS=Homo sapiens OX=9606 GN=XRN2 PE=1 SV=1	53	3688.79	4009.14	4211.62	4083.27	3913.69	4119.7	3887.89	3858.86	3757.35	3840.75	3700.72
sp|Q13049|TRI32_HUMAN	TRIM32	E3 ubiquitin-protein ligase TRIM32 OS=Homo sapiens OX=9606 GN=TRIM32 PE=1 SV=2	15	1345.69	1383.45	1391.12	1499.67	1459.45	1466.66	1411.52	1287.83	1388.63	1471.53	1476.66
sp|Q5PRF9|SMAG2_HUMAN	SAMD4B	Protein Smaug homolog 2 OS=Homo sapiens OX=9606 GN=SAMD4B PE=1 SV=1	10	616.396	640.971	639.827	681.512	775.927	671.164	663.396	597.83	731.571	723.354	729.438
sp|Q92797|SYMPK_HUMAN	SYMPK	Symplekin OS=Homo sapiens OX=9606 GN=SYMPK PE=1 SV=2	40	4074.86	4102.21	4098.18	3983.54	3817.49	3891.67	3806.36	3121.42	3788.69	3714.34	3686.36
sp|Q5M775|CYTSB_HUMAN	SPECC1	Cytospin-B OS=Homo sapiens OX=9606 GN=SPECC1 PE=1 SV=1	38	3143.96	3191.46	3167.88	2932.35	2966.33	3053.71	2982.14	3323.46	3068.54	2907.77	2884.38
sp|Q9H2G2|SLK_HUMAN	SLK	STE20-like serine/threonine-protein kinase OS=Homo sapiens OX=9606 GN=SLK PE=1 SV=1	61	4905.96	4758.17	4808.32	5068.95	5131.25	4962.08	5156	4720.68	5146.6	5172.93	5146.14
sp|Q9H2G2-2|SLK_HUMAN	SLK	Isoform 2 of STE20-like serine/threonine-protein kinase OS=Homo sapiens OX=9606 GN=SLK	1	139.897	133.302	156.543	134.604	141.708	151.952	148.536	154.759	146.337	148.506	135.995
sp|P11387|TOP1_HUMAN	TOP1	DNA topoisomerase 1 OS=Homo sapiens OX=9606 GN=TOP1 PE=1 SV=2	75	9023.62	9379.7	8395.34	7102.88	8391.44	8555.22	8372.6	6605.71	8584.06	8502.58	8710.73
sp|O94804|STK10_HUMAN	STK10	Serine/threonine-protein kinase 10 OS=Homo sapiens OX=9606 GN=STK10 PE=1 SV=1	21	1605.33	1489.62	1469.63	1532.44	1603.91	1554.99	1549.05	1401.5	1584.2	1575.7	1597.9
sp|Q9BW85|YJU2_HUMAN	YJU2	Splicing factor YJU2 OS=Homo sapiens OX=9606 GN=YJU2 PE=1 SV=1	3	259.825	271.638	261.669	292.147	276.317	270.631	253.306	209.815	249.821	281.221	275.972
sp|O75643|U520_HUMAN	SNRNP200	U5 small nuclear ribonucleoprotein 200 kDa helicase OS=Homo sapiens OX=9606 GN=SNRNP200 PE=1 SV=2	174	16729.7	16541.8	16689.6	16067.4	15697.7	15895	15955.5	13508.6	15662.5	15228.5	15457.8
sp|Q9BRX8|PXL2A_HUMAN	PRXL2A	Peroxiredoxin-like 2A OS=Homo sapiens OX=9606 GN=PRXL2A PE=1 SV=3	21	2317.82	2273.24	2140.41	2115.51	2138.92	2062.51	2168.01	1769.92	2141.96	2058.64	2177.18
sp|Q12872-2|SFSWA_HUMAN	SFSWAP	Isoform 2 of Splicing factor, suppressor of white-apricot homolog OS=Homo sapiens OX=9606 GN=SFSWAP	24	1631.7	1750.13	1862.7	1750.27	1771.23	1811.54	1768.89	2866.26	1732.9	1676.59	1642.99
sp|P11172|UMPS_HUMAN	UMPS	Uridine 5'-monophosphate synthase OS=Homo sapiens OX=9606 GN=UMPS PE=1 SV=1	17	1726.48	1650.47	1564.11	1755.69	1784.84	1671.4	1722.11	1218.8	1641.6	1723.66	1721.6
sp|P38935|SMBP2_HUMAN	IGHMBP2	DNA-binding protein SMUBP-2 OS=Homo sapiens OX=9606 GN=IGHMBP2 PE=1 SV=3	3	152.238	137.954	139.992	144.219	155.01	143.171	149.203	169.495	151.368	159.011	153.98
sp|P41227|NAA10_HUMAN	NAA10	N-alpha-acetyltransferase 10 OS=Homo sapiens OX=9606 GN=NAA10 PE=1 SV=1	14	1037.13	1006.82	1038.51	1126.08	1225.88	1065.66	1174.89	972.602	1183.68	1128.51	1169.74
sp|Q9NQX4|MYO5C_HUMAN	MYO5C	Unconventional myosin-Vc OS=Homo sapiens OX=9606 GN=MYO5C PE=1 SV=2	61	4497.84	4264.35	4251.31	4224.08	4043.5	3985.71	4225.94	3617.78	4076.57	4079.16	4070.03
sp|Q9Y4I1-3|MYO5A_HUMAN	MYO5A	Isoform 3 of Unconventional myosin-Va OS=Homo sapiens OX=9606 GN=MYO5A	28	1896.19	1904.07	1871.97	1873.35	1790.96	1764.75	1875.67	1562.41	1860.1	1717.12	1800.86
sp|Q9ULV0|MYO5B_HUMAN	MYO5B	Unconventional myosin-Vb OS=Homo sapiens OX=9606 GN=MYO5B PE=1 SV=3	7	541.88	495.815	506.37	528.018	489.686	468.475	508.062	400.37	506.42	497.216	524.644
sp|Q9Y5V0|ZN706_HUMAN	ZNF706	Zinc finger protein 706 OS=Homo sapiens OX=9606 GN=ZNF706 PE=1 SV=1	7	806.464	745.498	857.263	836.7	787.11	843.774	895.566	1250.71	892.827	880.127	925.21
sp|Q9C0C9|UBE2O_HUMAN	UBE2O	(E3-independent) E2 ubiquitin-conjugating enzyme OS=Homo sapiens OX=9606 GN=UBE2O PE=1 SV=3	17	1312.65	1254.95	1235.21	1297.33	1277	1194.55	1362.65	1020.91	1315.37	1318.33	1327.23
sp|Q13813|SPTN1_HUMAN	SPTAN1	Spectrin alpha chain, non-erythrocytic 1 OS=Homo sapiens OX=9606 GN=SPTAN1 PE=1 SV=3	282	23919.2	24530.6	25166.2	25859.3	26258.7	25510.9	25503.2	23954.9	25634	24830.4	24417.8
sp|P78346-2|RPP30_HUMAN	RPP30	Isoform 2 of Ribonuclease P protein subunit p30 OS=Homo sapiens OX=9606 GN=RPP30	16	1119.58	1015.97	1086.33	1123.11	1116.99	1123.87	1112.11	964.714	1097.5	1157.67	1138.14
sp|P07814|SYEP_HUMAN	EPRS	Bifunctional glutamate/proline--tRNA ligase OS=Homo sapiens OX=9606 GN=EPRS PE=1 SV=5	135	10890	10576.9	10771.5	11598.8	11466	11099.1	11354	10026	11585.6	11310.8	11580.7
sp|P47897|SYQ_HUMAN	QARS	Glutamine--tRNA ligase OS=Homo sapiens OX=9606 GN=QARS PE=1 SV=1	36	3103.9	2866.67	3052.93	3068.99	3091.21	3046.94	3067.2	2863.94	3155.27	3098.8	3279.27
sp|Q9Y5B9|SP16H_HUMAN	SUPT16H	FACT complex subunit SPT16 OS=Homo sapiens OX=9606 GN=SUPT16H PE=1 SV=1	98	8494.76	8056.44	8435.79	8257.4	8645.83	8260.91	8614.71	7857.15	8377.81	7862.89	8392.56
sp|Q99959-2|PKP2_HUMAN	PKP2	Isoform 1 of Plakophilin-2 OS=Homo sapiens OX=9606 GN=PKP2	46	3691.42	3769.29	3580.39	3456.24	3160.34	3415.57	3374.53	3027.93	3404.53	3318.29	3304.13
sp|Q9P287-2|BCCIP_HUMAN	BCCIP	Isoform 2 of BRCA2 and CDKN1A-interacting protein OS=Homo sapiens OX=9606 GN=BCCIP	19	1360.57	1434.69	1499.99	1562.4	1607.46	1618.46	1612.62	1473.7	1512.21	1543.58	1640.1
sp|Q9P287|BCCIP_HUMAN	BCCIP	BRCA2 and CDKN1A-interacting protein OS=Homo sapiens OX=9606 GN=BCCIP PE=1 SV=1	9	664.443	692.522	660.516	730.986	722.493	718.526	667.263	609.677	680.022	774.672	734.861
sp|Q3ZAQ7|VMA21_HUMAN	VMA21	Vacuolar ATPase assembly integral membrane protein VMA21 OS=Homo sapiens OX=9606 GN=VMA21 PE=1 SV=1	3	178.423	180.735	171.526	163.398	147.242	188.135	151.301	111.107	175.687	180.758	174.344
sp|Q8N0Z3|SPICE_HUMAN	SPICE1	Spindle and centriole-associated protein 1 OS=Homo sapiens OX=9606 GN=SPICE1 PE=1 SV=1	7	523.77	547.762	514.595	549.701	547.788	506.191	510.275	563.318	554.637	558.841	576.157
tr|V9GYK2|V9GYK2_HUMAN	HNRNPLL	Heterogeneous nuclear ribonucleoprotein L-like OS=Homo sapiens OX=9606 GN=HNRNPLL PE=1 SV=1	18	1354.02	1293.49	1321.13	1328.44	1401.96	1322.11	1289.26	1008.66	1389.2	1460.06	1502.62
sp|P14866|HNRPL_HUMAN	HNRNPL	Heterogeneous nuclear ribonucleoprotein L OS=Homo sapiens OX=9606 GN=HNRNPL PE=1 SV=2	97	7081.64	7177	7087.87	6977.11	7061.86	7407.28	7022.94	6635.48	6990.39	6715.83	6705.22
tr|A0A3B3ITJ4|A0A3B3ITJ4_HUMAN	HNRNPL	Heterogeneous nuclear ribonucleoprotein L (Fragment) OS=Homo sapiens OX=9606 GN=HNRNPL PE=1 SV=1	3	193.852	220.337	208.802	191.882	176.25	210.359	175.666	266.346	185.935	185.299	176.457
sp|Q13011|ECH1_HUMAN	ECH1	Delta(3,5)-Delta(2,4)-dienoyl-CoA isomerase, mitochondrial OS=Homo sapiens OX=9606 GN=ECH1 PE=1 SV=2	32	1936.35	1954.67	1888.74	1860.45	1800.79	1805.89	1749.13	1466.19	1838.3	1728.04	1759.78
sp|Q13217|DNJC3_HUMAN	DNAJC3	DnaJ homolog subfamily C member 3 OS=Homo sapiens OX=9606 GN=DNAJC3 PE=1 SV=1	20	1616.38	1603.56	1751.73	1681.23	1672.75	1543.51	1687.31	1380.67	1608.86	1483.06	1542.55
sp|Q7Z6Z7|HUWE1_HUMAN	HUWE1	E3 ubiquitin-protein ligase HUWE1 OS=Homo sapiens OX=9606 GN=HUWE1 PE=1 SV=3	139	10190.5	9977.37	9614.25	10238.2	10009.1	9873.71	9989.24	8615.96	9882.49	10390.9	10181.5
sp|Q7Z6Z7-2|HUWE1_HUMAN	HUWE1	Isoform 2 of E3 ubiquitin-protein ligase HUWE1 OS=Homo sapiens OX=9606 GN=HUWE1	2	46.5258	42.6918	41.4345	40.7942	43.6684	46.0839	45.8901	62.494	46.6991	48.0165	46.2963
sp|O75390|CISY_HUMAN	CS	Citrate synthase, mitochondrial OS=Homo sapiens OX=9606 GN=CS PE=1 SV=2	74	5980.27	6158.25	5978.79	5809.5	5550.75	5809.63	5658.81	4859.6	5417.51	5456.59	5158.96
sp|Q9Y2B0|CNPY2_HUMAN	CNPY2	Protein canopy homolog 2 OS=Homo sapiens OX=9606 GN=CNPY2 PE=1 SV=1	9	820.505	939.524	871.341	867.435	865.389	803.496	887.044	1755.03	875.617	893.228	710.92
sp|O00139-4|KIF2A_HUMAN	KIF2A	Isoform 4 of Kinesin-like protein KIF2A OS=Homo sapiens OX=9606 GN=KIF2A	15	1277.68	1286.76	1327.87	1338.59	1306.45	1321.23	1294.1	1317.59	1347.27	1344.25	1287.11
sp|Q99661|KIF2C_HUMAN	KIF2C	Kinesin-like protein KIF2C OS=Homo sapiens OX=9606 GN=KIF2C PE=1 SV=2	37	2863.92	2837.45	2783.66	2823.12	3025.49	3019.87	2955.49	2411.8	2953.97	3094.99	3114.51
sp|P62851|RS25_HUMAN	RPS25	40S ribosomal protein S25 OS=Homo sapiens OX=9606 GN=RPS25 PE=1 SV=1	18	2438.07	2258.03	2294.8	2361.67	2375.19	2349.76	2431.37	2818.82	2486.19	2597.67	2700.18
sp|P78527|PRKDC_HUMAN	PRKDC	DNA-dependent protein kinase catalytic subunit OS=Homo sapiens OX=9606 GN=PRKDC PE=1 SV=3	383	32383.9	30828.5	32115.3	29618.8	31965.8	32119.2	30777.9	27121.6	31692.9	32450.3	33979.4
sp|O95831|AIFM1_HUMAN	AIFM1	Apoptosis-inducing factor 1, mitochondrial OS=Homo sapiens OX=9606 GN=AIFM1 PE=1 SV=1	53	5006.45	5144.54	5191.73	4942.54	4827.59	4788.62	4903.25	4161.4	4874.41	4545.91	4625.86
sp|Q13362-4|2A5G_HUMAN	PPP2R5C	Isoform 4 of Serine/threonine-protein phosphatase 2A 56 kDa regulatory subunit gamma isoform OS=Homo sapiens OX=9606 GN=PPP2R5C	6	418.001	405.009	378.402	394.155	382.476	411.572	390.989	316.132	399.227	443.606	420.487
sp|Q13362-2|2A5G_HUMAN	PPP2R5C	Isoform Gamma-1 of Serine/threonine-protein phosphatase 2A 56 kDa regulatory subunit gamma isoform OS=Homo sapiens OX=9606 GN=PPP2R5C	1	129.284	148.249	127.926	124.337	137.212	130.16	113.618	117.386	137.243	128.268	123.887
sp|Q14738|2A5D_HUMAN	PPP2R5D	Serine/threonine-protein phosphatase 2A 56 kDa regulatory subunit delta isoform OS=Homo sapiens OX=9606 GN=PPP2R5D PE=1 SV=1	25	2000.17	1857.94	1859.05	1911.39	1962.07	1838.79	1937.14	1509.94	1918.73	2042.23	2072.88
sp|Q15172|2A5A_HUMAN	PPP2R5A	Serine/threonine-protein phosphatase 2A 56 kDa regulatory subunit alpha isoform OS=Homo sapiens OX=9606 GN=PPP2R5A PE=1 SV=1	6	353.206	311.109	326.1	305.392	316.545	298.296	327.182	243.207	326.281	341.587	369.475
sp|Q16537|2A5E_HUMAN	PPP2R5E	Serine/threonine-protein phosphatase 2A 56 kDa regulatory subunit epsilon isoform OS=Homo sapiens OX=9606 GN=PPP2R5E PE=1 SV=1	10	828.145	759.796	767.099	774.387	824.919	805.078	827.994	575.1	786.112	843.304	876.716
tr|E7ESC6|E7ESC6_HUMAN	XPO7	Exportin-7 OS=Homo sapiens OX=9606 GN=XPO7 PE=1 SV=1	27	2591.19	2384.58	2478.88	2482.77	2390.39	2340.12	2500.86	2199.94	2552.34	2596.04	2793.77
sp|Q14978-2|NOLC1_HUMAN	NOLC1	Isoform Beta of Nucleolar and coiled-body phosphoprotein 1 OS=Homo sapiens OX=9606 GN=NOLC1	45	5802.1	6031.11	6949.89	5441.42	5457.44	6094.73	5674.25	8626.83	5958.35	5164.56	5323.03
sp|Q14978-3|NOLC1_HUMAN	NOLC1	Isoform 3 of Nucleolar and coiled-body phosphoprotein 1 OS=Homo sapiens OX=9606 GN=NOLC1	1	40.9254	51.4024	48.0196	48.0497	53.988	54.6275	50.0681	48.5518	45.2994	61.9495	40.3722
sp|Q6Y7W6|GGYF2_HUMAN	GIGYF2	GRB10-interacting GYF protein 2 OS=Homo sapiens OX=9606 GN=GIGYF2 PE=1 SV=1	27	1690.31	1674.52	1710.77	1878.61	1869.48	1815.28	1816.16	1681.77	1835.44	1872.76	1917.92
sp|Q8TAA9|VANG1_HUMAN	VANGL1	Vang-like protein 1 OS=Homo sapiens OX=9606 GN=VANGL1 PE=1 SV=1	4	377.381	353.36	357.157	331.43	369.08	338.768	339.639	260.835	367.071	324.764	331.662
sp|Q9HBH0|RHOF_HUMAN	RHOF	Rho-related GTP-binding protein RhoF OS=Homo sapiens OX=9606 GN=RHOF PE=1 SV=1	10	1035.6	1042.29	1025.15	976.108	941.686	926.21	961.513	635.24	925.314	935.41	879.418
sp|Q14534|ERG1_HUMAN	SQLE	Squalene monooxygenase OS=Homo sapiens OX=9606 GN=SQLE PE=1 SV=3	13	1115.18	1124.37	1076.01	1089.2	1102.12	1167.37	1137.53	954.546	1104.09	1106.14	1121.72
sp|Q86UY6|NAA40_HUMAN	NAA40	N-alpha-acetyltransferase 40 OS=Homo sapiens OX=9606 GN=NAA40 PE=1 SV=1	5	370.867	340.42	347.682	363.176	367.361	370.782	388.964	341.043	376.007	375.582	404.264
sp|Q16891-4|MIC60_HUMAN	IMMT	Isoform 4 of MICOS complex subunit MIC60 OS=Homo sapiens OX=9606 GN=IMMT	62	6117.92	6529.91	6400	6293.44	5812.01	6104.53	5956	5888.81	5860.53	5794.9	5379.71
sp|Q16891-2|MIC60_HUMAN	IMMT	Isoform 2 of MICOS complex subunit MIC60 OS=Homo sapiens OX=9606 GN=IMMT	11	849.804	926.338	900.186	885.715	738.362	783.105	822.192	776.431	788.712	703.689	707.984
tr|A0A2R8Y5A3|A0A2R8Y5A3_HUMAN	CTNNB1	Catenin beta-1 OS=Homo sapiens OX=9606 GN=CTNNB1 PE=1 SV=1	35	2707.8	2751.25	2716.17	2671.27	2480.9	2493.44	2687.71	2268	2685.42	2484.48	2580.11
sp|P14923|PLAK_HUMAN_contaminant	JUP	Junction plakoglobin OS=Homo sapiens GN=JUP PE=1 SV=3	66	4723.41	4863.81	5030.85	4569.19	4351.41	4685.25	4609.01	5620.31	4488.73	4308.28	4405.3
sp|O60725|ICMT_HUMAN	ICMT	Protein-S-isoprenylcysteine O-methyltransferase OS=Homo sapiens OX=9606 GN=ICMT PE=1 SV=1	5	445.814	407.801	406.368	378.472	388.825	394.327	402.632	272.503	398.8	404.848	403.861
tr|F2Z2W7|F2Z2W7_HUMAN	TRMT2A	tRNA (uracil-5-)-methyltransferase homolog A OS=Homo sapiens OX=9606 GN=TRMT2A PE=1 SV=1	9	848.992	843.448	858.831	846.648	919.225	889.44	874.596	720.421	878.74	948.69	929.551
sp|P63010-2|AP2B1_HUMAN	AP2B1	Isoform 2 of AP-2 complex subunit beta OS=Homo sapiens OX=9606 GN=AP2B1	48	4602.41	4097.4	4140.16	3995.9	3934.42	3811.74	4056.18	2804.88	3995.27	3967.29	4166.64
sp|Q10567-3|AP1B1_HUMAN	AP1B1	Isoform C of AP-1 complex subunit beta-1 OS=Homo sapiens OX=9606 GN=AP1B1	18	1425.51	1201.68	1313.57	1339.02	1343.98	1253.03	1386.12	1229.85	1347.4	1371.53	1491.32
sp|Q9P0K7-2|RAI14_HUMAN	RAI14	Isoform 2 of Ankycorbin OS=Homo sapiens OX=9606 GN=RAI14	39	3392.09	3313.18	3177.98	3274.07	3271.19	3207.66	3289.72	2803.16	3196.02	3148.31	3064.5
sp|Q6KC79|NIPBL_HUMAN	NIPBL	Nipped-B-like protein OS=Homo sapiens OX=9606 GN=NIPBL PE=1 SV=2	66	5215.43	5239.4	5147.07	4767.36	4803.39	4910.28	4901.59	4508.12	4785.92	4649.33	4772.51
sp|Q8NE71|ABCF1_HUMAN	ABCF1	ATP-binding cassette sub-family F member 1 OS=Homo sapiens OX=9606 GN=ABCF1 PE=1 SV=2	34	2411.68	2346.74	2228.09	2276	2524.03	2527.4	2395.87	2285.89	2535.27	2813.55	2641.89
tr|Q5STZ8|Q5STZ8_HUMAN	ABCF1	ATP-binding cassette sub-family F member 1 (Fragment) OS=Homo sapiens OX=9606 GN=ABCF1 PE=1 SV=9	1	136.58	145.392	119.147	130.62	140.306	137.523	132.125	127.787	146.558	150.175	175.69
sp|Q9NZI7|UBIP1_HUMAN	UBP1	Upstream-binding protein 1 OS=Homo sapiens OX=9606 GN=UBP1 PE=1 SV=1	14	855.899	830.467	833.991	844.84	873.182	866.14	873.727	695.287	913.549	910.085	917.235
sp|Q12800|TFCP2_HUMAN	TFCP2	Alpha-globin transcription factor CP2 OS=Homo sapiens OX=9606 GN=TFCP2 PE=1 SV=2	1	28.5027	19.9407	17.2952	29.3877	26.6172	25.8077	20.795	15.4857	25.6998	21.96	29.2917
sp|Q9NYL9|TMOD3_HUMAN	TMOD3	Tropomodulin-3 OS=Homo sapiens OX=9606 GN=TMOD3 PE=1 SV=1	26	2330.22	2151.04	2358.91	2390.83	2020.55	2075.95	2288.76	3373.04	2236.74	2209.18	2399.51
sp|Q9NZR1|TMOD2_HUMAN	TMOD2	Tropomodulin-2 OS=Homo sapiens OX=9606 GN=TMOD2 PE=1 SV=1	5	458.946	553.672	515.803	577.047	523.865	752.069	455.175	536.159	502.134	324.183	310.053
sp|Q99990|VGLL1_HUMAN	VGLL1	Transcription cofactor vestigial-like protein 1 OS=Homo sapiens OX=9606 GN=VGLL1 PE=1 SV=1	5	184.221	194.704	205.026	206.269	179.536	192.855	189.409	336.948	210.513	191.576	184.51
sp|P42765|THIM_HUMAN	ACAA2	3-ketoacyl-CoA thiolase, mitochondrial OS=Homo sapiens OX=9606 GN=ACAA2 PE=1 SV=2	48	3009.8	3085.45	3088.64	2979.13	2923.47	3057.84	2956.1	2772.22	2874.58	2752.35	2748.11
sp|O60449|LY75_HUMAN	LY75	Lymphocyte antigen 75 OS=Homo sapiens OX=9606 GN=LY75 PE=1 SV=3	31	2223.44	2283.34	2354.92	2137.95	2237.31	2228.17	2269.97	1984.22	2340.26	2192.27	2140.52
sp|Q15398|DLGP5_HUMAN	DLGAP5	Disks large-associated protein 5 OS=Homo sapiens OX=9606 GN=DLGAP5 PE=1 SV=2	34	2334.05	2198.46	2045.16	2194.59	2143.24	2100.31	2168.67	1906.14	2226.18	2306.94	2369.5
sp|Q15398-3|DLGP5_HUMAN	DLGAP5	Isoform 3 of Disks large-associated protein 5 OS=Homo sapiens OX=9606 GN=DLGAP5	1	36.2207	28.8036	28.6385	28.3716	34.6193	26.6892	29.1921	51.6076	33.2006	32.0416	39.6051
sp|P25787|PSA2_HUMAN	PSMA2	Proteasome subunit alpha type-2 OS=Homo sapiens OX=9606 GN=PSMA2 PE=1 SV=2	39	1653.4	1624.88	1649.78	1662.18	1699.2	1565.23	1666.24	1373.12	1726.9	1717.42	1741.14
sp|P46063|RECQ1_HUMAN	RECQL	ATP-dependent DNA helicase Q1 OS=Homo sapiens OX=9606 GN=RECQL PE=1 SV=3	45	3468.74	3338.87	3465.95	3458.77	3688.46	3636.64	3483.54	3043.05	3601.3	3814.34	3887.24
sp|P54132|BLM_HUMAN	BLM	Bloom syndrome protein OS=Homo sapiens OX=9606 GN=BLM PE=1 SV=1	14	1205.34	1139.67	1175.45	1087.84	1147.46	1086.92	1102.07	961.126	1188.45	1136.27	1170.68
sp|P08574|CY1_HUMAN	CYC1	Cytochrome c1, heme protein, mitochondrial OS=Homo sapiens OX=9606 GN=CYC1 PE=1 SV=3	37	2733.02	2768.05	2868.8	2624.19	2549.82	2604.83	2492.7	2637.31	2582.92	2610.11	2304.57
sp|Q8IY81|SPB1_HUMAN	FTSJ3	pre-rRNA 2'-O-ribose RNA methyltransferase FTSJ3 OS=Homo sapiens OX=9606 GN=FTSJ3 PE=1 SV=2	40	2712.76	2805.52	2662.01	2406.68	2473.79	2546.26	2529.6	2364.18	2579.66	2472.99	2455.48
sp|Q765P7|MTSS2_HUMAN	MTSS2	Protein MTSS 2 OS=Homo sapiens OX=9606 GN=MTSS2 PE=1 SV=1	3	87.7415	103.595	91.5752	103.381	100.697	91.2564	89.2513	98.9235	91.0563	110.785	95.1206
tr|A0A494C039|A0A494C039_HUMAN	HYOU1	Hypoxia up-regulated protein 1 OS=Homo sapiens OX=9606 GN=HYOU1 PE=1 SV=1	106	10185.1	10206.5	10131.6	9909.24	10432.1	9962.23	10064.4	8271.98	10018.9	9160	9160.75
sp|Q9Y4L1|HYOU1_HUMAN	HYOU1	Hypoxia up-regulated protein 1 OS=Homo sapiens OX=9606 GN=HYOU1 PE=1 SV=1	5	405.802	364.738	430.227	350.08	388.468	401.813	329.136	497.244	428.838	355.181	345.498
tr|A0A1W2PS94|A0A1W2PS94_HUMAN	TEX15	Testis-expressed protein 15 OS=Homo sapiens OX=9606 GN=TEX15 PE=4 SV=1	2	202.098	195.737	187.077	178.137	185.083	186.136	204.2	183.214	192.776	179.346	175.063
sp|Q8WYP5-2|ELYS_HUMAN	AHCTF1	Isoform 2 of Protein ELYS OS=Homo sapiens OX=9606 GN=AHCTF1	69	5361.11	5600.53	5213.86	4288.04	4947.02	5235.87	5034	5662.06	5103.14	5103.96	5065.41
tr|B4E0Y9|B4E0Y9_HUMAN	STK26	Serine/threonine-protein kinase 26 OS=Homo sapiens OX=9606 GN=STK26 PE=1 SV=1	9	627.983	613.136	592.061	662.354	664.868	607.306	664.001	568.218	652.647	673.708	655.105
sp|O00506|STK25_HUMAN	STK25	Serine/threonine-protein kinase 25 OS=Homo sapiens OX=9606 GN=STK25 PE=1 SV=1	4	283.245	252.138	276.293	262.791	299.835	272.395	295.132	240.597	284.304	287.938	318.268
sp|Q9Y6E0|STK24_HUMAN	STK24	Serine/threonine-protein kinase 24 OS=Homo sapiens OX=9606 GN=STK24 PE=1 SV=1	22	1440.61	1457.12	1472.22	1523.13	1540.25	1512.49	1576.76	1180.46	1563.23	1586.85	1637.79
sp|P56182|RRP1_HUMAN	RRP1	Ribosomal RNA processing protein 1 homolog A OS=Homo sapiens OX=9606 GN=RRP1 PE=1 SV=1	20	1511.26	1611	1541.36	1427.95	1471.72	1540.47	1486.67	1692.99	1521.92	1403.64	1423.29
sp|P55084|ECHB_HUMAN	HADHB	Trifunctional enzyme subunit beta, mitochondrial OS=Homo sapiens OX=9606 GN=HADHB PE=1 SV=3	57	4615.44	4730.87	4848.42	4634.85	4729.12	4660.8	4666.1	4433.22	4785.67	4318.68	4254.56
sp|Q9UKV3|ACINU_HUMAN	ACIN1	Apoptotic chromatin condensation inducer in the nucleus OS=Homo sapiens OX=9606 GN=ACIN1 PE=1 SV=2	82	7423.99	7775.03	8085.5	7249.13	7143.44	7263.58	7260.09	10728.6	7173.27	6860.34	6632.74
sp|Q9UKV3-5|ACINU_HUMAN	ACIN1	Isoform 4 of Apoptotic chromatin condensation inducer in the nucleus OS=Homo sapiens OX=9606 GN=ACIN1	1	105.452	84.9147	98.4614	88.106	78.6266	85.0634	89.2205	73.0809	92.1231	87.5939	100.699
sp|Q9H307|PININ_HUMAN	PNN	Pinin OS=Homo sapiens OX=9606 GN=PNN PE=1 SV=5	46	3763.78	3859.14	3896.96	3759.28	3484.62	3622.93	3557.64	5089.06	3613.84	3469.97	3401.09
sp|Q9UHJ6|SHPK_HUMAN	SHPK	Sedoheptulokinase OS=Homo sapiens OX=9606 GN=SHPK PE=1 SV=3	4	419.228	392.948	355.454	423.843	401.31	380.591	426.135	282.019	391.504	424.379	421.316
sp|Q96GQ7|DDX27_HUMAN	DDX27	Probable ATP-dependent RNA helicase DDX27 OS=Homo sapiens OX=9606 GN=DDX27 PE=1 SV=2	58	5190.08	5329.84	5477.19	4924.85	4854.78	5194.1	5127.76	6554.55	5093.44	4929.43	4827.23
sp|Q9H9F9|ARP5_HUMAN	ACTR5	Actin-related protein 5 OS=Homo sapiens OX=9606 GN=ACTR5 PE=1 SV=2	4	240.576	256.962	274.602	287.048	264.791	291.326	292.763	318.539	299.66	287.361	281.097
sp|Q96TA1|NIBA2_HUMAN	NIBAN2	Protein Niban 2 OS=Homo sapiens OX=9606 GN=NIBAN2 PE=1 SV=3	45	4702.35	4537.57	4640.44	5002.31	4999.28	4673.81	4909.31	4375.7	5024.54	5189.8	5133.5
sp|Q9NYQ7-2|CELR3_HUMAN	CELSR3	Isoform 2 of Cadherin EGF LAG seven-pass G-type receptor 3 OS=Homo sapiens OX=9606 GN=CELSR3	1	17.2453	17.1522	9.38187	14.6648	17.028	12.3506	12.1572	8.71189	12.2417	15.3021	11.1962
sp|Q96JP5|ZFP91_HUMAN	ZFP91	E3 ubiquitin-protein ligase ZFP91 OS=Homo sapiens OX=9606 GN=ZFP91 PE=1 SV=1	7	513.788	526.205	561.201	545.119	545.142	541.8	548.687	517.039	538.149	324.132	324.825
sp|Q8IVP5|FUND1_HUMAN	FUNDC1	FUN14 domain-containing protein 1 OS=Homo sapiens OX=9606 GN=FUNDC1 PE=1 SV=1	1	16.8741	17.1741	13.7994	11.8235	19.1994	16.0252	20.2168	15.0243	18.9084	15.0744	12.544
sp|Q92947|GCDH_HUMAN	GCDH	Glutaryl-CoA dehydrogenase, mitochondrial OS=Homo sapiens OX=9606 GN=GCDH PE=1 SV=1	12	748.71	728.568	740.808	686.61	731.315	662.228	723.565	550.042	707.491	656.51	655.07
sp|Q96BH1|RNF25_HUMAN	RNF25	E3 ubiquitin-protein ligase RNF25 OS=Homo sapiens OX=9606 GN=RNF25 PE=1 SV=1	10	567.148	536.48	538.946	614.548	636.767	587.026	596.033	519.248	604.655	640.389	591.163
sp|Q15181|IPYR_HUMAN	PPA1	Inorganic pyrophosphatase OS=Homo sapiens OX=9606 GN=PPA1 PE=1 SV=2	57	4354.43	4352.06	4415.07	4678.4	5040.4	4711.21	4742.08	6410.33	4818.59	5144.76	4816.12
sp|Q9H2U2-2|IPYR2_HUMAN	PPA2	Isoform 2 of Inorganic pyrophosphatase 2, mitochondrial OS=Homo sapiens OX=9606 GN=PPA2	24	2358.31	2390.36	2379.58	2420.55	2411.23	2310.59	2334.77	2231.08	2285.47	2332.1	2317.5
sp|Q92522|H1X_HUMAN	H1FX	Histone H1x OS=Homo sapiens OX=9606 GN=H1FX PE=1 SV=1	13	1245.4	1264.99	1147.55	1158.81	1119.93	1148.43	1192.76	1151.63	1190.31	1220.07	1118.68
sp|Q3KP66|INAVA_HUMAN	INAVA	Innate immunity activator protein OS=Homo sapiens OX=9606 GN=INAVA PE=1 SV=2	1	76.2182	82.1328	95.9923	97.5498	86.0483	90.0407	96.2232	86.3289	95.1122	80.185	84.4604
sp|P35658-5|NU214_HUMAN	NUP214	Isoform 5 of Nuclear pore complex protein Nup214 OS=Homo sapiens OX=9606 GN=NUP214	59	4864.77	5264.33	5256.37	5178.29	5066.04	5273.24	4824.61	6354.35	4917.18	5057.05	4857.16
sp|Q96NA2|RILP_HUMAN	RILP	Rab-interacting lysosomal protein OS=Homo sapiens OX=9606 GN=RILP PE=1 SV=1	5	124.039	135.991	120.236	138.628	109.596	124.66	125.308	165.132	109.8	127.785	102.036
sp|P11216|PYGB_HUMAN	PYGB	Glycogen phosphorylase, brain form OS=Homo sapiens OX=9606 GN=PYGB PE=1 SV=5	102	7798.88	7340.74	7383.7	8051.04	8408.02	7553.09	8280.92	6446.86	7944.15	8531.23	8564.47
tr|A6NMQ1|A6NMQ1_HUMAN	POLA1	DNA polymerase OS=Homo sapiens OX=9606 GN=POLA1 PE=1 SV=1	18	1328.67	1313.07	1403.16	1436.53	1416.01	1398.12	1399.99	1237.67	1440.43	1557.61	1580.06
sp|Q6SPF0|SAMD1_HUMAN	SAMD1	Atherin OS=Homo sapiens OX=9606 GN=SAMD1 PE=1 SV=1	4	183.269	180.665	219.645	176.815	157.942	155.214	157.59	268.788	170.483	146.35	159.811
sp|Q07820|MCL1_HUMAN	MCL1	Induced myeloid leukemia cell differentiation protein Mcl-1 OS=Homo sapiens OX=9606 GN=MCL1 PE=1 SV=3	4	150.074	137.718	152.379	144.605	142.702	152.581	150.826	167.142	146.401	152.774	146.436
sp|Q5T6F2|UBAP2_HUMAN	UBAP2	Ubiquitin-associated protein 2 OS=Homo sapiens OX=9606 GN=UBAP2 PE=1 SV=1	12	761.428	754.052	725.018	812.803	776.664	739.947	784.311	790.283	791.19	844.785	768.171
sp|Q71SY5-3|MED25_HUMAN	MED25	Isoform 3 of Mediator of RNA polymerase II transcription subunit 25 OS=Homo sapiens OX=9606 GN=MED25	10	613.22	682.183	654.192	716.245	629.522	670.548	642.117	565.625	642.289	670.465	586.073
sp|Q9HAF1-3|EAF6_HUMAN	MEAF6	Isoform 3 of Chromatin modification-related protein MEAF6 OS=Homo sapiens OX=9606 GN=MEAF6	8	587.714	562.322	548.525	508.472	535.777	501.381	529.519	536.477	547.349	480.138	522.558
sp|P38435|VKGC_HUMAN	GGCX	Vitamin K-dependent gamma-carboxylase OS=Homo sapiens OX=9606 GN=GGCX PE=1 SV=2	8	628.269	566.891	589.405	569.545	572.626	565.762	576.016	452.5	573.567	543.9	595.787
sp|O75694|NU155_HUMAN	NUP155	Nuclear pore complex protein Nup155 OS=Homo sapiens OX=9606 GN=NUP155 PE=1 SV=1	42	4445.95	4191.11	4344.85	4043.19	4113.28	4121.46	4226.36	3139.66	4093.65	4112.99	4232.1
sp|Q9Y6H1|CHCH2_HUMAN	CHCHD2	Coiled-coil-helix-coiled-coil-helix domain-containing protein 2 OS=Homo sapiens OX=9606 GN=CHCHD2 PE=1 SV=1	11	609.099	634.791	606.338	605.677	516.511	499.408	521.75	800.654	574.98	515.856	482.05
sp|Q96CF2|CHM4C_HUMAN	CHMP4C	Charged multivesicular body protein 4c OS=Homo sapiens OX=9606 GN=CHMP4C PE=1 SV=1	12	987.709	906.604	943.232	933.18	962.397	977.694	1011.36	1020.31	1078.47	1009.85	1039.45
sp|O95817|BAG3_HUMAN	BAG3	BAG family molecular chaperone regulator 3 OS=Homo sapiens OX=9606 GN=BAG3 PE=1 SV=3	33	3004.53	2844.97	2635.1	3268.36	3411.15	2350.89	3253.01	3958.76	3214.54	3611.81	3134.05
sp|Q9BRP8|PYM1_HUMAN	PYM1	Partner of Y14 and mago OS=Homo sapiens OX=9606 GN=PYM1 PE=1 SV=1	10	943.932	830.173	916.928	859.416	1044.97	851.578	966.81	1118.69	1072.38	1052.63	1052.81
sp|Q96T58|MINT_HUMAN	SPEN	Msx2-interacting protein OS=Homo sapiens OX=9606 GN=SPEN PE=1 SV=1	44	3169.09	3380.62	3274.57	3128.29	3006.25	3106.66	3075.35	3083.52	3186	2935.92	2894.15
sp|Q9NR12|PDLI7_HUMAN	PDLIM7	PDZ and LIM domain protein 7 OS=Homo sapiens OX=9606 GN=PDLIM7 PE=1 SV=1	34	2381.19	2359.86	2519.57	2596.43	2580.74	2510.94	2435.11	2877.91	2517.27	2679.64	2693.82
sp|P41440|S19A1_HUMAN	SLC19A1	Reduced folate transporter OS=Homo sapiens OX=9606 GN=SLC19A1 PE=1 SV=3	7	418.154	437.787	448.533	424.129	359.416	433.88	403.817	394.706	412.23	368.071	379.909
tr|F5H2F4|F5H2F4_HUMAN	MTHFD1	C-1-tetrahydrofolate synthase, cytoplasmic OS=Homo sapiens OX=9606 GN=MTHFD1 PE=1 SV=2	93	8219.16	7646.16	7678.76	8296.91	8505.26	8134.02	8406.24	7404.11	8400.09	8556.76	8360.33
tr|B7ZM99|B7ZM99_HUMAN	MTHFD1L	MTHFD1L protein OS=Homo sapiens OX=9606 GN=MTHFD1L PE=1 SV=1	48	4403.08	4592.8	4487.7	4323.07	4144.06	4314.3	4221.28	4482.44	4213.62	3963.93	3808.75
sp|P37837|TALDO_HUMAN	TALDO1	Transaldolase OS=Homo sapiens OX=9606 GN=TALDO1 PE=1 SV=2	34	4080.09	4168.02	4068.05	4454.73	4630.73	4729.82	4379.2	3985.11	4304.12	5144.1	4747.38
sp|Q96E22|NGBR_HUMAN	NUS1	Dehydrodolichyl diphosphate synthase complex subunit NUS1 OS=Homo sapiens OX=9606 GN=NUS1 PE=1 SV=1	8	546.334	533.271	522.691	487.759	521.142	493.425	516.247	345.003	490.566	473.831	545.41
sp|P06132|DCUP_HUMAN	UROD	Uroporphyrinogen decarboxylase OS=Homo sapiens OX=9606 GN=UROD PE=1 SV=2	6	588.118	606.599	663.274	596.331	653.71	576.615	607.061	455.622	594.196	610.744	722.821
sp|Q9P2D3|HTR5B_HUMAN	HEATR5B	HEAT repeat-containing protein 5B OS=Homo sapiens OX=9606 GN=HEATR5B PE=1 SV=2	9	551.519	554.952	523.409	551.935	541.178	515.27	576.173	416.592	540.325	594.462	627.796
sp|Q8WY91|THAP4_HUMAN	THAP4	THAP domain-containing protein 4 OS=Homo sapiens OX=9606 GN=THAP4 PE=1 SV=2	4	196.212	208.398	201.839	174.654	168.848	183.681	166.014	277.178	175.574	161.324	164.699
sp|P04075-2|ALDOA_HUMAN	ALDOA	Isoform 2 of Fructose-bisphosphate aldolase A OS=Homo sapiens OX=9606 GN=ALDOA	177	11834	11093.5	10394.6	12059.2	11571.1	11363.7	11838.1	12018.5	11802.9	12019.6	11328
sp|P09972|ALDOC_HUMAN	ALDOC	Fructose-bisphosphate aldolase C OS=Homo sapiens OX=9606 GN=ALDOC PE=1 SV=2	7	370.907	336.676	300.716	402.664	374.789	345.121	393.544	327.64	370.33	327.457	351.756
sp|O60232|ZNRD2_HUMAN	ZNRD2	Protein ZNRD2 OS=Homo sapiens OX=9606 GN=ZNRD2 PE=1 SV=1	9	516.622	520.943	500.008	625.616	614.627	309.349	572.886	803.268	557.881	620.686	574.528
sp|O75449|KTNA1_HUMAN	KATNA1	Katanin p60 ATPase-containing subunit A1 OS=Homo sapiens OX=9606 GN=KATNA1 PE=1 SV=1	9	737.352	752.788	722.258	810.011	788.092	774.156	763.86	767.481	833.373	806.811	799.539
sp|Q5JTH9|RRP12_HUMAN	RRP12	RRP12-like protein OS=Homo sapiens OX=9606 GN=RRP12 PE=1 SV=2	48	4677.39	4431.33	4278.46	3754.82	3923.38	3910.02	4100.73	3787.68	4259.7	3989.49	4295.94
sp|Q13952|NFYC_HUMAN	NFYC	Nuclear transcription factor Y subunit gamma OS=Homo sapiens OX=9606 GN=NFYC PE=1 SV=3	9	764.548	737.93	770.53	694.263	753.459	737.942	787.704	752.366	769.735	743.875	823.735
sp|Q9H4L5|OSBL3_HUMAN	OSBPL3	Oxysterol-binding protein-related protein 3 OS=Homo sapiens OX=9606 GN=OSBPL3 PE=1 SV=1	25	2253.11	2161.63	2116.65	2214.53	2159.07	2068.88	2155.22	1766.36	2157.9	2126.9	2073
sp|Q9BZF3-5|OSBL6_HUMAN	OSBPL6	Isoform 5 of Oxysterol-binding protein-related protein 6 OS=Homo sapiens OX=9606 GN=OSBPL6	4	207.592	202.136	182.345	190.736	158.886	154.332	166.776	144.646	182.406	181.324	160.118
tr|F8W727|F8W727_HUMAN	RPL32	60S ribosomal protein L32 OS=Homo sapiens OX=9606 GN=RPL32 PE=1 SV=1	14	1864.54	1871.37	2117.1	2262.51	2717.63	2371.26	2477.61	1939.05	2217.43	2402.85	2224.79
sp|P19367-3|HXK1_HUMAN	HK1	Isoform 3 of Hexokinase-1 OS=Homo sapiens OX=9606 GN=HK1	37	3397.86	3392.86	3276.14	3131.49	3098.73	3071.82	3150.4	2405.87	3088.68	2962.53	3056.39
sp|P52789|HXK2_HUMAN	HK2	Hexokinase-2 OS=Homo sapiens OX=9606 GN=HK2 PE=1 SV=2	37	3313.02	3325.18	3317.68	3131.68	3242.13	3024.53	3090.7	2610.78	3079.95	2969.31	3226.13
tr|A0A494BZV2|A0A494BZV2_HUMAN	MPRIP	Myosin phosphatase Rho-interacting protein OS=Homo sapiens OX=9606 GN=MPRIP PE=1 SV=1	63	4791.88	5007.28	5062.23	4986.59	4860.07	4921.24	4961.83	4870.91	4899.33	4637.03	4970.78
sp|Q9H2D6|TARA_HUMAN	TRIOBP	TRIO and F-actin-binding protein OS=Homo sapiens OX=9606 GN=TRIOBP PE=1 SV=3	25	1966.9	2017.31	1973.7	2019.31	2068.12	1965.49	2082.5	1931.7	1990.3	2050.72	2039.4
tr|F6TR96|F6TR96_HUMAN	TRIOBP	TRIO and F-actin-binding protein (Fragment) OS=Homo sapiens OX=9606 GN=TRIOBP PE=1 SV=1	2	79.8709	74.6955	78.8376	82.4817	83.8428	73.7799	79.7024	84.7255	90.7788	73.1694	84.5051
sp|Q6WCQ1-2|MPRIP_HUMAN	MPRIP	Isoform 2 of Myosin phosphatase Rho-interacting protein OS=Homo sapiens OX=9606 GN=MPRIP	1	30.6473	30.012	29.0051	23.5381	16.8371	28.9702	18.2774	21.0078	20.6244	26.2477	22.04
tr|H7C3G6|H7C3G6_HUMAN	MPRIP	Myosin phosphatase Rho-interacting protein (Fragment) OS=Homo sapiens OX=9606 GN=MPRIP PE=1 SV=2	1	51.9874	59.2136	53.2891	53.5854	55.8945	54.1268	49.4734	67.924	45.7137	47.8155	49.6773
sp|Q9UKU7|ACAD8_HUMAN	ACAD8	Isobutyryl-CoA dehydrogenase, mitochondrial OS=Homo sapiens OX=9606 GN=ACAD8 PE=1 SV=1	13	829.074	796.389	766.875	764.877	779.26	787.161	795.73	766.957	799.014	713.923	695.567
sp|P09622|DLDH_HUMAN	DLD	Dihydrolipoyl dehydrogenase, mitochondrial OS=Homo sapiens OX=9606 GN=DLD PE=1 SV=2	62	5101.16	4957.78	5078.47	4758.44	4953.69	4804	4800.06	4102.86	4870.39	4453.04	4640.99
sp|Q9NZL4|HPBP1_HUMAN	HSPBP1	Hsp70-binding protein 1 OS=Homo sapiens OX=9606 GN=HSPBP1 PE=1 SV=2	24	1797.17	1695.9	1728.49	1867.12	1915.94	1811.44	1950.08	1334.85	1850.71	1885.01	1909.13
sp|Q15788|NCOA1_HUMAN	NCOA1	Nuclear receptor coactivator 1 OS=Homo sapiens OX=9606 GN=NCOA1 PE=1 SV=3	1	25.2785	28.4126	34.4183	37.6217	25.1807	27.0278	27.3236	30.8824	26.0313	27.8868	28.3085
sp|Q96D71|REPS1_HUMAN	REPS1	RalBP1-associated Eps domain-containing protein 1 OS=Homo sapiens OX=9606 GN=REPS1 PE=1 SV=3	23	1403.53	1399.69	1467.48	1411.62	1350.51	1466.53	1423.29	1922.24	1486.97	1389.72	1466.53
sp|Q8NFH8|REPS2_HUMAN	REPS2	RalBP1-associated Eps domain-containing protein 2 OS=Homo sapiens OX=9606 GN=REPS2 PE=1 SV=2	10	691.737	679.975	701.028	699.675	687.49	668.638	702.821	735.848	726.283	720.694	717.761
sp|Q9UBV7|B4GT7_HUMAN	B4GALT7	Beta-1,4-galactosyltransferase 7 OS=Homo sapiens OX=9606 GN=B4GALT7 PE=1 SV=1	3	219.254	222.354	220.863	219.737	198.31	213.904	209.22	189.784	214.626	213.295	207.65
sp|Q16204|CCDC6_HUMAN	CCDC6	Coiled-coil domain-containing protein 6 OS=Homo sapiens OX=9606 GN=CCDC6 PE=1 SV=2	23	1104.2	1067.54	1000.8	1138.02	1076.01	1070.84	1105.69	1118.63	1115.97	1123.79	1113.8
sp|Q68CQ4|DIEXF_HUMAN	DIEXF	Digestive organ expansion factor homolog OS=Homo sapiens OX=9606 GN=DIEXF PE=1 SV=2	21	1986.64	2042.96	2064.67	1991.46	1982.4	1970.57	1981.25	1665.02	2003.44	1902.17	2004.48
sp|Q99623|PHB2_HUMAN	PHB2	Prohibitin-2 OS=Homo sapiens OX=9606 GN=PHB2 PE=1 SV=2	82	5232.96	5419.13	5233.68	5158.31	4886.32	5010.73	4819.27	5736.04	4873.43	4937.46	4742.31
sp|P05455|LA_HUMAN	SSB	Lupus La protein OS=Homo sapiens OX=9606 GN=SSB PE=1 SV=2	55	5626.14	5296.31	5573.28	5679.75	6164.61	6430.2	5884.93	6067.37	6082.43	6586.49	6262.75
sp|P48729-3|KC1A_HUMAN	CSNK1A1	Isoform 3 of Casein kinase I isoform alpha OS=Homo sapiens OX=9606 GN=CSNK1A1	28	1473.04	1411.38	1461.92	1344.89	1391.66	1435.38	1454.76	1113.9	1428.36	1369.73	1511.67
sp|Q92614|MY18A_HUMAN	MYO18A	Unconventional myosin-XVIIIa OS=Homo sapiens OX=9606 GN=MYO18A PE=1 SV=3	78	6072.13	5617.77	5574.41	6021.19	5535.77	5261.26	5849.56	5920.87	5470.12	5938.39	6069.38
sp|P15924|DESP_HUMAN_contaminant	DSP	Desmoplakin OS=Homo sapiens GN=DSP PE=1 SV=3	190	16061	16198.6	16410.4	16035.9	17106.3	18424.5	16649.9	15451.7	16802.3	16279.9	16445
sp|P35914|HMGCL_HUMAN	HMGCL	Hydroxymethylglutaryl-CoA lyase, mitochondrial OS=Homo sapiens OX=9606 GN=HMGCL PE=1 SV=2	11	871.516	918.921	904.162	897.644	820.463	850.404	857.626	752.782	821.142	824.603	806.444
sp|Q8TDY2|RBCC1_HUMAN	RB1CC1	RB1-inducible coiled-coil protein 1 OS=Homo sapiens OX=9606 GN=RB1CC1 PE=1 SV=3	15	1343.36	1332.59	1373.07	1419	1350.21	1354.24	1401.22	1267.24	1446.72	1441.1	1431.58
tr|H3BQK0|H3BQK0_HUMAN	DDX19B	ATP-dependent RNA helicase DDX19B OS=Homo sapiens OX=9606 GN=DDX19B PE=1 SV=1	32	1905.32	1774.77	1779.05	1927.83	1948.68	1947.54	1959.67	1465.93	1960.59	1926.89	1920.02
sp|Q9NUU7|DD19A_HUMAN	DDX19A	ATP-dependent RNA helicase DDX19A OS=Homo sapiens OX=9606 GN=DDX19A PE=1 SV=1	4	83.4719	77.48	89.8841	109.866	110.986	104.247	105.283	59.5078	104.259	101.042	115.625
sp|P46459|NSF_HUMAN	NSF	Vesicle-fusing ATPase OS=Homo sapiens OX=9606 GN=NSF PE=1 SV=3	42	3780.32	3857.98	3731.43	3719.56	3645.12	3705.05	3701.13	3089.09	3568	3557.94	3432.29
sp|Q969G3|SMCE1_HUMAN	SMARCE1	SWI/SNF-related matrix-associated actin-dependent regulator of chromatin subfamily E member 1 OS=Homo sapiens OX=9606 GN=SMARCE1 PE=1 SV=2	19	1471.06	1688.34	1406.68	1573.59	1181.29	1351.17	1297.3	1487.92	1349.69	1403.48	1256.59
sp|P30622|CLIP1_HUMAN	CLIP1	CAP-Gly domain-containing linker protein 1 OS=Homo sapiens OX=9606 GN=CLIP1 PE=1 SV=2	51	4685.77	4800.92	4732.65	5040.61	5057.63	4725.47	4919.19	5303.63	4931.98	5095.55	5393.34
tr|A0A3B3ISJ8|A0A3B3ISJ8_HUMAN	CLIP1	CAP-Gly domain-containing linker protein 1 (Fragment) OS=Homo sapiens OX=9606 GN=CLIP1 PE=1 SV=1	6	323.224	312.736	336.113	341.24	345.578	325.392	362.554	323.208	347.726	363.338	364.166
sp|Q9UDT6|CLIP2_HUMAN	CLIP2	CAP-Gly domain-containing linker protein 2 OS=Homo sapiens OX=9606 GN=CLIP2 PE=1 SV=1	11	837.485	796.016	769.879	860.557	846.683	842.424	845.366	711.636	811.908	918.35	888.903
sp|Q5VIR6-4|VPS53_HUMAN	VPS53	Isoform 4 of Vacuolar protein sorting-associated protein 53 homolog OS=Homo sapiens OX=9606 GN=VPS53	12	773.348	758.074	726.982	730.464	731.408	747.393	742.703	710.821	770.795	754.688	800.144
sp|Q96EA4|SPDLY_HUMAN	SPDL1	Protein Spindly OS=Homo sapiens OX=9606 GN=SPDL1 PE=1 SV=2	14	834.62	819.423	826.239	911.982	878.817	888.567	861.695	909.618	847.964	878.952	873.921
tr|A0A0A0MQX8|A0A0A0MQX8_HUMAN	MBNL1	Muscleblind-like protein 1 OS=Homo sapiens OX=9606 GN=MBNL1 PE=1 SV=1	15	2093.41	2095.31	2210	2284.28	2318.01	2233.54	2225.12	2066.5	2307.56	2238.58	2296.91
sp|Q6PCD5|RFWD3_HUMAN	RFWD3	E3 ubiquitin-protein ligase RFWD3 OS=Homo sapiens OX=9606 GN=RFWD3 PE=1 SV=3	6	185.808	180.4	182.881	187.008	188.404	182.59	184.365	190.773	205.976	223.786	204.276
tr|J3KQR7|J3KQR7_HUMAN	CEP170B	Centrosomal protein of 170 kDa protein B OS=Homo sapiens OX=9606 GN=CEP170B PE=1 SV=1	13	534.002	542.61	521.127	542.158	546.162	534.91	508.317	545.885	551.372	586.616	576.279
sp|Q5SW79|CE170_HUMAN	CEP170	Centrosomal protein of 170 kDa OS=Homo sapiens OX=9606 GN=CEP170 PE=1 SV=1	49	2796.77	2787.53	2837.43	2930.78	2903.14	2882.28	2925.75	3327.5	3083.63	3219.26	3144.37
sp|O00116|ADAS_HUMAN	AGPS	Alkyldihydroxyacetonephosphate synthase, peroxisomal OS=Homo sapiens OX=9606 GN=AGPS PE=1 SV=1	35	3250.93	3218	3253.32	3074.95	3111.92	3005.95	3146.25	2356.31	3151.79	2893.95	3018.9
sp|O75367|H2AY_HUMAN	H2AFY	Core histone macro-H2A.1 OS=Homo sapiens OX=9606 GN=H2AFY PE=1 SV=4	37	3805.68	3988.72	3649.43	2789.12	3249.74	3832.33	3390.51	4313.9	3467.42	3489.76	3346.59
sp|Q9P0M6|H2AW_HUMAN	H2AFY2	Core histone macro-H2A.2 OS=Homo sapiens OX=9606 GN=H2AFY2 PE=1 SV=3	9	1061.93	996.719	812.338	617.986	746.215	729.727	743.924	672.389	853.557	786.494	813.455
sp|O00154|BACH_HUMAN	ACOT7	Cytosolic acyl coenzyme A thioester hydrolase OS=Homo sapiens OX=9606 GN=ACOT7 PE=1 SV=3	33	2167.61	1946.27	1927.88	1990	2174.32	2029.5	2199.79	1622.36	2179.03	2091.36	2279.03
sp|Q96HY6|DDRGK_HUMAN	DDRGK1	DDRGK domain-containing protein 1 OS=Homo sapiens OX=9606 GN=DDRGK1 PE=1 SV=2	16	1199.45	1135.85	1107.75	977.076	978.629	1020.42	1010.51	1097.86	1021.83	1006.76	991.66
sp|Q9BSJ2-4|GCP2_HUMAN	TUBGCP2	Isoform 3 of Gamma-tubulin complex component 2 OS=Homo sapiens OX=9606 GN=TUBGCP2	32	2320.66	2106.97	2156.44	2328.06	2273.72	2333.49	2322.26	1695.55	2310.23	2454.55	2613.15
sp|P13861|KAP2_HUMAN	PRKAR2A	cAMP-dependent protein kinase type II-alpha regulatory subunit OS=Homo sapiens OX=9606 GN=PRKAR2A PE=1 SV=2	20	2079.76	2030.96	2011.76	2002.9	2039.98	2078.2	2126.17	1714.12	2048.28	2019.62	2076.76
sp|Q6FI81|CPIN1_HUMAN	CIAPIN1	Anamorsin OS=Homo sapiens OX=9606 GN=CIAPIN1 PE=1 SV=2	20	1774.94	1731.48	1720.41	1847.48	1788.68	1733.26	1829.77	1802.14	1798.5	1786.46	1827.28
sp|Q96JM3|CHAP1_HUMAN	CHAMP1	Chromosome alignment-maintaining phosphoprotein 1 OS=Homo sapiens OX=9606 GN=CHAMP1 PE=1 SV=2	38	2784.49	2823.06	2982.35	2920.45	2767.2	2808.83	2797.77	3243.91	2841.56	2644.19	2735.74
sp|P85037|FOXK1_HUMAN	FOXK1	Forkhead box protein K1 OS=Homo sapiens OX=9606 GN=FOXK1 PE=1 SV=1	24	2362.64	2366.67	2342.14	2419.05	2408.09	2351.81	2387.75	2193.27	2348.87	2489.49	2338.93
sp|Q01167|FOXK2_HUMAN	FOXK2	Forkhead box protein K2 OS=Homo sapiens OX=9606 GN=FOXK2 PE=1 SV=3	5	259.384	251.913	238.482	238.275	233.632	255.331	245.389	242.678	244.967	237.949	242.552
sp|Q9NZM3|ITSN2_HUMAN	ITSN2	Intersectin-2 OS=Homo sapiens OX=9606 GN=ITSN2 PE=1 SV=3	22	1607.9	1635.43	1647.75	1665.23	1632.61	1612.15	1648.5	1417.41	1661.12	1561.37	1614
sp|Q15811|ITSN1_HUMAN	ITSN1	Intersectin-1 OS=Homo sapiens OX=9606 GN=ITSN1 PE=1 SV=3	4	100.831	108.725	94.8432	97.6245	83.165	89.8538	78.7904	128.671	105.273	96.0979	92.5363
sp|Q13907-2|IDI1_HUMAN	IDI1	Isoform 2 of Isopentenyl-diphosphate Delta-isomerase 1 OS=Homo sapiens OX=9606 GN=IDI1	6	371.206	319.587	354.871	357	365.131	325.838	353.263	285.205	373.59	356.01	418.152
sp|P09525|ANXA4_HUMAN	ANXA4	Annexin A4 OS=Homo sapiens OX=9606 GN=ANXA4 PE=1 SV=4	16	1318.66	1201.19	1183.64	1293.26	1390.03	1199.9	1317.84	1000.77	1298.1	1324.14	1447.72
sp|P08758|ANXA5_HUMAN	ANXA5	Annexin A5 OS=Homo sapiens OX=9606 GN=ANXA5 PE=1 SV=2	29	3912.95	3419.92	3202.72	3491.31	3489.49	3066.18	3589.37	2497.07	3464.46	3512.68	3701.09
sp|Q9UL54-2|TAOK2_HUMAN	TAOK2	Isoform 2 of Serine/threonine-protein kinase TAO2 OS=Homo sapiens OX=9606 GN=TAOK2	4	222.487	248.741	244.814	233.458	238.831	246.241	237.279	211.916	225.209	225.976	213.669
sp|Q9UL54|TAOK2_HUMAN	TAOK2	Serine/threonine-protein kinase TAO2 OS=Homo sapiens OX=9606 GN=TAOK2 PE=1 SV=2	12	1158.79	1202.32	1185.98	1161.81	1056.46	1153.04	1146.37	1104.73	1104.2	1110.81	1113.1
sp|Q7L7X3|TAOK1_HUMAN	TAOK1	Serine/threonine-protein kinase TAO1 OS=Homo sapiens OX=9606 GN=TAOK1 PE=1 SV=1	19	1246.09	1284.3	1245.04	1336.63	1219.66	1221.8	1233.73	1383.55	1232.07	1283.74	1270.6
sp|Q9H2K8|TAOK3_HUMAN	TAOK3	Serine/threonine-protein kinase TAO3 OS=Homo sapiens OX=9606 GN=TAOK3 PE=1 SV=2	20	1883.27	1842.5	1865.51	1999.58	1901.76	1832.03	1894.92	1578.29	1904.18	1997.2	1945.14
sp|Q96CM8-2|ACSF2_HUMAN	ACSF2	Isoform 2 of Medium-chain acyl-CoA ligase ACSF2, mitochondrial OS=Homo sapiens OX=9606 GN=ACSF2	26	1771.69	1873.89	1893.67	1770.18	1744.11	1773.34	1814.24	1690	1690.28	1627.69	1679.63
sp|P26640|SYVC_HUMAN	VARS	Valine--tRNA ligase OS=Homo sapiens OX=9606 GN=VARS PE=1 SV=4	58	4915.1	4672.93	4607.19	4939.88	4921.34	4951.38	4833.94	4127.98	4794.6	5203.99	5203.22
sp|Q12959-2|DLG1_HUMAN	DLG1	Isoform 2 of Disks large homolog 1 OS=Homo sapiens OX=9606 GN=DLG1	32	2237.16	2152.92	2481.22	2146.56	2070.15	2113.84	2143.64	2039.54	2165.23	2027.13	2005.67
sp|Q8TEQ6|GEMI5_HUMAN	GEMIN5	Gem-associated protein 5 OS=Homo sapiens OX=9606 GN=GEMIN5 PE=1 SV=3	50	4468.63	4107.45	4217.18	4513.92	4396.29	4193	4412.63	3460.97	4294.04	4753.1	4805.06
tr|E7EX17|E7EX17_HUMAN	EIF4B	Eukaryotic translation initiation factor 4B OS=Homo sapiens OX=9606 GN=EIF4B PE=1 SV=1	34	3049.63	2994.68	3610.24	3563.86	3195.63	3112.07	3299.04	6092.45	3320.2	3547.74	3402.3
sp|Q13118|KLF10_HUMAN	KLF10	Krueppel-like factor 10 OS=Homo sapiens OX=9606 GN=KLF10 PE=1 SV=1	1	19.3654	15.1385	10.0847	8.75316	12.1801	10.635	8.91172	5.50153	13.0571	9.73941	13.3895
sp|Q08378|GOGA3_HUMAN	GOLGA3	Golgin subfamily A member 3 OS=Homo sapiens OX=9606 GN=GOLGA3 PE=1 SV=2	46	2793.82	2836.77	2828.35	2973.65	3041.88	2983.79	2998.61	3043.86	2963.4	3124.33	2962.46
sp|Q96N66|MBOA7_HUMAN	MBOAT7	Lysophospholipid acyltransferase 7 OS=Homo sapiens OX=9606 GN=MBOAT7 PE=1 SV=2	9	799.956	794.245	714.147	696.422	603.541	719.316	710.676	588.227	656.061	685.408	656.208
sp|P11182|ODB2_HUMAN	DBT	Lipoamide acyltransferase component of branched-chain alpha-keto acid dehydrogenase complex, mitochondrial OS=Homo sapiens OX=9606 GN=DBT PE=1 SV=3	9	618.602	624.589	650.703	611.482	690.212	712.993	643.114	570.368	662.976	615.175	587.991
sp|Q93100-3|KPBB_HUMAN	PHKB	Isoform 3 of Phosphorylase b kinase regulatory subunit beta OS=Homo sapiens OX=9606 GN=PHKB	11	728.563	677.775	675.901	709.319	714.891	673.463	719.425	544.111	674.517	722.299	758.345
sp|Q9NSK0-3|KLC4_HUMAN	KLC4	Isoform 3 of Kinesin light chain 4 OS=Homo sapiens OX=9606 GN=KLC4	18	742.032	760.005	814.412	821.995	725.698	711.671	754.279	821.749	668.111	767.195	768.806
sp|Q9H0B6|KLC2_HUMAN	KLC2	Kinesin light chain 2 OS=Homo sapiens OX=9606 GN=KLC2 PE=1 SV=1	18	1300.2	1213.25	1215.42	1275.59	1249.19	1202.18	1293.05	1265.61	1345.35	1322.07	1316.2
sp|Q07866-9|KLC1_HUMAN	KLC1	Isoform I of Kinesin light chain 1 OS=Homo sapiens OX=9606 GN=KLC1	1	58.4219	50.4708	42.1939	55.621	51.9159	37.654	46.5549	54.2371	45.1312	45.9325	48.8655
tr|E7EVH7|E7EVH7_HUMAN		Uncharacterized protein OS=Homo sapiens OX=9606 PE=4 SV=1	35	3409.14	3237.75	3272.43	3399.92	3453.33	3293.22	3494.24	3281.69	3551.29	3443.42	3579.1
sp|Q27J81|INF2_HUMAN	INF2	Inverted formin-2 OS=Homo sapiens OX=9606 GN=INF2 PE=1 SV=2	53	2629.57	2698.73	2630.37	2562.63	2421.76	2467.11	2488.48	2755.53	2401.44	2397.53	2367.58
sp|Q02880-2|TOP2B_HUMAN	TOP2B	Isoform Beta-1 of DNA topoisomerase 2-beta OS=Homo sapiens OX=9606 GN=TOP2B	90	10345	10323.9	9101.44	6980.85	8981.34	9034.47	8797.38	7352.09	9082.7	9048.95	9345.42
sp|P11388-4|TOP2A_HUMAN	TOP2A	Isoform 4 of DNA topoisomerase 2-alpha OS=Homo sapiens OX=9606 GN=TOP2A	128	13886.9	13067.6	11822.1	8249.6	11857.8	11902.9	11518.4	10008.3	11721.2	11739.7	12193.2
sp|P30101|PDIA3_HUMAN	PDIA3	Protein disulfide-isomerase A3 OS=Homo sapiens OX=9606 GN=PDIA3 PE=1 SV=4	137	9208.26	9831.21	9905.57	9617.44	9015.08	10608.6	9354	19421.6	9231.69	9172.67	8301.42
tr|A0A499FI48|A0A499FI48_HUMAN	PDIA4	Protein disulfide-isomerase OS=Homo sapiens OX=9606 GN=PDIA4 PE=1 SV=1	124	10173.8	10290.9	10274.5	9895.76	10137.5	9953.99	9948.55	8854.6	10058.3	9103.56	9071.66
sp|P13667|PDIA4_HUMAN	PDIA4	Protein disulfide-isomerase A4 OS=Homo sapiens OX=9606 GN=PDIA4 PE=1 SV=2	4	173.974	205.571	193.595	171.875	175.5	249.315	172.136	436.509	157.17	209.287	178.106
tr|H7BZJ3|H7BZJ3_HUMAN	PDIA3	Protein disulfide-isomerase A3 (Fragment) OS=Homo sapiens OX=9606 GN=PDIA3 PE=1 SV=1	5	157.486	154.361	174.443	138.655	132.477	143.501	138.532	194.033	149.42	136.528	132.077
sp|P53041|PPP5_HUMAN	PPP5C	Serine/threonine-protein phosphatase 5 OS=Homo sapiens OX=9606 GN=PPP5C PE=1 SV=1	24	1684.91	1591.57	1618.98	1719.38	1817.57	1744.04	1789.44	1537.69	1715.95	1796.99	1684.33
sp|Q5VW36|FOCAD_HUMAN	FOCAD	Focadhesin OS=Homo sapiens OX=9606 GN=FOCAD PE=1 SV=1	10	641.676	572.135	547.486	556.058	549.909	576.654	548.471	498.168	549.984	611.036	629.626
sp|Q9NQW6|ANLN_HUMAN	ANLN	Anillin OS=Homo sapiens OX=9606 GN=ANLN PE=1 SV=2	79	6209.19	5956.48	6194.2	6278.68	6414.44	6381.85	5961.45	6667.21	5977.7	6316.21	6451.86
sp|P51948|MAT1_HUMAN	MNAT1	CDK-activating kinase assembly factor MAT1 OS=Homo sapiens OX=9606 GN=MNAT1 PE=1 SV=1	6	296.727	301.043	370.534	331.819	305.448	330.709	322.832	616.752	290.868	317.216	309.799
sp|Q9NZM1-3|MYOF_HUMAN	MYOF	Isoform 3 of Myoferlin OS=Homo sapiens OX=9606 GN=MYOF	345	26659.1	26616.9	26313.9	25587.8	25076.8	25589.5	25663	22194.1	25449.8	24784.2	25551.4
sp|Q9NZM1-6|MYOF_HUMAN	MYOF	Isoform 6 of Myoferlin OS=Homo sapiens OX=9606 GN=MYOF	14	1518.25	1070.24	1106.81	1007.1	1462.02	1336.52	1193.61	700.313	1327.03	1228.06	1202.74
sp|Q8IYJ3|SYTL1_HUMAN	SYTL1	Synaptotagmin-like protein 1 OS=Homo sapiens OX=9606 GN=SYTL1 PE=1 SV=1	6	382.189	380.887	380.534	337.23	365.134	356.463	382.85	436.365	365.911	329.776	332.625
sp|O15127|SCAM2_HUMAN	SCAMP2	Secretory carrier-associated membrane protein 2 OS=Homo sapiens OX=9606 GN=SCAMP2 PE=1 SV=2	7	595.102	672.699	707.105	688.275	638.261	681.235	713.208	704.541	643.406	675.365	656.792
sp|Q9NZM4|BICRA_HUMAN	BICRA	BRD4-interacting chromatin-remodeling complex-associated protein OS=Homo sapiens OX=9606 GN=BICRA PE=1 SV=2	3	164.913	176.226	163.057	161.348	180.297	168.227	179.383	155.73	168.381	169.869	169.123
sp|Q9Y446-2|PKP3_HUMAN	PKP3	Isoform PKP3b of Plakophilin-3 OS=Homo sapiens OX=9606 GN=PKP3	34	2218.11	2282.03	2313.67	2163.05	2176.68	2228.57	2136.89	2361.5	2257.16	2299.34	2293.13
sp|Q9H857-2|NT5D2_HUMAN	NT5DC2	Isoform 2 of 5'-nucleotidase domain-containing protein 2 OS=Homo sapiens OX=9606 GN=NT5DC2	3	156.476	138.858	158.666	147.426	169.899	153.208	158.799	172.449	156.366	163.45	154.31
sp|Q92538|GBF1_HUMAN	GBF1	Golgi-specific brefeldin A-resistance guanine nucleotide exchange factor 1 OS=Homo sapiens OX=9606 GN=GBF1 PE=1 SV=2	45	3179.97	3093.38	2994.01	3074.76	2983.08	2988.53	3045.91	2609.1	3021.94	2965.71	2988.85
sp|Q66K74|MAP1S_HUMAN	MAP1S	Microtubule-associated protein 1S OS=Homo sapiens OX=9606 GN=MAP1S PE=1 SV=2	16	1218.06	1250.57	1202.03	1290.09	1255.6	1248.44	1233.86	1150.02	1254.75	1387.15	1348.72
sp|Q9BYT8|NEUL_HUMAN	NLN	Neurolysin, mitochondrial OS=Homo sapiens OX=9606 GN=NLN PE=1 SV=1	31	3482.2	3355.96	3111.97	3165.71	3159.25	3317.5	3190.81	2576.64	3289.93	2956.79	3180.15
sp|Q9Y2D9|ZN652_HUMAN	ZNF652	Zinc finger protein 652 OS=Homo sapiens OX=9606 GN=ZNF652 PE=1 SV=3	1	17.9749	21.1784	18.8924	17.7808	26.1741	16.4004	16.226	13.7723	17.6852	22.9273	18.0328
sp|O60885|BRD4_HUMAN	BRD4	Bromodomain-containing protein 4 OS=Homo sapiens OX=9606 GN=BRD4 PE=1 SV=2	42	4688.8	4938.56	4861.83	4861.81	4460.29	4704.66	4654.97	4854.65	4719	4546.24	4352.76
sp|Q15059|BRD3_HUMAN	BRD3	Bromodomain-containing protein 3 OS=Homo sapiens OX=9606 GN=BRD3 PE=1 SV=1	10	1031.75	1032.42	1056.64	1034.99	1063.61	1110.73	1030.99	967.912	1119.41	1036.5	1052.6
tr|A0A0G2JK44|A0A0G2JK44_HUMAN	BRD2	Bromodomain-containing protein 2 OS=Homo sapiens OX=9606 GN=BRD2 PE=1 SV=1	15	1455.17	1520.66	1500.29	1676.17	1486.82	1614.83	1544.24	1490.12	1621.17	1672.27	1588.68
sp|O95470|SGPL1_HUMAN	SGPL1	Sphingosine-1-phosphate lyase 1 OS=Homo sapiens OX=9606 GN=SGPL1 PE=1 SV=3	28	2166.73	2111.67	2140.77	2017.99	2068.25	2121.96	2183.43	1643.19	1975.4	2071.08	2063.11
sp|Q14126|DSG2_HUMAN	DSG2	Desmoglein-2 OS=Homo sapiens OX=9606 GN=DSG2 PE=1 SV=2	34	2344.6	2437.8	2404.09	2346.68	2328.09	2313.73	2398.36	2131.4	2319.29	2159.16	2172.36
sp|Q9Y3F4-2|STRAP_HUMAN	STRAP	Isoform 2 of Serine-threonine kinase receptor-associated protein OS=Homo sapiens OX=9606 GN=STRAP	53	5249.32	4698.05	5089.1	5214	5558.66	5123.95	5426.45	4809.24	5392.74	5519.62	5595.71
sp|Q9UJA5|TRM6_HUMAN	TRMT6	tRNA (adenine(58)-N(1))-methyltransferase non-catalytic subunit TRM6 OS=Homo sapiens OX=9606 GN=TRMT6 PE=1 SV=1	18	1697.68	1757.69	1632.25	1810.18	1847.06	1894.98	1694	1375.19	1712.33	1941.38	1755.61
sp|Q13263|TIF1B_HUMAN	TRIM28	Transcription intermediary factor 1-beta OS=Homo sapiens OX=9606 GN=TRIM28 PE=1 SV=5	140	8627.63	8815.25	9163.7	9268.24	8680.1	8980.89	8811.09	10121.4	8794.17	9028.25	8672.53
sp|Q8WUF5|IASPP_HUMAN	PPP1R13L	RelA-associated inhibitor OS=Homo sapiens OX=9606 GN=PPP1R13L PE=1 SV=4	38	2875.69	2765.08	3114.32	2990.97	2717.95	2933.53	2947.13	4096.48	2853.48	2842.8	2942.43
sp|P82094|TMF1_HUMAN	TMF1	TATA element modulatory factor OS=Homo sapiens OX=9606 GN=TMF1 PE=1 SV=2	24	1230.24	1265.58	1277.02	1235.98	1250.51	1218.83	1241.28	1158	1232.92	1155.85	1186.24
sp|Q9HCC0|MCCB_HUMAN	MCCC2	Methylcrotonoyl-CoA carboxylase beta chain, mitochondrial OS=Homo sapiens OX=9606 GN=MCCC2 PE=1 SV=1	48	3749.31	3868.77	3781.35	3646.5	3686.97	3889.25	3728.41	3415.17	3639.82	3654.32	3368.78
sp|Q96GQ5|RUS1_HUMAN	C16orf58	RUS1 family protein C16orf58 OS=Homo sapiens OX=9606 GN=C16orf58 PE=1 SV=2	4	313.53	317.363	291.85	260.888	283.867	306.652	290.409	231.563	260.152	258.532	274.753
sp|Q9HCM4-2|E41L5_HUMAN	EPB41L5	Isoform 2 of Band 4.1-like protein 5 OS=Homo sapiens OX=9606 GN=EPB41L5	8	705.594	647.79	673.897	581.736	611.98	601.362	629.867	629.456	652.898	600.627	616.168
sp|Q02952|AKA12_HUMAN	AKAP12	A-kinase anchor protein 12 OS=Homo sapiens OX=9606 GN=AKAP12 PE=1 SV=4	84	7065.7	6235.25	6978.24	6695.66	8289.61	6441.48	8169.7	7477.41	8020.52	7953.85	7893.15
sp|Q15003|CND2_HUMAN	NCAPH	Condensin complex subunit 2 OS=Homo sapiens OX=9606 GN=NCAPH PE=1 SV=3	29	2019.38	1957.97	2200.87	2219.66	2003.85	1950.32	2143.7	2954.22	2115.08	2092.53	2178.36
sp|P50454|SERPH_HUMAN	SERPINH1	Serpin H1 OS=Homo sapiens OX=9606 GN=SERPINH1 PE=1 SV=2	56	5653.64	5768.24	6012.84	5700.29	6108.33	5939.82	6022.7	4867.05	5720.03	5390.39	5498.72
sp|Q14683|SMC1A_HUMAN	SMC1A	Structural maintenance of chromosomes protein 1A OS=Homo sapiens OX=9606 GN=SMC1A PE=1 SV=2	98	10809.3	11008.6	11201.2	11232.2	10979	11320.2	10755.2	11433.5	11151.8	10662.4	10680.5
sp|P57740|NU107_HUMAN	NUP107	Nuclear pore complex protein Nup107 OS=Homo sapiens OX=9606 GN=NUP107 PE=1 SV=1	36	3326.78	3301.3	3230.98	3218.71	3118.49	3087.05	3215.09	2483.37	3158.86	2966.99	3055.24
sp|Q6NSJ5|LRC8E_HUMAN	LRRC8E	Volume-regulated anion channel subunit LRRC8E OS=Homo sapiens OX=9606 GN=LRRC8E PE=1 SV=2	13	1097.62	1133.44	1123.42	1071.63	1112.99	1135.97	1045.74	903.428	1091.49	1019.74	987.083
sp|Q8IWT6|LRC8A_HUMAN	LRRC8A	Volume-regulated anion channel subunit LRRC8A OS=Homo sapiens OX=9606 GN=LRRC8A PE=1 SV=1	25	1904.9	1754.71	1693.92	1532.51	1492.01	1543.35	1581.54	1219.08	1592.13	1533.4	1680.99
sp|Q8TDW0|LRC8C_HUMAN	LRRC8C	Volume-regulated anion channel subunit LRRC8C OS=Homo sapiens OX=9606 GN=LRRC8C PE=1 SV=2	3	99.9965	114.343	115.287	101.677	94.5095	113.549	92.218	75.3658	102.22	99.8216	97.1194
sp|Q6P9F7|LRC8B_HUMAN	LRRC8B	Volume-regulated anion channel subunit LRRC8B OS=Homo sapiens OX=9606 GN=LRRC8B PE=1 SV=2	2	105.096	96.3237	96.4771	93.18	95.3967	99.8799	96.6806	99.0726	95.4947	93.5906	79.857
sp|Q99615|DNJC7_HUMAN	DNAJC7	DnaJ homolog subfamily C member 7 OS=Homo sapiens OX=9606 GN=DNAJC7 PE=1 SV=2	22	2112.62	1939.01	1944.09	2077.19	2205.7	2041.61	2144.79	1646.03	2133.51	2160.88	2177.85
tr|A0A0A0MQS1|A0A0A0MQS1_HUMAN	PYCR3	Pyrroline-5-carboxylate reductase OS=Homo sapiens OX=9606 GN=PYCR3 PE=1 SV=1	13	875.973	813.506	905.412	889.55	856.761	910.856	883.328	1370.38	890.859	906.236	869.658
sp|Q13895|BYST_HUMAN	BYSL	Bystin OS=Homo sapiens OX=9606 GN=BYSL PE=1 SV=3	20	1941.32	1886.31	1886.81	1781.5	1951.86	1944.8	2015.36	1909.64	1888.16	1920.63	1908.34
sp|A6NHC0|CAN8_HUMAN	CAPN8	Calpain-8 OS=Homo sapiens OX=9606 GN=CAPN8 PE=2 SV=3	8	503.257	471.581	470.985	518.883	492.338	472.69	515.369	433.693	524.928	476.09	531.283
sp|P80303|NUCB2_HUMAN	NUCB2	Nucleobindin-2 OS=Homo sapiens OX=9606 GN=NUCB2 PE=1 SV=3	15	742.258	783.784	701.034	768.992	964.994	523.503	1185.09	803.749	777.708	831.193	775.408
sp|P51608-2|MECP2_HUMAN	MECP2	Isoform B of Methyl-CpG-binding protein 2 OS=Homo sapiens OX=9606 GN=MECP2	16	1376.63	1312.22	1275.98	1004.35	1333.06	1295.47	1271.68	1383.73	1314.09	1268	1239.26
tr|M0QZL9|M0QZL9_HUMAN	LSR	Lipolysis-stimulated lipoprotein receptor (Fragment) OS=Homo sapiens OX=9606 GN=LSR PE=1 SV=1	1	28.3161	25.1306	14.9487	11.3721	7.65369	11.5563	12.6862	8.67338	11.8533	12.2548	14.8836
sp|Q14204|DYHC1_HUMAN	DYNC1H1	Cytoplasmic dynein 1 heavy chain 1 OS=Homo sapiens OX=9606 GN=DYNC1H1 PE=1 SV=5	234	20755.4	19600.8	19285.8	20990.7	21191.8	19903.8	20962.7	16722.7	20434.9	22122.9	22219.7
sp|Q8IXZ2|ZC3H3_HUMAN	ZC3H3	Zinc finger CCCH domain-containing protein 3 OS=Homo sapiens OX=9606 GN=ZC3H3 PE=1 SV=3	12	1033.19	1106.43	1129.59	1042.08	990.144	1016.98	1030.15	1274.32	1033.8	969.828	960.367
sp|Q8N128-2|F177A_HUMAN	FAM177A1	Isoform 2 of Protein FAM177A1 OS=Homo sapiens OX=9606 GN=FAM177A1	7	776.202	781.736	704.682	738.804	665.834	641.38	720.123	633.667	733.734	747.748	730.393
tr|A0A087WX97|A0A087WX97_HUMAN	BCL2L13	Bcl-2-like protein 13 OS=Homo sapiens OX=9606 GN=BCL2L13 PE=1 SV=1	14	890.53	907.014	867.001	857.225	800.568	816.372	831.033	1125.36	804.377	879.477	778.859
sp|Q15436|SC23A_HUMAN	SEC23A	Protein transport protein Sec23A OS=Homo sapiens OX=9606 GN=SEC23A PE=1 SV=2	26	2508.97	2380.81	2476.63	2661.97	2647.77	2509.14	2619.23	2142.88	2477.88	2797.35	2822.99
sp|Q15437|SC23B_HUMAN	SEC23B	Protein transport protein Sec23B OS=Homo sapiens OX=9606 GN=SEC23B PE=1 SV=2	32	2753.61	2714.37	2565.47	2910.73	2855.1	2670.15	2794.52	2189.23	2742.5	3131.03	3051.72
sp|Q96BP3|PPWD1_HUMAN	PPWD1	Peptidylprolyl isomerase domain and WD repeat-containing protein 1 OS=Homo sapiens OX=9606 GN=PPWD1 PE=1 SV=1	28	2613.2	2551.68	2484.57	2599.63	2481.29	2531	2496.36	2091.07	2490.17	2747.12	2722.28
sp|Q9BQ39|DDX50_HUMAN	DDX50	ATP-dependent RNA helicase DDX50 OS=Homo sapiens OX=9606 GN=DDX50 PE=1 SV=1	33	1853.8	1942.42	1951.73	1711.46	1868.72	1858.35	1915.12	2053.81	1838.7	1796.64	1737.04
sp|Q9NR30|DDX21_HUMAN	DDX21	Nucleolar RNA helicase 2 OS=Homo sapiens OX=9606 GN=DDX21 PE=1 SV=5	100	11227.9	11304.2	12076.3	9564.35	9661.96	10848.2	10292.8	15813.8	10211.5	9854.45	10313.6
sp|Q5UIP0|RIF1_HUMAN	RIF1	Telomere-associated protein RIF1 OS=Homo sapiens OX=9606 GN=RIF1 PE=1 SV=2	80	6657.64	6787.11	6312.96	5385.51	5968.88	6187.96	6260.48	6489.09	6349.85	6174.83	6375.05
sp|P10644|KAP0_HUMAN	PRKAR1A	cAMP-dependent protein kinase type I-alpha regulatory subunit OS=Homo sapiens OX=9606 GN=PRKAR1A PE=1 SV=1	24	1878.7	1865.07	1889.44	2005.78	1993.78	1934.16	1997.91	2094.48	2001.3	1985.72	1992.73
sp|P31321|KAP1_HUMAN	PRKAR1B	cAMP-dependent protein kinase type I-beta regulatory subunit OS=Homo sapiens OX=9606 GN=PRKAR1B PE=1 SV=4	4	286.526	288.505	364.904	300.614	227.391	231.155	282.972	594.92	269.92	245.097	256.229
sp|P61927|RL37_HUMAN	RPL37	60S ribosomal protein L37 OS=Homo sapiens OX=9606 GN=RPL37 PE=1 SV=2	4	434.138	375.482	471.521	410.105	455.497	441.658	483.879	557.827	496.056	451.157	472.953
sp|P07910-2|HNRPC_HUMAN	HNRNPC	Isoform C1 of Heterogeneous nuclear ribonucleoproteins C1/C2 OS=Homo sapiens OX=9606 GN=HNRNPC	105	7686.04	8185.19	8322.08	7618.27	8017.69	7665.83	8056.56	8828.83	7853.25	6971.92	7320.38
tr|B4DY08|B4DY08_HUMAN	HNRNPC	Heterogeneous nuclear ribonucleoproteins C1/C2 OS=Homo sapiens OX=9606 GN=HNRNPC PE=1 SV=1	1	210.756	193.526	173.298	191.432	172.054	177.655	199.819	261.189	215.665	186.262	175.735
sp|Q9UKM9|RALY_HUMAN	RALY	RNA-binding protein Raly OS=Homo sapiens OX=9606 GN=RALY PE=1 SV=1	24	2613.02	2669.08	2493.14	2279.09	2489.83	2611.07	2471.49	2428.78	2576.35	2414.65	2354.01
sp|P22314|UBA1_HUMAN	UBA1	Ubiquitin-like modifier-activating enzyme 1 OS=Homo sapiens OX=9606 GN=UBA1 PE=1 SV=3	94	6661.45	6170.72	6188.81	6604.13	6700.08	6343.6	6721.84	5694.14	6620.3	7003.93	7076.82
sp|O75152|ZC11A_HUMAN	ZC3H11A	Zinc finger CCCH domain-containing protein 11A OS=Homo sapiens OX=9606 GN=ZC3H11A PE=1 SV=3	40	2539.22	2681.19	2672.13	2497.83	2271.71	2517.08	2506.43	3406.19	2574.17	2325.81	2405.55
sp|Q9UKK3|PARP4_HUMAN	PARP4	Protein mono-ADP-ribosyltransferase PARP4 OS=Homo sapiens OX=9606 GN=PARP4 PE=1 SV=3	33	2206.44	2130.73	2069.76	2270.7	2380.29	2115.58	2325.16	1765.37	2358.44	2302.24	2471.88
sp|P13804|ETFA_HUMAN	ETFA	Electron transfer flavoprotein subunit alpha, mitochondrial OS=Homo sapiens OX=9606 GN=ETFA PE=1 SV=1	37	3429.84	3589.1	3619.03	3469.94	3327.83	3401.41	3350.39	3068.16	3399.23	3156.97	3093.97
sp|Q13155|AIMP2_HUMAN	AIMP2	Aminoacyl tRNA synthase complex-interacting multifunctional protein 2 OS=Homo sapiens OX=9606 GN=AIMP2 PE=1 SV=2	20	1801.28	1822.38	1890.66	1999.84	2213.24	2027.51	2026.29	1526.4	1989.26	2026.32	1927.01
sp|P31153|METK2_HUMAN	MAT2A	S-adenosylmethionine synthase isoform type-2 OS=Homo sapiens OX=9606 GN=MAT2A PE=1 SV=1	34	3030.05	2930.06	2948.85	3090.18	3150.91	3122.18	3173.9	2688.94	3227.23	3312.99	3456.19
tr|E9PK89|E9PK89_HUMAN	RAB3IL1	Guanine nucleotide exchange factor for Rab-3A OS=Homo sapiens OX=9606 GN=RAB3IL1 PE=1 SV=9	3	164.158	146.418	145.394	179.409	173.082	183.107	172.707	136.046	164.719	190.335	176.767
sp|Q5VTR2|BRE1A_HUMAN	RNF20	E3 ubiquitin-protein ligase BRE1A OS=Homo sapiens OX=9606 GN=RNF20 PE=1 SV=2	28	1783.79	1929.88	2036.54	2094.27	2099.35	2060	2055.62	1821.61	2033.42	2039.36	1978.42
sp|O75150|BRE1B_HUMAN	RNF40	E3 ubiquitin-protein ligase BRE1B OS=Homo sapiens OX=9606 GN=RNF40 PE=1 SV=5	22	2015.12	1973.26	1878.05	1941.64	1911.89	2004.84	1849.07	1593.68	1936.81	1891.76	1863.55
sp|P10809|CH60_HUMAN	HSPD1	60 kDa heat shock protein, mitochondrial OS=Homo sapiens OX=9606 GN=HSPD1 PE=1 SV=2	420	28234.8	30258.5	29596.6	29779.6	27762.6	29718	28788.6	41196.8	28878.2	26796.8	26508.2
sp|Q15814|TBCC_HUMAN	TBCC	Tubulin-specific chaperone C OS=Homo sapiens OX=9606 GN=TBCC PE=1 SV=2	5	128.187	130.227	116.515	135.749	134.338	133.494	135.469	125.579	120.395	134.236	129.676
sp|Q14974|IMB1_HUMAN	KPNB1	Importin subunit beta-1 OS=Homo sapiens OX=9606 GN=KPNB1 PE=1 SV=2	106	7936.83	7586.51	7431.15	7835.15	7761.89	7401.91	7882.38	6082.71	7736.85	7911.66	7973.82
tr|A0A087WW66|A0A087WW66_HUMAN	PSMD1	26S proteasome non-ATPase regulatory subunit 1 OS=Homo sapiens OX=9606 GN=PSMD1 PE=1 SV=1	69	6296.85	6094.69	6060.89	6341.13	6484.54	6188.68	6441.53	5351.39	6327.38	6207.77	6176.98
sp|A1L0T0|ILVBL_HUMAN	ILVBL	Acetolactate synthase-like protein OS=Homo sapiens OX=9606 GN=ILVBL PE=1 SV=2	26	1600.63	1711.75	1661.7	1584.48	1610.65	1620.3	1642.99	1435.61	1495.21	1459.89	1483
sp|Q99871-2|HAUS7_HUMAN	HAUS7	Isoform 2 of HAUS augmin-like complex subunit 7 OS=Homo sapiens OX=9606 GN=HAUS7	9	491.034	511.73	480.733	616.34	592.385	492.287	553.671	496.419	537.423	577.43	613.68
sp|Q9UJX6|ANC2_HUMAN	ANAPC2	Anaphase-promoting complex subunit 2 OS=Homo sapiens OX=9606 GN=ANAPC2 PE=1 SV=1	10	644.581	646.616	666.588	647.555	637.434	660.337	692.895	615.959	627.948	612.654	647.832
sp|Q01844-5|EWS_HUMAN	EWSR1	Isoform 5 of RNA-binding protein EWS OS=Homo sapiens OX=9606 GN=EWSR1	15	1747.27	1829.22	1941.46	1853.49	1864.3	2090.93	1885.76	2374.6	1989	2023.91	1892.87
tr|H7BY36|H7BY36_HUMAN	EWSR1	RNA-binding protein EWS (Fragment) OS=Homo sapiens OX=9606 GN=EWSR1 PE=1 SV=1	1	34.8534	36.1076	42.7538	35.6881	32.0706	37.3667	40.0555	47.8215	38.1013	43.4865	34.4692
sp|O95684|FR1OP_HUMAN	FGFR1OP	FGFR1 oncogene partner OS=Homo sapiens OX=9606 GN=FGFR1OP PE=1 SV=1	7	736.846	717.692	676.544	728.783	647.033	645.225	684.687	737.1	745.659	725.416	774.202
sp|Q6P1M3|L2GL2_HUMAN	LLGL2	LLGL scribble cell polarity complex component 2 OS=Homo sapiens OX=9606 GN=LLGL2 PE=1 SV=2	36	2710.23	2777.22	2696.19	2543.95	2496.65	2517.58	2566.99	2287.92	2606.97	2498.23	2527.48
sp|P46013|KI67_HUMAN	MKI67	Proliferation marker protein Ki-67 OS=Homo sapiens OX=9606 GN=MKI67 PE=1 SV=2	207	21167.8	22631.2	20792	15561.3	19044.2	21406.5	19555.7	31742.3	20301.9	20130.2	19942.6
sp|O75911|DHRS3_HUMAN	DHRS3	Short-chain dehydrogenase/reductase 3 OS=Homo sapiens OX=9606 GN=DHRS3 PE=1 SV=2	4	527.566	464.64	436.645	380.838	349.609	362.888	381.65	263.515	427.236	384.45	394.986
sp|Q29RF7|PDS5A_HUMAN	PDS5A	Sister chromatid cohesion protein PDS5 homolog A OS=Homo sapiens OX=9606 GN=PDS5A PE=1 SV=1	63	6039.59	5928.15	6120.08	5851.79	5884.94	5810.49	5897.1	4971.65	5954.24	5892.47	6270.99
tr|A9IYQ1|A9IYQ1_HUMAN	PDS5B	Sister chromatid cohesion protein PDS5 homolog B (Fragment) OS=Homo sapiens OX=9606 GN=PDS5B PE=1 SV=1	1	26.3672	24.2999	24.1143	20.5229	27.0393	21.1156	22.9969	8.61267	22.942	21.9556	21.5054
sp|Q9NTI5|PDS5B_HUMAN	PDS5B	Sister chromatid cohesion protein PDS5 homolog B OS=Homo sapiens OX=9606 GN=PDS5B PE=1 SV=1	52	5189.25	5160.38	4861.72	4439.1	4707.83	5064.44	4683.38	4369.75	4834.47	4851.65	4963.6
tr|E9PB61|E9PB61_HUMAN	ALYREF	THO complex subunit 4 OS=Homo sapiens OX=9606 GN=ALYREF PE=1 SV=1	51	3293.69	3586.02	3740.45	3233.52	3409.1	3689.79	3585.99	4886.03	3507.84	3406.87	3288.82
sp|P40926|MDHM_HUMAN	MDH2	Malate dehydrogenase, mitochondrial OS=Homo sapiens OX=9606 GN=MDH2 PE=1 SV=3	85	6516.07	7008.22	6895.72	6757.41	6303.58	6780.9	6465.81	9448.43	6405.17	6173.43	5777.07
sp|P13716-2|HEM2_HUMAN	ALAD	Isoform 2 of Delta-aminolevulinic acid dehydratase OS=Homo sapiens OX=9606 GN=ALAD	6	297.672	299.833	319.696	326.376	338.733	300.516	328.326	276.795	308.71	313.155	296.919
sp|Q13206|DDX10_HUMAN	DDX10	Probable ATP-dependent RNA helicase DDX10 OS=Homo sapiens OX=9606 GN=DDX10 PE=1 SV=2	35	3447.17	3530.79	3483.72	3009.22	3397.64	3389.79	3160	3240.77	3252.11	3216.73	3224.88
sp|Q13435|SF3B2_HUMAN	SF3B2	Splicing factor 3B subunit 2 OS=Homo sapiens OX=9606 GN=SF3B2 PE=1 SV=2	89	7940.08	8202.51	8763.96	8176.06	8116.36	8327.63	8081.52	9809.18	8189.46	7684.73	7573.54
sp|Q96GX9|MTNB_HUMAN	APIP	Methylthioribulose-1-phosphate dehydratase OS=Homo sapiens OX=9606 GN=APIP PE=1 SV=1	7	699.299	689.652	707.153	779.888	744.376	739.53	703.713	908.531	727.077	820.585	772.307
sp|Q6P2Q9|PRP8_HUMAN	PRPF8	Pre-mRNA-processing-splicing factor 8 OS=Homo sapiens OX=9606 GN=PRPF8 PE=1 SV=2	149	14061.5	13671.1	13792.6	12967	12789.6	13090.2	13193.6	12479.6	12800.8	12817.1	13047.9
tr|A0A0U1RRM6|A0A0U1RRM6_HUMAN	ENAH	Protein enabled homolog OS=Homo sapiens OX=9606 GN=ENAH PE=1 SV=1	8	658.633	665.398	625.203	652.081	682.337	650.998	672.455	578.204	688.134	678.834	714.064
sp|P05023-4|AT1A1_HUMAN	ATP1A1	Isoform 4 of Sodium/potassium-transporting ATPase subunit alpha-1 OS=Homo sapiens OX=9606 GN=ATP1A1	84	7900.75	7804.94	7991.54	7305.35	7489.7	7457.73	7284.78	6461.99	7611.56	7032.65	7238.2
sp|Q8N3C7|CLIP4_HUMAN	CLIP4	CAP-Gly domain-containing linker protein 4 OS=Homo sapiens OX=9606 GN=CLIP4 PE=1 SV=1	1	86.4133	86.3243	91.7058	80.9597	73.6767	90.7744	72.8148	92.3836	75.0989	75.2992	78.2606
sp|P09104|ENOG_HUMAN	ENO2	Gamma-enolase OS=Homo sapiens OX=9606 GN=ENO2 PE=1 SV=3	30	2038.63	2166.96	2156.79	2250.31	2201.75	2152.96	2107.41	2188.76	2177.26	1794.01	1785.68
sp|P06733|ENOA_HUMAN	ENO1	Alpha-enolase OS=Homo sapiens OX=9606 GN=ENO1 PE=1 SV=2	190	14442.9	14201.5	13661.6	15980.7	15728.2	15338.3	15721.1	14596.2	15843.6	16045.1	15138.5
sp|P00558|PGK1_HUMAN	PGK1	Phosphoglycerate kinase 1 OS=Homo sapiens OX=9606 GN=PGK1 PE=1 SV=3	103	8374.22	7846.82	7616.39	8141.48	8397.17	8440.29	8440.9	8847.32	8564.03	8617.06	8279.5
sp|P07205|PGK2_HUMAN	PGK2	Phosphoglycerate kinase 2 OS=Homo sapiens OX=9606 GN=PGK2 PE=1 SV=3	4	335.761	313.812	330.818	338.268	318.242	336.776	337.665	382.419	341.634	358.926	319.178
sp|Q8NEF9|SRFB1_HUMAN	SRFBP1	Serum response factor-binding protein 1 OS=Homo sapiens OX=9606 GN=SRFBP1 PE=1 SV=1	11	1362.53	1345.15	1373.9	1218.82	1352.6	1388.71	1386.87	1192.29	1322.71	1300.75	1331.03
sp|P49768|PSN1_HUMAN	PSEN1	Presenilin-1 OS=Homo sapiens OX=9606 GN=PSEN1 PE=1 SV=1	5	214.496	195.084	182.679	182.44	163.335	170.822	178.151	155.493	161.246	169.93	178.02
tr|B1AP22|B1AP22_HUMAN	PSEN2	Presenilin OS=Homo sapiens OX=9606 GN=PSEN2 PE=1 SV=1	2	51.1259	55.0536	64.1459	53.0576	44.9369	52.3681	54.9864	77.3902	52.6133	48.5281	51.9739
sp|Q86TA1|MOB3B_HUMAN	MOB3B	MOB kinase activator 3B OS=Homo sapiens OX=9606 GN=MOB3B PE=1 SV=2	2	52.0083	48.5882	46.7878	51.9358	44.6207	48.8679	48.4854	66.2579	44.0393	49.998	53.8602
sp|P22033|MUTA_HUMAN	MMUT	Methylmalonyl-CoA mutase, mitochondrial OS=Homo sapiens OX=9606 GN=MMUT PE=1 SV=4	18	1742.82	1712.36	1711.25	1499.2	1560.42	1501.76	1500.95	1187.51	1586.82	1385.92	1571.87
sp|Q9UKA4|AKA11_HUMAN	AKAP11	A-kinase anchor protein 11 OS=Homo sapiens OX=9606 GN=AKAP11 PE=1 SV=1	8	383.5	386.938	405.536	438.276	357.642	376.276	381.183	334.91	388.39	395.383	393.729
sp|Q9NP81|SYSM_HUMAN	SARS2	Serine--tRNA ligase, mitochondrial OS=Homo sapiens OX=9606 GN=SARS2 PE=1 SV=1	23	2131.86	2282.83	2128.38	2054.26	1937.41	2038.89	2000.53	1978.73	1942.59	1831.06	1791.01
tr|A0A494C0F3|A0A494C0F3_HUMAN		EXPERA domain-containing protein OS=Homo sapiens OX=9606 PE=4 SV=1	3	257.068	217.112	194.795	161.573	149.173	160.465	171.264	148.83	184.617	188.861	233.257
sp|P35611-3|ADDA_HUMAN	ADD1	Isoform 3 of Alpha-adducin OS=Homo sapiens OX=9606 GN=ADD1	20	1381.6	1454.72	1455.77	1587.61	1503.21	1570.15	1547.11	1669.46	1521.48	1592.85	1505.77
sp|O60294|TYW4_HUMAN	LCMT2	tRNA wybutosine-synthesizing protein 4 OS=Homo sapiens OX=9606 GN=LCMT2 PE=1 SV=3	6	121.468	119.37	126.968	120.031	127.166	112.596	145.969	97.2179	135.019	123.31	130.974
tr|A0A5F9ZHL1|A0A5F9ZHL1_HUMAN	ACAT1	Acetyl-CoA acetyltransferase, mitochondrial OS=Homo sapiens OX=9606 GN=ACAT1 PE=4 SV=1	55	5640.16	5793.53	6011.19	5871.26	6280.19	6232.99	5824.86	7364.9	5672.45	5671.12	5183.11
tr|A0A5F9ZHJ0|A0A5F9ZHJ0_HUMAN	ACAT1	Acetyl-CoA acetyltransferase, mitochondrial OS=Homo sapiens OX=9606 GN=ACAT1 PE=4 SV=1	2	241.72	192.327	129.579	106.454	90.3625	116.806	100.907	112.861	133.184	129.516	147.93
sp|P51659|DHB4_HUMAN	HSD17B4	Peroxisomal multifunctional enzyme type 2 OS=Homo sapiens OX=9606 GN=HSD17B4 PE=1 SV=3	38	3413.45	3518.82	3576.96	3331.42	3174.8	3251.04	3361.65	2776.51	3335.88	3016.18	3091.22
tr|Q5T4U5|Q5T4U5_HUMAN	ACADM	Acyl-Coenzyme A dehydrogenase, C-4 to C-12 straight chain, isoform CRA_a OS=Homo sapiens OX=9606 GN=ACADM PE=1 SV=1	24	1577.7	1649.4	1876.7	1741.57	1646.79	1683.62	1753.68	1652.76	1643.41	1496.42	1587.32
sp|Q9H3K2|GHITM_HUMAN	GHITM	Growth hormone-inducible transmembrane protein OS=Homo sapiens OX=9606 GN=GHITM PE=1 SV=2	21	1740.91	1664.02	1590.95	1506.7	1271.06	1386.28	1371.35	1156.53	1491.06	1384.82	1450.76
sp|O94967|WDR47_HUMAN	WDR47	WD repeat-containing protein 47 OS=Homo sapiens OX=9606 GN=WDR47 PE=1 SV=1	4	130.569	117.866	127.948	112.269	124.935	123.617	125.907	104.136	142.348	132.704	126.288
sp|Q8NBN7|RDH13_HUMAN	RDH13	Retinol dehydrogenase 13 OS=Homo sapiens OX=9606 GN=RDH13 PE=1 SV=2	5	394.765	377.666	382.609	386.797	377.277	384.829	348.287	282.659	377.392	354.278	342.873
sp|O75955|FLOT1_HUMAN	FLOT1	Flotillin-1 OS=Homo sapiens OX=9606 GN=FLOT1 PE=1 SV=3	26	2288.29	2317.47	2321.72	2275.84	2202.19	2260.43	2323.97	2365.35	2221.02	2145.22	2188.29
sp|Q6GPH4-7|XAF1_HUMAN	XAF1	Isoform 7 of XIAP-associated factor 1 OS=Homo sapiens OX=9606 GN=XAF1	4	519.877	526.193	526.871	549.786	543.12	575.053	534.271	543.88	571.6	581.534	608.35
sp|O15498|YKT6_HUMAN	YKT6	Synaptobrevin homolog YKT6 OS=Homo sapiens OX=9606 GN=YKT6 PE=1 SV=1	10	1210.87	1238	1144.51	1181.45	1289.31	1206.75	1220.85	905.046	1154.98	1196.21	1138.21
sp|P51649-2|SSDH_HUMAN	ALDH5A1	Isoform 2 of Succinate-semialdehyde dehydrogenase, mitochondrial OS=Homo sapiens OX=9606 GN=ALDH5A1	22	1930.03	1958.95	1909.48	1874.05	1887.32	1884.52	1869.84	1519.9	1970.47	1754.14	1841.96
sp|P05141|ADT2_HUMAN	SLC25A5	ADP/ATP translocase 2 OS=Homo sapiens OX=9606 GN=SLC25A5 PE=1 SV=7	76	7811.6	7611.94	8016.3	7434.56	7744.71	7620.23	7894.08	6538.29	7569.4	7073.47	7267.61
sp|P12235|ADT1_HUMAN	SLC25A4	ADP/ATP translocase 1 OS=Homo sapiens OX=9606 GN=SLC25A4 PE=1 SV=4	24	1392.16	1302.54	1451.63	1264.41	1377.38	1295.19	1411.32	1102.57	1384.19	1273.95	1263.07
sp|P12236|ADT3_HUMAN	SLC25A6	ADP/ATP translocase 3 OS=Homo sapiens OX=9606 GN=SLC25A6 PE=1 SV=4	10	901.156	974.08	927.576	972.423	965.018	995.662	916.315	792.561	980.57	981.271	926.32
sp|P11498|PYC_HUMAN	PC	Pyruvate carboxylase, mitochondrial OS=Homo sapiens OX=9606 GN=PC PE=1 SV=2	40	2869.13	2993.97	2868.06	2931.62	2733.45	2781.72	2687.57	2614.61	2714.17	2612.08	2585.33
sp|O00186|STXB3_HUMAN	STXBP3	Syntaxin-binding protein 3 OS=Homo sapiens OX=9606 GN=STXBP3 PE=1 SV=2	26	1866.4	1833.18	1861.35	1802.22	1829.98	1742.34	1863.69	1431.65	1858.8	1684.24	1820.8
sp|P49821|NDUV1_HUMAN	NDUFV1	NADH dehydrogenase [ubiquinone] flavoprotein 1, mitochondrial OS=Homo sapiens OX=9606 GN=NDUFV1 PE=1 SV=4	33	2924.1	2901.24	2914.81	2760.57	2803.51	2856.9	2836.25	2388.93	2782.87	2502.37	2618.35
sp|Q12873-3|CHD3_HUMAN	CHD3	Isoform 3 of Chromodomain-helicase-DNA-binding protein 3 OS=Homo sapiens OX=9606 GN=CHD3	40	2859.82	2949.25	2799.9	2761.51	2544.91	2679.47	2777.11	2395.11	2679.95	2720.34	2703.42
sp|Q14839-2|CHD4_HUMAN	CHD4	Isoform 2 of Chromodomain-helicase-DNA-binding protein 4 OS=Homo sapiens OX=9606 GN=CHD4	88	8136.63	8379.76	7820.63	7235.56	7514.52	7395.81	7468.36	6094.02	7585.71	7354.26	7316.53
tr|A0A2R8Y521|A0A2R8Y521_HUMAN	CHD4	Chromodomain-helicase-DNA-binding protein 4 OS=Homo sapiens OX=9606 GN=CHD4 PE=1 SV=1	2	70.2556	80.6581	71.7548	70.2071	65.9669	57.3806	70.9096	57.5949	64.2841	76.6845	68.9792
sp|P04083|ANXA1_HUMAN	ANXA1	Annexin A1 OS=Homo sapiens OX=9606 GN=ANXA1 PE=1 SV=2	107	7374.13	7381.84	7143.3	8177.09	7905.62	7691.39	7798.3	7715.5	7856.85	8016.51	7793.55
sp|Q14019|COTL1_HUMAN	COTL1	Coactosin-like protein OS=Homo sapiens OX=9606 GN=COTL1 PE=1 SV=3	33	3706.31	3089.99	3254.73	3522.08	3310.21	3404.11	3948.81	3511.37	3812.42	3463.93	3520.83
sp|Q8N163|CCAR2_HUMAN	CCAR2	Cell cycle and apoptosis regulator protein 2 OS=Homo sapiens OX=9606 GN=CCAR2 PE=1 SV=2	69	6394.42	6695.04	6637.82	6464.14	6268.59	6393.26	6317.49	5347.35	6431.65	6030.2	6154.73
sp|P22695|QCR2_HUMAN	UQCRC2	Cytochrome b-c1 complex subunit 2, mitochondrial OS=Homo sapiens OX=9606 GN=UQCRC2 PE=1 SV=3	31	2649.95	2545.9	2610.46	2464.78	2454.74	2387.61	2458.1	2076.79	2439.3	2267.83	2275.25
sp|P54136|SYRC_HUMAN	RARS	Arginine--tRNA ligase, cytoplasmic OS=Homo sapiens OX=9606 GN=RARS PE=1 SV=2	78	6851.19	6525.16	6518.01	6901.92	7068.15	6654.75	7213.49	5623.88	7066.16	6949.81	7118.77
sp|Q8NBJ5|GT251_HUMAN	COLGALT1	Procollagen galactosyltransferase 1 OS=Homo sapiens OX=9606 GN=COLGALT1 PE=1 SV=1	41	3844.54	3887.23	3935.21	3660.77	3599.45	3679.57	3671.66	3279.02	3691.42	3438.22	3557.6
sp|Q9Y4E8|UBP15_HUMAN	USP15	Ubiquitin carboxyl-terminal hydrolase 15 OS=Homo sapiens OX=9606 GN=USP15 PE=1 SV=3	20	1183.42	1139.43	1036.18	1211.56	1225.24	1176.18	1211.54	930.369	1199.93	1217.47	1247.38
sp|Q13107|UBP4_HUMAN	USP4	Ubiquitin carboxyl-terminal hydrolase 4 OS=Homo sapiens OX=9606 GN=USP4 PE=1 SV=3	4	352.02	351.401	340.123	354.444	367.573	328.279	377.57	307.46	377.358	375.754	374.133
sp|P51784|UBP11_HUMAN	USP11	Ubiquitin carboxyl-terminal hydrolase 11 OS=Homo sapiens OX=9606 GN=USP11 PE=1 SV=3	24	1162.05	1187.98	1237.36	1299.29	1313.15	1340.38	1288.12	1201.27	1223.77	1400.21	1271.87
sp|Q9Y6Y8|S23IP_HUMAN	SEC23IP	SEC23-interacting protein OS=Homo sapiens OX=9606 GN=SEC23IP PE=1 SV=1	34	2722.43	2666.5	2541.31	2806.94	2855.65	2750.66	2796.22	2385.26	2838.83	2884.42	2923.83
sp|P17980|PRS6A_HUMAN	PSMC3	26S proteasome regulatory subunit 6A OS=Homo sapiens OX=9606 GN=PSMC3 PE=1 SV=3	70	5497.19	5166.45	5412.12	5605.4	5787.88	5487.08	5742.15	4841.18	5755.68	5556.79	5753.48
sp|P62873|GBB1_HUMAN	GNB1	Guanine nucleotide-binding protein G(I)/G(S)/G(T) subunit beta-1 OS=Homo sapiens OX=9606 GN=GNB1 PE=1 SV=3	31	2087.74	2164.05	1997.71	2044.69	1916.63	1973.29	2039.52	1765.19	1968.76	1975.14	1892.09
sp|P62879|GBB2_HUMAN	GNB2	Guanine nucleotide-binding protein G(I)/G(S)/G(T) subunit beta-2 OS=Homo sapiens OX=9606 GN=GNB2 PE=1 SV=3	13	595.227	604.724	620.126	582.656	604.179	565.745	627.034	494.647	594.483	551.121	538.992
sp|Q9BRK4|LZTS2_HUMAN	LZTS2	Leucine zipper putative tumor suppressor 2 OS=Homo sapiens OX=9606 GN=LZTS2 PE=1 SV=2	2	175.696	185.554	163.25	167.777	141.642	151.343	161.348	114.719	148.508	141.024	146.932
sp|Q96QK1|VPS35_HUMAN	VPS35	Vacuolar protein sorting-associated protein 35 OS=Homo sapiens OX=9606 GN=VPS35 PE=1 SV=2	41	4248.77	3949.92	3710.38	3973.36	3781.08	3831.52	3971.85	2957.42	3926.79	4205.89	4246.18
tr|A0A1W2PP10|A0A1W2PP10_HUMAN	VPS35	Vacuolar protein sorting-associated protein 35 OS=Homo sapiens OX=9606 GN=VPS35 PE=1 SV=1	1	277.021	256.111	259.055	265.764	267.616	199.644	280.131	191.404	281.682	273.856	221.924
sp|Q99683|M3K5_HUMAN	MAP3K5	Mitogen-activated protein kinase kinase kinase 5 OS=Homo sapiens OX=9606 GN=MAP3K5 PE=1 SV=1	2	80.7716	81.5761	84.3125	76.5264	77.9937	80.7578	74.7586	70.314	76.9926	75.0372	88.4583
sp|Q9H6S1|AZI2_HUMAN	AZI2	5-azacytidine-induced protein 2 OS=Homo sapiens OX=9606 GN=AZI2 PE=1 SV=1	2	45.8294	51.6459	49.4286	60.5117	43.4283	42.9164	42.0514	56.7802	46.9719	52.7201	42.8289
sp|P29323|EPHB2_HUMAN	EPHB2	Ephrin type-B receptor 2 OS=Homo sapiens OX=9606 GN=EPHB2 PE=1 SV=5	19	1351.93	1455.3	1288.36	1368.7	1184.81	1277.75	1281.99	1114.51	1200.13	1258.94	1228.1
sp|P29317|EPHA2_HUMAN	EPHA2	Ephrin type-A receptor 2 OS=Homo sapiens OX=9606 GN=EPHA2 PE=1 SV=2	66	5300.78	5267.51	4942.39	4982.5	4597.81	4631.43	4866.25	4155.75	4801.67	4684.25	4731.75
sp|P54753|EPHB3_HUMAN	EPHB3	Ephrin type-B receptor 3 OS=Homo sapiens OX=9606 GN=EPHB3 PE=1 SV=2	2	123.222	119.921	103.445	110.347	93.5803	106.842	102.21	89.2125	110.645	109.949	99.3924
tr|A0A0B4J1T8|A0A0B4J1T8_HUMAN	EPHA6	Ephrin type-A receptor 6 OS=Homo sapiens OX=9606 GN=EPHA6 PE=1 SV=1	3	394.552	377.873	379.839	340.304	330.524	320.357	342.611	323.642	379.822	354.442	380.837
sp|Q69YH5|CDCA2_HUMAN	CDCA2	Cell division cycle-associated protein 2 OS=Homo sapiens OX=9606 GN=CDCA2 PE=1 SV=2	21	1363.67	1449.02	1341.58	1195	1350.5	1369.77	1324.01	1471.41	1326.25	1350.77	1273.51
sp|Q8WX92-2|NELFB_HUMAN	NELFB	Isoform 2 of Negative elongation factor B OS=Homo sapiens OX=9606 GN=NELFB	22	1622.96	1654.63	1656.16	1799.95	1743.39	1695.7	1681.58	1471.74	1685.57	1835.99	1774.81
sp|Q96BR5|COA7_HUMAN	COA7	Cytochrome c oxidase assembly factor 7 OS=Homo sapiens OX=9606 GN=COA7 PE=1 SV=2	13	1165.23	1219.68	1253.07	1221.78	1187.21	1185.72	1200.42	1236.53	1186.28	1140.14	1121.91
sp|Q96T76-8|MMS19_HUMAN	MMS19	Isoform 5 of MMS19 nucleotide excision repair protein homolog OS=Homo sapiens OX=9606 GN=MMS19	20	1178.4	1116.87	1061.81	1100.44	1079.96	1074.86	1160.76	924.567	1097.23	1142.34	1154.61
sp|Q9Y575-3|ASB3_HUMAN	ASB3	Isoform 3 of Ankyrin repeat and SOCS box protein 3 OS=Homo sapiens OX=9606 GN=ASB3	1	58.8476	58.066	49.7173	58.7628	57.129	59.7374	58.3964	56.367	62.626	58.5152	66.983
sp|P22415|USF1_HUMAN	USF1	Upstream stimulatory factor 1 OS=Homo sapiens OX=9606 GN=USF1 PE=1 SV=1	5	314.977	328.086	333.447	346.648	352.118	332.225	309.029	317.547	335.99	331.615	329.107
sp|P36915|GNL1_HUMAN	GNL1	Guanine nucleotide-binding protein-like 1 OS=Homo sapiens OX=9606 GN=GNL1 PE=1 SV=2	15	920.356	914.93	872.919	926.474	933.449	884.51	931.424	736.25	910.467	940.47	917.993
sp|Q9UEG4|ZN629_HUMAN	ZNF629	Zinc finger protein 629 OS=Homo sapiens OX=9606 GN=ZNF629 PE=1 SV=2	4	351.364	365.284	365.065	359.413	393.862	373.239	349.07	333.156	372.284	355.588	381.61
sp|Q6IPU0|CENPP_HUMAN	CENPP	Centromere protein P OS=Homo sapiens OX=9606 GN=CENPP PE=1 SV=1	4	262.697	274.573	276.473	251.124	247.661	247.323	258.038	233.621	253.789	238.213	237.081
sp|P21860|ERBB3_HUMAN	ERBB3	Receptor tyrosine-protein kinase erbB-3 OS=Homo sapiens OX=9606 GN=ERBB3 PE=1 SV=1	1	43.7349	39.1762	38.2834	38.1604	30.8215	36.1676	40.0437	46.292	37.9445	30.6704	32.6121
sp|Q9Y2K7|KDM2A_HUMAN	KDM2A	Lysine-specific demethylase 2A OS=Homo sapiens OX=9606 GN=KDM2A PE=1 SV=3	34	2647.2	2737.78	2654.63	2585.66	2461.15	2584.64	2583.82	2488.48	2538.18	2471.96	2502.37
sp|Q9NY97|B3GN2_HUMAN	B3GNT2	N-acetyllactosaminide beta-1,3-N-acetylglucosaminyltransferase 2 OS=Homo sapiens OX=9606 GN=B3GNT2 PE=1 SV=2	8	575.16	575.162	571.229	584.238	523.861	556.064	633.081	451.184	572.921	532.284	565.145
sp|Q8NHM5|KDM2B_HUMAN	KDM2B	Lysine-specific demethylase 2B OS=Homo sapiens OX=9606 GN=KDM2B PE=1 SV=1	8	238.461	244.434	213.073	232.324	207.316	211.888	201.771	180.231	199.252	202.161	187.324
sp|Q8IYI6|EXOC8_HUMAN	EXOC8	Exocyst complex component 8 OS=Homo sapiens OX=9606 GN=EXOC8 PE=1 SV=2	22	1200.85	1140.68	1152	1068.72	1127.59	1139.08	1089.61	978.578	1164.2	1042.5	1061.26
sp|Q9Y2G5|OFUT2_HUMAN	POFUT2	GDP-fucose protein O-fucosyltransferase 2 OS=Homo sapiens OX=9606 GN=POFUT2 PE=1 SV=3	10	549.581	567.172	583.759	530.199	516.945	524.704	541.458	427.171	520.426	514.756	531.829
sp|Q9BTC8|MTA3_HUMAN	MTA3	Metastasis-associated protein MTA3 OS=Homo sapiens OX=9606 GN=MTA3 PE=1 SV=2	12	804.043	918.433	828.382	895.6	801.693	842.14	791.192	743.605	802.328	808.846	782.484
sp|Q13330-3|MTA1_HUMAN	MTA1	Isoform 3 of Metastasis-associated protein MTA1 OS=Homo sapiens OX=9606 GN=MTA1	27	3022.29	3027.69	2939.61	2708.36	2892.34	2908.82	2969.87	2406.55	2937.62	2805.37	2813.15
sp|O94776|MTA2_HUMAN	MTA2	Metastasis-associated protein MTA2 OS=Homo sapiens OX=9606 GN=MTA2 PE=1 SV=1	45	3124.9	3291.16	3209.85	2920.87	2949.24	2992.92	2984.77	2863.84	3017.18	2977.74	3060.17
sp|Q9Y6D6|BIG1_HUMAN	ARFGEF1	Brefeldin A-inhibited guanine nucleotide-exchange protein 1 OS=Homo sapiens OX=9606 GN=ARFGEF1 PE=1 SV=2	36	2750.16	2576.16	2472.15	2667.79	2587.57	2423.18	2704.47	2039.95	2607.94	2830.42	2943.67
sp|Q9Y6D5|BIG2_HUMAN	ARFGEF2	Brefeldin A-inhibited guanine nucleotide-exchange protein 2 OS=Homo sapiens OX=9606 GN=ARFGEF2 PE=1 SV=3	17	1738.19	1619.15	1567.24	1770.71	1716.07	1514.11	1773.44	1586.93	1763.39	1770.32	1912.5
sp|Q15438|CYH1_HUMAN	CYTH1	Cytohesin-1 OS=Homo sapiens OX=9606 GN=CYTH1 PE=1 SV=1	6	388.936	411.433	405.528	454.946	453.747	462.069	450.591	346.491	465.424	447.079	477.791
tr|A0A0D9SFG6|A0A0D9SFG6_HUMAN	CYTH2	Cytohesin-2 OS=Homo sapiens OX=9606 GN=CYTH2 PE=1 SV=1	5	300.707	267.427	264.72	297.958	338.711	333.966	312.878	225.835	316.083	323.752	333.752
sp|Q6PD62|CTR9_HUMAN	CTR9	RNA polymerase-associated protein CTR9 homolog OS=Homo sapiens OX=9606 GN=CTR9 PE=1 SV=1	36	2879.86	2952.32	2811.32	2699.14	2571.23	2579.4	2599.13	2303.19	2637.49	2582.69	2700.78
sp|Q8N6H7|ARFG2_HUMAN	ARFGAP2	ADP-ribosylation factor GTPase-activating protein 2 OS=Homo sapiens OX=9606 GN=ARFGAP2 PE=1 SV=1	21	1257.94	1265.93	1211.73	1254.78	1301.72	1293.1	1245.55	1246.2	1300.21	1272.69	1311.04
sp|Q9NVN8|GNL3L_HUMAN	GNL3L	Guanine nucleotide-binding protein-like 3-like protein OS=Homo sapiens OX=9606 GN=GNL3L PE=1 SV=1	18	1059.64	995.444	966.186	972.342	1057.88	1024.66	1028.31	807.216	1055.15	1090.16	1127.46
sp|Q9BVP2|GNL3_HUMAN	GNL3	Guanine nucleotide-binding protein-like 3 OS=Homo sapiens OX=9606 GN=GNL3 PE=1 SV=2	40	3478.75	3619.74	3424.99	3352.44	3361.11	3609.22	3424.03	2991.37	3414.45	3321.98	3242.82
sp|Q14847|LASP1_HUMAN	LASP1	LIM and SH3 domain protein 1 OS=Homo sapiens OX=9606 GN=LASP1 PE=1 SV=2	44	3490.83	3114.18	3558.96	3579.05	3724.92	3540.34	3845.7	4735.93	3895.14	3534.28	3802.8
sp|P35573|GDE_HUMAN	AGL	Glycogen debranching enzyme OS=Homo sapiens OX=9606 GN=AGL PE=1 SV=3	30	1522.08	1490.23	1428.98	1606.78	1630.79	1515.5	1551.81	1321.14	1555.64	1683.2	1659.27
sp|Q9Y5J1|UTP18_HUMAN	UTP18	U3 small nucleolar RNA-associated protein 18 homolog OS=Homo sapiens OX=9606 GN=UTP18 PE=1 SV=3	25	1576.12	1550.68	1691.15	1418.33	1474.64	1489.42	1538.95	1451.09	1452.13	1523.3	1588.27
sp|P00533|EGFR_HUMAN	EGFR	Epidermal growth factor receptor OS=Homo sapiens OX=9606 GN=EGFR PE=1 SV=2	39	2879.68	3057.67	2815.28	2793.04	2519.79	2608.06	2723.71	2467.97	2646.3	2645.69	2626.69
sp|P04626|ERBB2_HUMAN	ERBB2	Receptor tyrosine-protein kinase erbB-2 OS=Homo sapiens OX=9606 GN=ERBB2 PE=1 SV=1	20	1339.32	1411.89	1372.23	1336.94	1330.41	1367.43	1288.25	1149.73	1319.8	1259.61	1326.49
sp|Q86V87|F16B2_HUMAN	FAM160B2	Protein FAM160B2 OS=Homo sapiens OX=9606 GN=FAM160B2 PE=2 SV=2	4	190.924	170.658	192.411	173.472	183.014	175.109	170.84	129.168	179.174	177.241	224.378
sp|Q5W0V3|F16B1_HUMAN	FAM160B1	Protein FAM160B1 OS=Homo sapiens OX=9606 GN=FAM160B1 PE=1 SV=1	10	637.125	640.296	625.06	663.612	682.634	652.509	710.798	513.075	651.482	675.795	740.064
sp|Q15646|OASL_HUMAN	OASL	2'-5'-oligoadenylate synthase-like protein OS=Homo sapiens OX=9606 GN=OASL PE=1 SV=2	7	367.864	373.6	394.624	395.947	391.362	383.753	384.892	305.221	371.359	372.179	362.085
sp|Q9HCG7|GBA2_HUMAN	GBA2	Non-lysosomal glucosylceramidase OS=Homo sapiens OX=9606 GN=GBA2 PE=1 SV=2	10	480.857	514.644	485.729	484.838	462.524	459.618	455.348	406.536	464.529	449.08	467.432
sp|Q99536|VAT1_HUMAN	VAT1	Synaptic vesicle membrane protein VAT-1 homolog OS=Homo sapiens OX=9606 GN=VAT1 PE=1 SV=2	21	1389.4	1425.17	1466.4	1858.71	1908.33	1867.7	1614.2	1231.35	1506.45	1623.99	1548.86
sp|Q8IW92|GLBL2_HUMAN	GLB1L2	Beta-galactosidase-1-like protein 2 OS=Homo sapiens OX=9606 GN=GLB1L2 PE=2 SV=1	14	943.299	877.651	819.856	777.754	789.1	771.468	796.298	641.63	830.29	779.179	798.108
sp|P22234-2|PUR6_HUMAN	PAICS	Isoform 2 of Multifunctional protein ADE2 OS=Homo sapiens OX=9606 GN=PAICS	31	2281.58	1991.57	1974.03	2074.2	2428.48	2154.96	2292.02	1810.49	2249.63	2146.82	2257.53
sp|O14964|HGS_HUMAN	HGS	Hepatocyte growth factor-regulated tyrosine kinase substrate OS=Homo sapiens OX=9606 GN=HGS PE=1 SV=1	30	2102.85	2113.4	2078.2	2232.94	2268.01	2222.49	2287.34	1885.47	2189.86	2300.54	2299.03
sp|P49407|ARRB1_HUMAN	ARRB1	Beta-arrestin-1 OS=Homo sapiens OX=9606 GN=ARRB1 PE=1 SV=2	22	1607.9	1471.52	1358.95	1500.88	1724.27	1653.51	1604.73	1312.77	1560.81	1659.46	1639.36
sp|P32121-4|ARRB2_HUMAN	ARRB2	Isoform 4 of Beta-arrestin-2 OS=Homo sapiens OX=9606 GN=ARRB2	4	254.152	259.367	249.761	264.092	258.459	246.569	265.362	224.181	269.881	262.348	285.718
tr|A0A3B3IUA2|A0A3B3IUA2_HUMAN	SNU13	Ribonucloprotein OS=Homo sapiens OX=9606 GN=SNU13 PE=1 SV=1	12	1064.57	1099.77	1109.64	1078.75	1125.13	1148.35	1101.78	897.43	1103.15	1053.86	1069.18
sp|O43156|TTI1_HUMAN	TTI1	TELO2-interacting protein 1 homolog OS=Homo sapiens OX=9606 GN=TTI1 PE=1 SV=3	7	345.735	331.177	320.271	329.81	344.219	339.251	372.481	319.676	320.444	371.124	404.621
tr|F8VWL3|F8VWL3_HUMAN	FGD4	FYVE, RhoGEF and PH domain-containing protein 4 OS=Homo sapiens OX=9606 GN=FGD4 PE=1 SV=1	23	2143.6	2104.97	2036.68	2253.96	2146.76	2126.13	2135.87	1984.63	2120.18	2262.32	2195.52
sp|Q6R327-3|RICTR_HUMAN	RICTOR	Isoform 3 of Rapamycin-insensitive companion of mTOR OS=Homo sapiens OX=9606 GN=RICTOR	16	1014	986.837	936.314	972.717	948.599	938.82	1006.44	879.332	988.971	1021.39	1015.54
sp|Q9BU64|CENPO_HUMAN	CENPO	Centromere protein O OS=Homo sapiens OX=9606 GN=CENPO PE=1 SV=1	6	377.457	396.425	390.633	344.951	360.124	364.23	374.826	307.38	359.907	354.177	340.954
tr|Q5VZU9|Q5VZU9_HUMAN	TPP2	Tripeptidyl-peptidase 2 OS=Homo sapiens OX=9606 GN=TPP2 PE=1 SV=1	49	3966.26	3816.09	3862.8	4160.17	4328.13	4103.55	4257.36	3494.71	4172.23	4215.98	4360.59
sp|P29144|TPP2_HUMAN	TPP2	Tripeptidyl-peptidase 2 OS=Homo sapiens OX=9606 GN=TPP2 PE=1 SV=4	3	520.918	502.329	501.131	567.113	640.572	577.071	572.603	448.454	581.003	589.276	596.489
sp|Q8NBX0|SCPDL_HUMAN	SCCPDH	Saccharopine dehydrogenase-like oxidoreductase OS=Homo sapiens OX=9606 GN=SCCPDH PE=1 SV=1	18	1248	1250.11	1242.12	1253.27	1179.74	1262.28	1216.44	939.929	1177.59	1149.33	1121.23
sp|A0AVT1|UBA6_HUMAN	UBA6	Ubiquitin-like modifier-activating enzyme 6 OS=Homo sapiens OX=9606 GN=UBA6 PE=1 SV=1	41	4377.22	4198.76	4082.14	4459.98	4470.65	4200.75	4512.13	3699.17	4460.98	4496.24	4410.3
tr|A0A3B3IUD7|A0A3B3IUD7_HUMAN	PDCD11	Programmed cell death 11, isoform CRA_a OS=Homo sapiens OX=9606 GN=PDCD11 PE=1 SV=1	79	7138.58	7257.95	6861.6	6220.92	6563.8	6741.11	6580.85	5467.68	6778.86	6418.79	6805.85
sp|Q6YN16|HSDL2_HUMAN	HSDL2	Hydroxysteroid dehydrogenase-like protein 2 OS=Homo sapiens OX=9606 GN=HSDL2 PE=1 SV=1	34	3046.46	3396.21	3324.13	3347.42	3289.14	3273.6	3253.99	2701.92	3033.33	2918.74	2876.75
sp|P16144|ITB4_HUMAN	ITGB4	Integrin beta-4 OS=Homo sapiens OX=9606 GN=ITGB4 PE=1 SV=5	141	10677.4	11016.3	10638.6	10332.2	9894.92	10008.3	10254.3	8825.48	10021	9713.75	9674.74
sp|P16144-3|ITB4_HUMAN	ITGB4	Isoform Beta-4B of Integrin beta-4 OS=Homo sapiens OX=9606 GN=ITGB4	2	204.809	195.109	196.78	200.662	195.051	196.314	216.5	210.474	180.452	204.304	182.409
sp|P53801|PTTG_HUMAN	PTTG1IP	Pituitary tumor-transforming gene 1 protein-interacting protein OS=Homo sapiens OX=9606 GN=PTTG1IP PE=1 SV=1	1	48.4958	65.3277	62.6336	56.5312	49.236	59.8256	47.9922	62.3474	59.6022	54.542	51.2159
sp|P36952|SPB5_HUMAN	SERPINB5	Serpin B5 OS=Homo sapiens OX=9606 GN=SERPINB5 PE=1 SV=2	15	1321.44	1232.47	1221.34	1385.24	1452.59	1305.68	1397.97	971.632	1352.03	1335.9	1349.04
sp|Q93063-3|EXT2_HUMAN	EXT2	Isoform 3 of Exostosin-2 OS=Homo sapiens OX=9606 GN=EXT2	11	1086.2	1028.92	1025.48	946.499	963.985	954.248	962.691	766.848	966.849	932.765	993.803
sp|P35998|PRS7_HUMAN	PSMC2	26S proteasome regulatory subunit 7 OS=Homo sapiens OX=9606 GN=PSMC2 PE=1 SV=3	50	3583.24	3607.12	3550.67	3684.51	3721.9	3761.17	3672.74	4161.61	3629.22	3723.52	3645.08
sp|P43686|PRS6B_HUMAN	PSMC4	26S proteasome regulatory subunit 6B OS=Homo sapiens OX=9606 GN=PSMC4 PE=1 SV=2	34	2831.75	3063.49	2872.78	3211.63	3123.12	3305.88	3061.92	2826.88	2964.58	3173.5	2992.71
sp|P62191|PRS4_HUMAN	PSMC1	26S proteasome regulatory subunit 4 OS=Homo sapiens OX=9606 GN=PSMC1 PE=1 SV=1	64	5739.17	5255.77	5240.98	5353.23	5675.94	5453.67	5597.91	5125.74	5610.29	5707.87	5844.95
sp|Q8NB90|AFG2H_HUMAN	SPATA5	ATPase family protein 2 homolog OS=Homo sapiens OX=9606 GN=SPATA5 PE=1 SV=3	25	1826.73	1692.84	1658.05	1768.38	1713.76	1740.26	1720.36	1560.66	1756.23	1779.26	1877.69
sp|P62195|PRS8_HUMAN	PSMC5	26S proteasome regulatory subunit 8 OS=Homo sapiens OX=9606 GN=PSMC5 PE=1 SV=1	46	4879.68	4711.49	4673.58	5023	5065.03	4706.09	4977.29	3985.16	5011.34	4867.84	5012.86
sp|P42345|MTOR_HUMAN	MTOR	Serine/threonine-protein kinase mTOR OS=Homo sapiens OX=9606 GN=MTOR PE=1 SV=1	21	1452.8	1479.83	1494.6	1377.91	1502.23	1397.46	1451.38	1114.41	1502.73	1452.09	1511.92
sp|P63272|SPT4H_HUMAN	SUPT4H1	Transcription elongation factor SPT4 OS=Homo sapiens OX=9606 GN=SUPT4H1 PE=1 SV=1	8	145.872	159.586	158.791	167.659	160.069	161.457	156.265	113.715	151.753	162.484	166.915
sp|Q8WUA2|PPIL4_HUMAN	PPIL4	Peptidyl-prolyl cis-trans isomerase-like 4 OS=Homo sapiens OX=9606 GN=PPIL4 PE=1 SV=1	21	1719.43	1708.8	1789.13	1893.71	1965.23	1904.12	1864.84	1628.11	1943.91	1990.47	2029.64
sp|O43379-4|WDR62_HUMAN	WDR62	Isoform 4 of WD repeat-containing protein 62 OS=Homo sapiens OX=9606 GN=WDR62	9	302.781	302.251	284.211	350.203	348.116	305.827	297.891	313.648	307.519	349.472	301.836
sp|Q9NS87|KIF15_HUMAN	KIF15	Kinesin-like protein KIF15 OS=Homo sapiens OX=9606 GN=KIF15 PE=1 SV=1	24	1865.81	1705.43	1720.83	1931	1976.06	1810.91	1953.42	1607.87	2016.67	1933.31	2002.37
sp|Q86WJ1|CHD1L_HUMAN	CHD1L	Chromodomain-helicase-DNA-binding protein 1-like OS=Homo sapiens OX=9606 GN=CHD1L PE=1 SV=3	8	833.478	848.591	799.378	935.584	933.078	921.956	877.932	859.545	857.362	1089.93	1045.81
sp|P42356|PI4KA_HUMAN	PI4KA	Phosphatidylinositol 4-kinase alpha OS=Homo sapiens OX=9606 GN=PI4KA PE=1 SV=4	19	1065.65	1096.54	1074.68	1015.24	1000.18	988.762	983.803	775.872	985.383	1006.28	1050.57
sp|Q96AA3|RFT1_HUMAN	RFT1	Protein RFT1 homolog OS=Homo sapiens OX=9606 GN=RFT1 PE=1 SV=1	4	457.196	417.473	382.9	321.991	340.681	348.588	349.402	281.796	378.018	379.18	372.08
sp|Q9UK61|TASOR_HUMAN	TASOR	Protein TASOR OS=Homo sapiens OX=9606 GN=TASOR PE=1 SV=3	15	1050.44	972.581	950.212	876.663	893.701	895.84	929.777	773.086	962.424	829.701	936.1
sp|P11047|LAMC1_HUMAN	LAMC1	Laminin subunit gamma-1 OS=Homo sapiens OX=9606 GN=LAMC1 PE=1 SV=3	28	1766.4	1907.31	1967.88	1888.66	1936.78	1806.03	1855.8	2020.88	1967.32	1764.37	1778.65
sp|Q13753|LAMC2_HUMAN	LAMC2	Laminin subunit gamma-2 OS=Homo sapiens OX=9606 GN=LAMC2 PE=1 SV=2	33	2238.02	2289.69	2315.79	2251.73	2233.32	2360.06	2246.98	2518.76	2479.44	2040.55	2120.06
sp|Q96SW2|CRBN_HUMAN	CRBN	Protein cereblon OS=Homo sapiens OX=9606 GN=CRBN PE=1 SV=1	16	1791.97	1664.47	1684.52	1771.74	1873.52	1755.41	1865.87	1547.84	1826.5	1889.47	1979.19
sp|Q7LBC6|KDM3B_HUMAN	KDM3B	Lysine-specific demethylase 3B OS=Homo sapiens OX=9606 GN=KDM3B PE=1 SV=2	46	3836.83	3763.32	3887.26	4107.13	4061.8	4120.23	3894.37	3752.44	4016.94	4267.18	4144.87
sp|Q9Y4C1|KDM3A_HUMAN	KDM3A	Lysine-specific demethylase 3A OS=Homo sapiens OX=9606 GN=KDM3A PE=1 SV=4	15	603.699	605.298	571.668	643.938	616.07	606.346	588.891	583.981	629.471	644.824	665.534
sp|Q5XXA6|ANO1_HUMAN	ANO1	Anoctamin-1 OS=Homo sapiens OX=9606 GN=ANO1 PE=1 SV=1	28	3208.65	3020.32	3017.07	2732.7	2875.42	2929.15	2808.07	2909.97	2998.59	2825.02	2906.4
sp|Q5XXA6-2|ANO1_HUMAN	ANO1	Isoform 2 of Anoctamin-1 OS=Homo sapiens OX=9606 GN=ANO1	2	108.237	120.836	98.6718	100.897	96.2509	96.8387	89.5835	105.677	107.318	90.3599	93.3714
tr|H0YDD9|H0YDD9_HUMAN	ANO1	Anoctamin (Fragment) OS=Homo sapiens OX=9606 GN=ANO1 PE=1 SV=1	3	209.058	216.603	191.892	191.852	188.173	209.424	198.358	147.137	209.486	205.311	185.757
sp|Q86UL3|GPAT4_HUMAN	GPAT4	Glycerol-3-phosphate acyltransferase 4 OS=Homo sapiens OX=9606 GN=GPAT4 PE=1 SV=1	11	1161.67	1182.54	1018.37	990.491	921.154	1040.2	946.35	875.005	974.343	1042.28	973.728
sp|Q53EU6|GPAT3_HUMAN	GPAT3	Glycerol-3-phosphate acyltransferase 3 OS=Homo sapiens OX=9606 GN=GPAT3 PE=1 SV=2	6	340.538	397.845	361.842	314.68	293.257	350.58	327.763	255.168	327.013	329.334	335.013
sp|P11717|MPRI_HUMAN	IGF2R	Cation-independent mannose-6-phosphate receptor OS=Homo sapiens OX=9606 GN=IGF2R PE=1 SV=3	51	3132.48	3252.41	3208.85	3147.43	3235.32	3268.01	3247.28	2839.41	3255.04	3134.28	3145.25
sp|Q14146|URB2_HUMAN	URB2	Unhealthy ribosome biogenesis protein 2 homolog OS=Homo sapiens OX=9606 GN=URB2 PE=1 SV=2	15	1001.97	938.933	983.346	848.062	839.19	902.463	888.083	1153.72	876.328	863.528	949.706
sp|P15927-3|RFA2_HUMAN	RPA2	Isoform 3 of Replication protein A 32 kDa subunit OS=Homo sapiens OX=9606 GN=RPA2	22	1227.9	1223.96	1216.67	1370.7	1388.63	1378.23	1305.04	1150.47	1243.01	1504.64	1457.42
sp|Q68E01|INT3_HUMAN	INTS3	Integrator complex subunit 3 OS=Homo sapiens OX=9606 GN=INTS3 PE=1 SV=1	20	1235.26	1265.82	1211.47	1191.56	1109.85	1135.28	1143.25	988.852	1184.54	1150.63	1122.56
tr|A0A0B4J1S8|A0A0B4J1S8_HUMAN	PI4KB	Phosphatidylinositol 4-kinase beta OS=Homo sapiens OX=9606 GN=PI4KB PE=1 SV=1	2	200.258	164.927	173.611	162.904	181.153	157.099	183.445	158.175	187.396	172.311	181.477
sp|P19447|ERCC3_HUMAN	ERCC3	General transcription and DNA repair factor IIH helicase subunit XPB OS=Homo sapiens OX=9606 GN=ERCC3 PE=1 SV=1	14	806.106	761.042	757.649	683.232	758.994	713.076	741.569	545.353	785.598	755.038	774.446
sp|P26358-2|DNMT1_HUMAN	DNMT1	Isoform 2 of DNA (cytosine-5)-methyltransferase 1 OS=Homo sapiens OX=9606 GN=DNMT1	74	7296.21	7081.76	7154.56	6682.84	7417.53	7221.44	7164.05	6617.64	7437.39	7699.67	7931.52
sp|Q9BXS4|TMM59_HUMAN	TMEM59	Transmembrane protein 59 OS=Homo sapiens OX=9606 GN=TMEM59 PE=1 SV=1	10	751.228	753.593	758.573	735.827	742.246	678.945	736.114	830.691	697.66	692.146	771.437
sp|Q8N954|GPT11_HUMAN	GPATCH11	G patch domain-containing protein 11 OS=Homo sapiens OX=9606 GN=GPATCH11 PE=1 SV=4	5	239.673	260.349	264.57	243.279	241.582	247.129	274.764	290.301	289.573	260.914	226.469
sp|Q6ZRQ5|MMS22_HUMAN	MMS22L	Protein MMS22-like OS=Homo sapiens OX=9606 GN=MMS22L PE=1 SV=3	11	574.789	498.681	546.997	503.093	490.981	499.098	489.021	482.15	535.46	508.731	579.018
tr|C9JCC6|C9JCC6_HUMAN	DRAP1	Dr1-associated corepressor OS=Homo sapiens OX=9606 GN=DRAP1 PE=1 SV=1	10	675.349	620.759	631.649	656.439	731.665	658.696	669.223	648.157	709.761	730.849	745.361
sp|O94761|RECQ4_HUMAN	RECQL4	ATP-dependent DNA helicase Q4 OS=Homo sapiens OX=9606 GN=RECQL4 PE=1 SV=2	15	1079.91	1090.46	1024.04	1014.25	969.415	1056.01	997.208	1188.15	1022.45	1069.68	1047.62
sp|Q9NSU2-1|TREX1_HUMAN	TREX1	Isoform 1 of Three-prime repair exonuclease 1 OS=Homo sapiens OX=9606 GN=TREX1	5	302.721	315.628	307.468	295.374	298.227	312.473	293.608	316.495	316.122	265.275	324.097
sp|Q99797|MIPEP_HUMAN	MIPEP	Mitochondrial intermediate peptidase OS=Homo sapiens OX=9606 GN=MIPEP PE=1 SV=2	18	1743.42	1770.01	1715.92	1666.06	1629.68	1541.18	1671.9	1418.77	1644.19	1495.73	1581.75
sp|Q16854|DGUOK_HUMAN	DGUOK	Deoxyguanosine kinase, mitochondrial OS=Homo sapiens OX=9606 GN=DGUOK PE=1 SV=2	5	337.749	354.582	363.051	337.106	344.395	336.154	347.719	322.828	341.762	311.483	335.048
sp|O14976|GAK_HUMAN	GAK	Cyclin-G-associated kinase OS=Homo sapiens OX=9606 GN=GAK PE=1 SV=2	31	2236.33	2136.61	2146.69	2236.37	2263.56	2183.98	2268.39	1996.19	2238.25	2276.66	2366.55
sp|A6NHR9|SMHD1_HUMAN	SMCHD1	Structural maintenance of chromosomes flexible hinge domain-containing protein 1 OS=Homo sapiens OX=9606 GN=SMCHD1 PE=1 SV=2	61	5096.34	5208.75	5226.12	5222.85	4989.29	5011.81	5037.04	4370.15	5192.33	4741.66	4951.21
sp|O15067|PUR4_HUMAN	PFAS	Phosphoribosylformylglycinamidine synthase OS=Homo sapiens OX=9606 GN=PFAS PE=1 SV=4	16	930.296	946.118	890.241	967.639	937.826	898.075	976.835	849.13	900.235	952.529	930.444
sp|Q9UKX7|NUP50_HUMAN	NUP50	Nuclear pore complex protein Nup50 OS=Homo sapiens OX=9606 GN=NUP50 PE=1 SV=2	35	2837	2885.81	3069.09	2882.78	2894.23	2842.17	2858.38	2756.66	3020.26	2683.2	2778.59
sp|Q9BW19|KIFC1_HUMAN	KIFC1	Kinesin-like protein KIFC1 OS=Homo sapiens OX=9606 GN=KIFC1 PE=1 SV=2	34	2499.48	2727.52	2619.67	2542.71	2523.29	2733.56	2496.58	2633.99	2589.23	2650.1	2594.17
sp|P00491|PNPH_HUMAN	PNP	Purine nucleoside phosphorylase OS=Homo sapiens OX=9606 GN=PNP PE=1 SV=2	26	1432.44	1381.35	1336.72	1473.39	1556.72	1443.87	1557.39	1352.53	1481.86	1467.19	1533.29
tr|A2ABF8|A2ABF8_HUMAN	EHMT2	Histone-lysine N-methyltransferase EHMT2 OS=Homo sapiens OX=9606 GN=EHMT2 PE=1 SV=1	22	1424.29	1455.59	1550.15	1444.77	1294.19	1449.82	1374.22	1704.61	1358.46	1371.4	1366.36
sp|O95373|IPO7_HUMAN	IPO7	Importin-7 OS=Homo sapiens OX=9606 GN=IPO7 PE=1 SV=1	30	2454.53	2173.77	2132.51	2160.78	2243.42	2082.95	2212.26	1718.23	2276.23	2332.46	2423.87
sp|O15397|IPO8_HUMAN	IPO8	Importin-8 OS=Homo sapiens OX=9606 GN=IPO8 PE=1 SV=2	31	2042	1822.89	1939.31	1954.37	2068.78	1903.63	2084.66	1417.64	1966.57	2048.72	2150.81
sp|P23396|RS3_HUMAN	RPS3	40S ribosomal protein S3 OS=Homo sapiens OX=9606 GN=RPS3 PE=1 SV=2	86	4479.33	4312.87	4185.95	4447.1	4528.76	4301.09	4410.25	3733.5	4322.58	4679.61	4709.16
tr|E9PJN9|E9PJN9_HUMAN	RPS3	40S ribosomal protein S3 (Fragment) OS=Homo sapiens OX=9606 GN=RPS3 PE=1 SV=1	1	59.9595	57.6695	56.7653	52.5056	64.3744	66.8996	50.028	35.1273	64.4736	65.2305	65.2916
sp|P61163|ACTZ_HUMAN	ACTR1A	Alpha-centractin OS=Homo sapiens OX=9606 GN=ACTR1A PE=1 SV=1	23	1456.66	1501.4	1418.28	1648.21	1693.38	1557.55	1535.54	1259.01	1511.33	1628.48	1583.36
sp|P42025|ACTY_HUMAN	ACTR1B	Beta-centractin OS=Homo sapiens OX=9606 GN=ACTR1B PE=1 SV=1	1	36.291	38.6174	34.7287	36.3303	33.719	36.6764	38.8238	23.8808	38.8961	44.7459	44.045
sp|Q9P2E9|RRBP1_HUMAN	RRBP1	Ribosome-binding protein 1 OS=Homo sapiens OX=9606 GN=RRBP1 PE=1 SV=5	130	14321.5	15113.2	15566.1	13353.2	13145.1	13814.8	13401.3	18811.7	13936.7	12826.9	12854.3
sp|Q8IWJ2|GCC2_HUMAN	GCC2	GRIP and coiled-coil domain-containing protein 2 OS=Homo sapiens OX=9606 GN=GCC2 PE=1 SV=4	54	4983.47	5248.13	5405.61	4941.28	5182.2	5076.1	5075.81	4796.85	5384.78	5112.38	5231.59
sp|Q9P2E9-3|RRBP1_HUMAN	RRBP1	Isoform 2 of Ribosome-binding protein 1 OS=Homo sapiens OX=9606 GN=RRBP1	2	112.391	112.438	127.516	103.741	104.168	108.618	90.9464	174.392	87.8546	104.972	90.763
sp|Q8N4C6-7|NIN_HUMAN	NIN	Isoform 7 of Ninein OS=Homo sapiens OX=9606 GN=NIN	2	144.233	104.455	223.066	114.022	70.4641	81.2553	120.411	291.653	92.8328	77.52	199.051
sp|P22681|CBL_HUMAN	CBL	E3 ubiquitin-protein ligase CBL OS=Homo sapiens OX=9606 GN=CBL PE=1 SV=2	22	1066.56	996.813	1043.1	1091.77	1116.95	1052.17	1111.15	1055.47	1157.48	1086.67	1105.95
sp|Q9H8Y8-3|GORS2_HUMAN	GORASP2	Isoform 3 of Golgi reassembly-stacking protein 2 OS=Homo sapiens OX=9606 GN=GORASP2	23	2030.26	1841.64	1912.4	1856.83	1961.54	1941.87	1928.75	2039.56	1950.98	1866.75	1933.06
sp|O94905|ERLN2_HUMAN	ERLIN2	Erlin-2 OS=Homo sapiens OX=9606 GN=ERLIN2 PE=1 SV=1	27	1441.53	1586.36	1672.46	1688.12	1704.92	1853.59	1776.46	1886.7	1649.2	1546.55	1447.35
sp|O75477|ERLN1_HUMAN	ERLIN1	Erlin-1 OS=Homo sapiens OX=9606 GN=ERLIN1 PE=1 SV=2	17	1742.93	1783.01	1668.94	1675.66	1624.15	1620.13	1622.41	1436.89	1664.67	1576.81	1625.92
sp|Q13409-2|DC1I2_HUMAN	DYNC1I2	Isoform 2B of Cytoplasmic dynein 1 intermediate chain 2 OS=Homo sapiens OX=9606 GN=DYNC1I2	31	1618.1	1592.16	1682.67	1785.81	1895.83	1784.36	1903.04	1676.06	1856.81	1926.71	1862.03
sp|Q9BYX2|TBD2A_HUMAN	TBC1D2	TBC1 domain family member 2A OS=Homo sapiens OX=9606 GN=TBC1D2 PE=1 SV=3	37	2908.79	2737.97	2709.98	2746.35	2833.58	2678.6	2852.65	2139.84	2850.39	2817.68	2748.39
sp|Q9H8V3|ECT2_HUMAN	ECT2	Protein ECT2 OS=Homo sapiens OX=9606 GN=ECT2 PE=1 SV=4	40	3106.93	3040.96	3027.11	2956.08	3088.47	3055.25	3051.74	2345.27	3096.25	3173.22	3386.43
sp|O95243|MBD4_HUMAN	MBD4	Methyl-CpG-binding domain protein 4 OS=Homo sapiens OX=9606 GN=MBD4 PE=1 SV=1	2	163.328	175.796	161.068	149.918	181.128	198.538	165.157	165.179	166.616	170.19	153.855
sp|Q9Y657|SPIN1_HUMAN	SPIN1	Spindlin-1 OS=Homo sapiens OX=9606 GN=SPIN1 PE=1 SV=3	18	1618.23	1607.91	1652.77	1577.14	1539.22	1613.95	1511.48	1502.39	1549.79	1627.05	1647.07
sp|P51816|AFF2_HUMAN	AFF2	AF4/FMR2 family member 2 OS=Homo sapiens OX=9606 GN=AFF2 PE=1 SV=4	2	215.512	228.954	216.651	192.751	204.134	244.416	201.862	177.59	205.942	210.539	208.275
tr|L7N2F9|L7N2F9_HUMAN		V-SNARE coiled-coil homology domain-containing protein (Fragment) OS=Homo sapiens OX=9606 PE=4 SV=1	4	281.164	274.136	302.091	263.766	264.078	273.641	290.321	217.722	274.67	256.57	282.274
sp|Q15836|VAMP3_HUMAN	VAMP3	Vesicle-associated membrane protein 3 OS=Homo sapiens OX=9606 GN=VAMP3 PE=1 SV=3	1	41.9967	40.0972	57.1635	44.8252	30.5658	38.3617	41.8117	174.988	46.7313	43.7776	40.604
sp|Q8NC60|NOA1_HUMAN	NOA1	Nitric oxide-associated protein 1 OS=Homo sapiens OX=9606 GN=NOA1 PE=1 SV=2	33	2963.01	2909.62	2787.56	2667.14	2525.61	2591.86	2516.42	2395.15	2610.94	2630.61	2713.23
sp|P03915|NU5M_HUMAN	MT-ND5	NADH-ubiquinone oxidoreductase chain 5 OS=Homo sapiens OX=9606 GN=MT-ND5 PE=1 SV=2	6	256.563	244.821	211.809	177.259	159.628	196.141	204.292	156.285	195.547	201.158	195.109
sp|Q9BQ52|RNZ2_HUMAN	ELAC2	Zinc phosphodiesterase ELAC protein 2 OS=Homo sapiens OX=9606 GN=ELAC2 PE=1 SV=2	40	2829.9	2816.52	2786.92	2888.43	2860.27	2812.26	2676.83	2522.14	2900.18	2964.05	2978.5
sp|O95433|AHSA1_HUMAN	AHSA1	Activator of 90 kDa heat shock protein ATPase homolog 1 OS=Homo sapiens OX=9606 GN=AHSA1 PE=1 SV=1	30	1604.44	1545.99	1491.9	1671.49	1588.68	1573.11	1697.52	1314.6	1629.15	1735.94	1708.09
sp|P49411|EFTU_HUMAN	TUFM	Elongation factor Tu, mitochondrial OS=Homo sapiens OX=9606 GN=TUFM PE=1 SV=2	82	8464.27	8910.96	8734.15	8666.48	8442.28	8521.95	8549.44	7778.64	8449.65	7856.58	8095.54
sp|P42704|LPPRC_HUMAN	LRPPRC	Leucine-rich PPR motif-containing protein, mitochondrial OS=Homo sapiens OX=9606 GN=LRPPRC PE=1 SV=3	203	18386.1	18391.8	18356.5	17479.5	17205.7	17598.4	17544.3	15157.1	17053	16614.4	16503.4
sp|Q9NP80|PLPL8_HUMAN	PNPLA8	Calcium-independent phospholipase A2-gamma OS=Homo sapiens OX=9606 GN=PNPLA8 PE=1 SV=1	2	106.785	128.501	128.056	151.693	120.566	150.796	115.758	117.719	146.13	143.372	129.267
sp|Q8WXH0-2|SYNE2_HUMAN	SYNE2	Isoform 2 of Nesprin-2 OS=Homo sapiens OX=9606 GN=SYNE2	65	4473.43	4519.8	4405.66	4000.85	4347.61	4439.01	4309.76	3987.82	4355.68	4243.55	4362.41
sp|O75843|AP1G2_HUMAN	AP1G2	AP-1 complex subunit gamma-like 2 OS=Homo sapiens OX=9606 GN=AP1G2 PE=1 SV=1	4	126.039	118.11	132.052	114.668	118.219	136.666	106.544	145.421	121.835	138.392	131.045
sp|Q8IY37|DHX37_HUMAN	DHX37	Probable ATP-dependent RNA helicase DHX37 OS=Homo sapiens OX=9606 GN=DHX37 PE=1 SV=1	22	1693.59	1734.31	1640.37	1570.4	1619.63	1617.09	1631.13	1313.08	1570.34	1685.27	1682.81
sp|P23381|SYWC_HUMAN	WARS	Tryptophan--tRNA ligase, cytoplasmic OS=Homo sapiens OX=9606 GN=WARS PE=1 SV=2	26	1553.42	1738.48	1664.08	1908.68	1952.02	1825.8	1918.81	1770.07	1740.79	1825.68	1768.41
sp|Q9Y3A3|PHOCN_HUMAN	MOB4	MOB-like protein phocein OS=Homo sapiens OX=9606 GN=MOB4 PE=1 SV=1	14	1360.88	1402.3	1280.63	1480.06	1388.85	1363.4	1353.78	1182.76	1416.79	1483.49	1391.34
sp|P61604|CH10_HUMAN	HSPE1	10 kDa heat shock protein, mitochondrial OS=Homo sapiens OX=9606 GN=HSPE1 PE=1 SV=2	80	9023.87	9998.5	10563.8	8976.4	8335.3	10688.9	7963.52	16683.5	9078.36	9494.12	8037.5
sp|P22307|NLTP_HUMAN	SCP2	Non-specific lipid-transfer protein OS=Homo sapiens OX=9606 GN=SCP2 PE=1 SV=2	34	3682.21	3663.6	3789.1	3620.71	3507.41	3476.1	3569.67	4149.23	3549.62	3269.01	3460.38
sp|Q14152|EIF3A_HUMAN	EIF3A	Eukaryotic translation initiation factor 3 subunit A OS=Homo sapiens OX=9606 GN=EIF3A PE=1 SV=1	104	10532.2	9646.25	10637.1	10609.4	10979.8	10651.2	10765.9	12364.1	10988.4	11542.2	11571.1
sp|Q9NS00|C1GLT_HUMAN	C1GALT1	Glycoprotein-N-acetylgalactosamine 3-beta-galactosyltransferase 1 OS=Homo sapiens OX=9606 GN=C1GALT1 PE=1 SV=1	1	14.5079	14.521	12.6417	19.2912	13.4389	13.2001	14.4208	18.2771	12.3335	15.3702	16.1332
sp|Q9H6R4|NOL6_HUMAN	NOL6	Nucleolar protein 6 OS=Homo sapiens OX=9606 GN=NOL6 PE=1 SV=2	27	2007.58	2096.41	2119.96	2047.33	1911.02	1993.77	1934.18	2163.23	1937.84	1844.83	1897.72
sp|Q13137-4|CACO2_HUMAN	CALCOCO2	Isoform 4 of Calcium-binding and coiled-coil domain-containing protein 2 OS=Homo sapiens OX=9606 GN=CALCOCO2	18	1272.3	1323.17	1212.95	1450.63	1286.81	1079.65	1321.62	1443.52	1324.24	1372.69	1340.77
sp|Q96C86|DCPS_HUMAN	DCPS	m7GpppX diphosphatase OS=Homo sapiens OX=9606 GN=DCPS PE=1 SV=2	14	1163.55	1166.38	1148.25	1251.41	1248.67	1219	1225.69	1209.32	1205.94	1376.35	1383.57
tr|A0A087WVQ6|A0A087WVQ6_HUMAN	CLTC	Clathrin heavy chain OS=Homo sapiens OX=9606 GN=CLTC PE=1 SV=1	183	16002.6	15180.1	15396.3	15806.1	15982.7	15518.8	15826	13797.7	15596.5	16433.4	16559.4
sp|Q15370-2|ELOB_HUMAN	ELOB	Isoform 2 of Elongin-B OS=Homo sapiens OX=9606 GN=ELOB	7	435.047	452.647	413.962	530.868	486.995	407.443	484.5	430.863	461.007	486.494	552.739
sp|Q9Y2W2|WBP11_HUMAN	WBP11	WW domain-binding protein 11 OS=Homo sapiens OX=9606 GN=WBP11 PE=1 SV=1	60	4792.77	4697.26	5188.1	4898.68	5097.93	5512.58	5086.16	10182	5286.91	5344.89	5244.91
sp|Q9Y3Z3|SAMH1_HUMAN	SAMHD1	Deoxynucleoside triphosphate triphosphohydrolase SAMHD1 OS=Homo sapiens OX=9606 GN=SAMHD1 PE=1 SV=2	18	1098.56	1022.38	1031.48	1134.89	1226	1101.26	1135.79	901.706	1167.36	1183.72	1246
sp|P09913|IFIT2_HUMAN	IFIT2	Interferon-induced protein with tetratricopeptide repeats 2 OS=Homo sapiens OX=9606 GN=IFIT2 PE=1 SV=1	17	1215.88	1333.3	1082.69	1297.26	1201.52	1308.12	1203.52	995.267	1129.46	1297.01	1124.03
sp|P48739-3|PIPNB_HUMAN	PITPNB	Isoform 3 of Phosphatidylinositol transfer protein beta isoform OS=Homo sapiens OX=9606 GN=PITPNB	24	1617.94	1444.13	1420.5	1527.22	1649.76	1490.52	1651.67	1060.15	1588.4	1555.97	1574.15
tr|F5GWE5|F5GWE5_HUMAN	PITPNA	Phosphatidylinositol transfer protein alpha isoform OS=Homo sapiens OX=9606 GN=PITPNA PE=1 SV=1	10	612.463	568.647	572.516	620.447	599.723	606.264	611.573	530.935	597.458	613.767	635.957
sp|P61970|NTF2_HUMAN	NUTF2	Nuclear transport factor 2 OS=Homo sapiens OX=9606 GN=NUTF2 PE=1 SV=1	28	1975.33	2002.01	1937.1	2405.45	2354.99	1334.17	2310.66	1984.2	1914.25	2005.83	2152.8
sp|Q96AT1|K1143_HUMAN	KIAA1143	Uncharacterized protein KIAA1143 OS=Homo sapiens OX=9606 GN=KIAA1143 PE=1 SV=2	8	407.005	374.462	402.948	360.77	454.305	388.907	420.005	573.173	459.833	479.488	472.285
sp|Q06830|PRDX1_HUMAN	PRDX1	Peroxiredoxin-1 OS=Homo sapiens OX=9606 GN=PRDX1 PE=1 SV=1	52	5256.08	5951.08	5494.98	6727.59	5696.9	6042.55	5856.78	6553.23	5528.63	6197.76	5513.7
sp|P32119|PRDX2_HUMAN	PRDX2	Peroxiredoxin-2 OS=Homo sapiens OX=9606 GN=PRDX2 PE=1 SV=5	42	3651.9	3760.04	3830.42	4164.11	4121.4	4040.59	4229.75	4292.83	4020.9	4013.59	4036.5
sp|Q13162|PRDX4_HUMAN	PRDX4	Peroxiredoxin-4 OS=Homo sapiens OX=9606 GN=PRDX4 PE=1 SV=1	38	3349.89	3426.29	3356.11	3453.1	3339.11	3460.29	3315.36	3098.05	3347.78	3284.46	3116.6
sp|Q96BI3|APH1A_HUMAN	APH1A	Gamma-secretase subunit APH-1A OS=Homo sapiens OX=9606 GN=APH1A PE=1 SV=1	1	27.7105	23.0469	21.714	18.1118	16.2147	15.2083	19.9572	13.6361	13.9211	17.9911	17.6551
sp|P39880-3|CUX1_HUMAN	CUX1	Isoform 3 of Homeobox protein cut-like 1 OS=Homo sapiens OX=9606 GN=CUX1	40	2986.43	3287.47	3349.74	3301.76	3175.08	3254.25	3197.2	3242.16	3196.68	3128.73	2986.66
sp|Q13948|CASP_HUMAN	CUX1	Protein CASP OS=Homo sapiens OX=9606 GN=CUX1 PE=1 SV=2	5	107.551	123.606	118.814	117.332	110.299	113.277	116.752	115.415	94.5121	109.365	104.776
sp|P46939|UTRO_HUMAN	UTRN	Utrophin OS=Homo sapiens OX=9606 GN=UTRN PE=1 SV=2	81	6656.19	6761.81	6883.6	6488.14	6441.72	6517.14	6396.92	6122.16	6551.73	6139.91	6191.18
sp|Q9H4A3-7|WNK1_HUMAN	WNK1	Isoform 6 of Serine/threonine-protein kinase WNK1 OS=Homo sapiens OX=9606 GN=WNK1	52	4262.83	4168.7	4476.51	4623.37	4284.34	4338.19	4488.42	5470.83	4413.85	4612.28	4677.41
sp|Q86UV5|UBP48_HUMAN	USP48	Ubiquitin carboxyl-terminal hydrolase 48 OS=Homo sapiens OX=9606 GN=USP48 PE=1 SV=1	7	363.151	343.278	315.344	338.882	319.119	271.258	318.825	256.065	339.731	361.467	374.136
sp|P25786-2|PSA1_HUMAN	PSMA1	Isoform Long of Proteasome subunit alpha type-1 OS=Homo sapiens OX=9606 GN=PSMA1	39	3303.91	3132.3	3457.99	3379.06	3298.58	3295.19	3418.46	4477.18	3372.15	3424.75	3534.27
sp|O00499-2|BIN1_HUMAN	BIN1	Isoform IIB of Myc box-dependent-interacting protein 1 OS=Homo sapiens OX=9606 GN=BIN1	27	1768.4	1766.93	1740.96	1970.51	1841.33	1951.85	1864.6	1640.7	1889.01	1912.34	1872.9
sp|P53396|ACLY_HUMAN	ACLY	ATP-citrate synthase OS=Homo sapiens OX=9606 GN=ACLY PE=1 SV=3	57	6892.43	6532.48	6475.2	6854.76	6888.42	6404.24	6865.26	5201.29	6807.06	7094.4	7958.9
sp|O75781|PALM_HUMAN	PALM	Paralemmin-1 OS=Homo sapiens OX=9606 GN=PALM PE=1 SV=2	15	1323.6	1377.1	1407.56	1361.97	1253.08	1194.31	1293.23	1222.69	1318.84	1262.2	1249.93
sp|O95573|ACSL3_HUMAN	ACSL3	Long-chain-fatty-acid--CoA ligase 3 OS=Homo sapiens OX=9606 GN=ACSL3 PE=1 SV=3	50	3419.84	3526.91	3441.06	3237.43	3304.38	3380.95	3336.06	3202.83	3151.46	3200.25	3118.71
sp|O60488|ACSL4_HUMAN	ACSL4	Long-chain-fatty-acid--CoA ligase 4 OS=Homo sapiens OX=9606 GN=ACSL4 PE=1 SV=2	8	475.848	485.048	492.028	453.412	486.457	507.348	443.804	439.935	477.438	450.528	505.716
sp|Q9NZ09-4|UBAP1_HUMAN	UBAP1	Isoform 4 of Ubiquitin-associated protein 1 OS=Homo sapiens OX=9606 GN=UBAP1	4	198.052	197.028	193.932	221.209	220.963	186.737	204.782	211.298	215.486	216.451	211.503
sp|Q9H8L6|MMRN2_HUMAN	MMRN2	Multimerin-2 OS=Homo sapiens OX=9606 GN=MMRN2 PE=1 SV=2	3	157.997	142.279	137.588	116.967	110.889	109.23	128.549	94.1176	123.66	116.505	127.135
sp|P61803|DAD1_HUMAN	DAD1	Dolichyl-diphosphooligosaccharide--protein glycosyltransferase subunit DAD1 OS=Homo sapiens OX=9606 GN=DAD1 PE=1 SV=3	4	351.862	300.787	273.986	208.286	170.864	248.237	228.103	178.695	251.588	244.987	286.026
sp|Q02790|FKBP4_HUMAN	FKBP4	Peptidyl-prolyl cis-trans isomerase FKBP4 OS=Homo sapiens OX=9606 GN=FKBP4 PE=1 SV=3	114	11018.1	10449.7	10480.8	11752.1	12255	11579.1	11999.9	10133.7	11911.2	12522.5	11835.5
sp|Q5HYJ3|FA76B_HUMAN	FAM76B	Protein FAM76B OS=Homo sapiens OX=9606 GN=FAM76B PE=1 SV=3	7	244.061	266.895	306.052	308.45	326.093	331.446	297.105	287.222	303.053	321.203	316.5
sp|Q9NX40|OCAD1_HUMAN	OCIAD1	OCIA domain-containing protein 1 OS=Homo sapiens OX=9606 GN=OCIAD1 PE=1 SV=1	20	1429.41	1544.26	1706.22	1704.14	1663.82	1680.92	1672.33	1902.77	1507.52	1511.51	1476.54
sp|Q86UY5|FA83A_HUMAN	FAM83A	Protein FAM83A OS=Homo sapiens OX=9606 GN=FAM83A PE=1 SV=1	10	327.895	355.212	349.713	350.674	323.856	350.564	353.334	331.969	320.809	350.551	374.427
sp|Q9NXC5|MIO_HUMAN	MIOS	GATOR complex protein MIOS OS=Homo sapiens OX=9606 GN=MIOS PE=1 SV=2	8	481.51	530.559	519.641	546.05	550.371	555.903	533.534	474.902	538.582	561.939	568.145
sp|Q14318-2|FKBP8_HUMAN	FKBP8	Isoform 2 of Peptidyl-prolyl cis-trans isomerase FKBP8 OS=Homo sapiens OX=9606 GN=FKBP8	23	2415.98	2462.58	2417.45	2315.46	2281.85	2264.58	2338.37	1879.7	2191.39	2250.06	2094.25
sp|Q14318|FKBP8_HUMAN	FKBP8	Peptidyl-prolyl cis-trans isomerase FKBP8 OS=Homo sapiens OX=9606 GN=FKBP8 PE=1 SV=2	1	128.232	135.07	118.19	113.367	113.699	117.583	109.601	91.5427	112.276	105.262	104.015
sp|O94832|MYO1D_HUMAN	MYO1D	Unconventional myosin-Id OS=Homo sapiens OX=9606 GN=MYO1D PE=1 SV=2	35	2639.76	2607.2	2595.93	2449.18	2515.98	2410.16	2571.98	2134.75	2546.05	2399.92	2498.24
sp|Q96F63|CCD97_HUMAN	CCDC97	Coiled-coil domain-containing protein 97 OS=Homo sapiens OX=9606 GN=CCDC97 PE=1 SV=1	9	562.771	562.891	650.914	616.096	611.664	534.39	607.559	633.84	625.685	628.27	621.694
sp|Q96QE5|TEFM_HUMAN	TEFM	Transcription elongation factor, mitochondrial OS=Homo sapiens OX=9606 GN=TEFM PE=1 SV=1	6	469.701	482.2	474.116	514.775	418.288	414.961	455.447	378.671	436.249	449.828	431.591
sp|Q8N3D4|EH1L1_HUMAN	EHBP1L1	EH domain-binding protein 1-like protein 1 OS=Homo sapiens OX=9606 GN=EHBP1L1 PE=1 SV=2	47	3500.92	3764.67	3714.38	3745.94	3553.31	3584.21	3521.23	4226.71	3462.21	3455.96	3461.49
sp|Q8NDI1|EHBP1_HUMAN	EHBP1	EH domain-binding protein 1 OS=Homo sapiens OX=9606 GN=EHBP1 PE=1 SV=3	19	1654.03	1561.31	1600.68	1578.59	1604.92	1537.58	1548.75	1403.51	1697.84	1669.69	1732.61
sp|P17535|JUND_HUMAN	JUND	Transcription factor jun-D OS=Homo sapiens OX=9606 GN=JUND PE=1 SV=3	2	98.4064	104.789	103.894	116.439	115.78	88.3549	111.69	104.29	97.371	100.447	94.3657
sp|P17275|JUNB_HUMAN	JUNB	Transcription factor jun-B OS=Homo sapiens OX=9606 GN=JUNB PE=1 SV=1	20	975.903	1085.15	1139.07	1055.97	979.514	1082.81	967.524	1594.94	949.185	1013.95	941.546
tr|A0A499FI31|A0A499FI31_HUMAN	SART3	Squamous cell carcinoma antigen recognized by T-cells 3 OS=Homo sapiens OX=9606 GN=SART3 PE=1 SV=1	78	5818.77	5922.84	6108.29	5902.69	5558.38	5590.84	5771.91	6191.43	5880.96	5761.89	5750.41
sp|P07204|TRBM_HUMAN	THBD	Thrombomodulin OS=Homo sapiens OX=9606 GN=THBD PE=1 SV=2	4	119.176	138.93	152.582	133.687	117.78	137.219	137.149	182.399	113.877	120.674	116.682
sp|P15529-2|MCP_HUMAN	CD46	Isoform B of Membrane cofactor protein OS=Homo sapiens OX=9606 GN=CD46	9	1050.69	1012.47	963.716	878.258	843.153	824.118	869.129	697.407	938.339	856.99	877.182
sp|Q8NDF8-5|PAPD5_HUMAN	TENT4B	Isoform 5 of Terminal nucleotidyltransferase 4B OS=Homo sapiens OX=9606 GN=TENT4B	10	877.256	866.771	845.462	827.874	801.034	832.589	803.173	751.942	866.753	791.086	848.259
sp|Q86UU1|PHLB1_HUMAN	PHLDB1	Pleckstrin homology-like domain family B member 1 OS=Homo sapiens OX=9606 GN=PHLDB1 PE=1 SV=1	20	1029.68	1110.05	1041.47	1075	1035.29	1043.6	1053.4	1013.04	1068.14	1130.54	1105
sp|Q8TD16-2|BICD2_HUMAN	BICD2	Isoform 2 of Protein bicaudal D homolog 2 OS=Homo sapiens OX=9606 GN=BICD2	16	938.975	936.703	1034.19	1080.58	1161.1	1098.32	1106.14	1079.78	1075.52	1142.88	1114.38
sp|Q96G01|BICD1_HUMAN	BICD1	Protein bicaudal D homolog 1 OS=Homo sapiens OX=9606 GN=BICD1 PE=1 SV=3	7	512.997	500.057	508.781	529.931	511.424	506.06	546.916	487.271	524.23	518.444	550.132
sp|Q9NRF8|PYRG2_HUMAN	CTPS2	CTP synthase 2 OS=Homo sapiens OX=9606 GN=CTPS2 PE=1 SV=1	16	1762.95	1682.12	1679.1	1790.72	1721.16	1542.86	1709.14	1325.93	1726.22	1697.08	1782.96
sp|P17812|PYRG1_HUMAN	CTPS1	CTP synthase 1 OS=Homo sapiens OX=9606 GN=CTPS1 PE=1 SV=2	18	1380.67	1250.97	1165.93	1272.24	1324.86	1189.87	1385.06	1104.2	1341.81	1303.77	1343
sp|Q96A35|RM24_HUMAN	MRPL24	39S ribosomal protein L24, mitochondrial OS=Homo sapiens OX=9606 GN=MRPL24 PE=1 SV=1	18	2275.26	2442.5	2319.66	2282.98	2152.75	2251.85	2171.12	1992.54	2158.01	2083.11	1996.57
sp|P63220|RS21_HUMAN	RPS21	40S ribosomal protein S21 OS=Homo sapiens OX=9606 GN=RPS21 PE=1 SV=1	8	840.51	867.649	935.443	1074.49	1115.99	1116.36	978.563	1122.94	982.118	1067.07	1100.1
tr|A0A3F2YNW7|A0A3F2YNW7_HUMAN	ARID1B	AT-rich interactive domain-containing protein 1B OS=Homo sapiens OX=9606 GN=ARID1B PE=1 SV=1	19	1335.88	1374.97	1363.95	1308.06	1305.56	1296.33	1277.65	1230.99	1347.52	1230.58	1272.57
sp|Q8N766|EMC1_HUMAN	EMC1	ER membrane protein complex subunit 1 OS=Homo sapiens OX=9606 GN=EMC1 PE=1 SV=1	26	2272.57	2181.99	2021.64	1925.48	1828.45	1900.56	1898.58	1531.37	1915.95	1856.09	1958.7
sp|Q8NEC7|GSTCD_HUMAN	GSTCD	Glutathione S-transferase C-terminal domain-containing protein OS=Homo sapiens OX=9606 GN=GSTCD PE=1 SV=2	2	142.083	143.813	134.889	140.076	143.614	138.282	144.713	131.935	137.069	136.517	139.913
sp|Q13445|TMED1_HUMAN	TMED1	Transmembrane emp24 domain-containing protein 1 OS=Homo sapiens OX=9606 GN=TMED1 PE=1 SV=1	4	409.202	416.181	325.588	346.659	301.115	340.014	299.349	319.323	359.289	376.533	331.588
sp|O14548|COX7R_HUMAN	COX7A2L	Cytochrome c oxidase subunit 7A-related protein, mitochondrial OS=Homo sapiens OX=9606 GN=COX7A2L PE=1 SV=2	8	609.535	637.167	624.99	629.382	571.631	566.014	600.605	584.369	595.069	552.742	562.952
sp|Q92692|NECT2_HUMAN	NECTIN2	Nectin-2 OS=Homo sapiens OX=9606 GN=NECTIN2 PE=1 SV=1	12	950.744	980.301	940.895	889.999	852.645	834.141	898.734	819.083	890.842	839.446	871.294
sp|Q92692-2|NECT2_HUMAN	NECTIN2	Isoform Alpha of Nectin-2 OS=Homo sapiens OX=9606 GN=NECTIN2	1	9.98205	13.7238	12.6826	12.4762	8.1637	11.3135	14.1485	11.6111	11.2862	10.684	13.3476
sp|O94888|UBXN7_HUMAN	UBXN7	UBX domain-containing protein 7 OS=Homo sapiens OX=9606 GN=UBXN7 PE=1 SV=2	13	676.175	689.432	693.332	756.273	755.257	752.409	732.057	620.489	727.198	825.163	796.185
sp|P61247|RS3A_HUMAN	RPS3A	40S ribosomal protein S3a OS=Homo sapiens OX=9606 GN=RPS3A PE=1 SV=2	69	7018.21	6672.25	6619.64	6839.66	7095.92	7111.28	6867.64	6348.5	7006.4	7941.17	7454.19
sp|O43390-2|HNRPR_HUMAN	HNRNPR	Isoform 2 of Heterogeneous nuclear ribonucleoprotein R OS=Homo sapiens OX=9606 GN=HNRNPR	67	5718.09	5706.47	5711.85	5148.66	5262.91	5323.25	5406.02	6219.78	5371.12	5105.13	5137.5
sp|O43390|HNRPR_HUMAN	HNRNPR	Heterogeneous nuclear ribonucleoprotein R OS=Homo sapiens OX=9606 GN=HNRNPR PE=1 SV=1	9	630.423	628.193	591.917	565.136	638.187	578.913	607.476	479.902	626.489	564.102	657.852
sp|O60506|HNRPQ_HUMAN	SYNCRIP	Heterogeneous nuclear ribonucleoprotein Q OS=Homo sapiens OX=9606 GN=SYNCRIP PE=1 SV=2	79	6332.97	6308.75	6290.38	6100.78	6604.54	7311.82	6239.47	7481.06	6871.07	7027.63	6457.68
sp|O60506-3|HNRPQ_HUMAN	SYNCRIP	Isoform 3 of Heterogeneous nuclear ribonucleoprotein Q OS=Homo sapiens OX=9606 GN=SYNCRIP	1	153.317	172.782	145.753	153.455	148.473	143.327	151.174	157.251	156.98	163.481	164.696
sp|Q9NYB0|TE2IP_HUMAN	TERF2IP	Telomeric repeat-binding factor 2-interacting protein 1 OS=Homo sapiens OX=9606 GN=TERF2IP PE=1 SV=1	28	2676.67	2482.22	2664.31	2616.39	2745.11	2684.06	2653.58	3486.45	2697.26	2598.91	2564.33
sp|Q9H008|LHPP_HUMAN	LHPP	Phospholysine phosphohistidine inorganic pyrophosphate phosphatase OS=Homo sapiens OX=9606 GN=LHPP PE=1 SV=2	2	36.4121	46.6669	39.7634	35.1566	46.8563	44.5368	28.4859	98.5794	43.5736	50.9714	37.3473
sp|P62241|RS8_HUMAN	RPS8	40S ribosomal protein S8 OS=Homo sapiens OX=9606 GN=RPS8 PE=1 SV=2	26	2442.03	2466.32	2356.98	2543.71	2581.47	2600.11	2643.42	2208.68	2565.28	2723.76	2690.53
tr|A0A087X2I1|A0A087X2I1_HUMAN	PSMC6	26S proteasome regulatory subunit 10B OS=Homo sapiens OX=9606 GN=PSMC6 PE=1 SV=1	40	4088.65	3931.89	3927.21	4044.09	4175.36	3942.92	4039.05	3514.68	4111.44	4191.81	4047.84
sp|Q9Y6D9|MD1L1_HUMAN	MAD1L1	Mitotic spindle assembly checkpoint protein MAD1 OS=Homo sapiens OX=9606 GN=MAD1L1 PE=1 SV=2	23	2194.85	2229.35	2362.4	2210.25	2180.28	2332.79	2160.61	3275.12	2242.32	2206.84	2213.43
sp|P08238|HS90B_HUMAN	HSP90AB1	Heat shock protein HSP 90-beta OS=Homo sapiens OX=9606 GN=HSP90AB1 PE=1 SV=4	163	9468.52	9280.93	9365.81	10225.4	10210.6	10567.8	9964.75	11096.2	10757.3	11023	10281.9
sp|P07900-2|HS90A_HUMAN	HSP90AA1	Isoform 2 of Heat shock protein HSP 90-alpha OS=Homo sapiens OX=9606 GN=HSP90AA1	337	27194.7	27938.6	25889	30785.1	28534	28129.8	28118.9	27173.6	28473.7	30307.5	29122.9
sp|Q12931|TRAP1_HUMAN	TRAP1	Heat shock protein 75 kDa, mitochondrial OS=Homo sapiens OX=9606 GN=TRAP1 PE=1 SV=3	89	6238.76	6519.83	6345.41	6033.79	5799.63	5916.72	5822.31	5147.39	5793.84	5554.09	5616.2
sp|Q9NQH7|XPP3_HUMAN	XPNPEP3	Xaa-Pro aminopeptidase 3 OS=Homo sapiens OX=9606 GN=XPNPEP3 PE=1 SV=1	10	557.516	522.364	489.523	480.62	519.713	536.109	498.852	504.223	514.448	511.258	499.824
sp|P14625|ENPL_HUMAN	HSP90B1	Endoplasmin OS=Homo sapiens OX=9606 GN=HSP90B1 PE=1 SV=1	278	19102.3	19431.5	19322.6	18890.8	18704.9	18893.1	18459.1	18596	18738.9	17806.4	17582.4
sp|Q58FG1|HS904_HUMAN	HSP90AA4P	Putative heat shock protein HSP 90-alpha A4 OS=Homo sapiens OX=9606 GN=HSP90AA4P PE=5 SV=1	2	161.264	153.773	161.405	175.847	147.912	152.84	146.242	184.463	130.211	122.321	143.301
sp|Q9UHB6|LIMA1_HUMAN	LIMA1	LIM domain and actin-binding protein 1 OS=Homo sapiens OX=9606 GN=LIMA1 PE=1 SV=1	67	6028.27	6249.93	6152.87	6050.02	5862.38	5690.17	5807.2	6999.67	6004.36	5755.64	5227.21
sp|Q9BT23|LIMD2_HUMAN	LIMD2	LIM domain-containing protein 2 OS=Homo sapiens OX=9606 GN=LIMD2 PE=1 SV=1	2	121.234	106.811	112.014	115.657	121.313	99.6555	131.433	110.849	134.802	116.348	113.298
tr|A0A0C4DG17|A0A0C4DG17_HUMAN	RPSA	40S ribosomal protein SA OS=Homo sapiens OX=9606 GN=RPSA PE=1 SV=1	55	4821.9	4478.38	4632.96	5120.01	4946.14	4425.08	4679.33	6018.46	4685.26	5321.73	5114.16
sp|O14734|ACOT8_HUMAN	ACOT8	Acyl-coenzyme A thioesterase 8 OS=Homo sapiens OX=9606 GN=ACOT8 PE=1 SV=1	7	451.242	429.82	401.944	372.494	365.192	350.548	394.988	330.979	380.528	353.635	351.082
sp|P62269|RS18_HUMAN	RPS18	40S ribosomal protein S18 OS=Homo sapiens OX=9606 GN=RPS18 PE=1 SV=3	22	2905.32	2801.39	2834.36	2974.74	3062.47	2790.74	2998.52	2398.75	2968.07	3246.73	3212.63
sp|Q09666|AHNK_HUMAN	AHNAK	Neuroblast differentiation-associated protein AHNAK OS=Homo sapiens OX=9606 GN=AHNAK PE=1 SV=2	670	66882.8	69687.4	73339.6	71973.7	73640.3	75351.6	68486	108636	75014.9	78098.4	72513.1
sp|Q09666-2|AHNK_HUMAN	AHNAK	Isoform 2 of Neuroblast differentiation-associated protein AHNAK OS=Homo sapiens OX=9606 GN=AHNAK	2	109.093	100.46	119.094	107.929	119.144	94.8774	120.395	143.665	113.923	134.455	121.697
sp|Q6UB99|ANR11_HUMAN	ANKRD11	Ankyrin repeat domain-containing protein 11 OS=Homo sapiens OX=9606 GN=ANKRD11 PE=1 SV=3	15	1180.91	1190.22	1206.55	1095.91	1174.19	1208.19	1186.3	1223.15	1232.07	1154.9	1181.02
sp|P05198|IF2A_HUMAN	EIF2S1	Eukaryotic translation initiation factor 2 subunit 1 OS=Homo sapiens OX=9606 GN=EIF2S1 PE=1 SV=3	43	3094.54	2937.58	2976.16	3121.53	3451.06	3370.84	3224.45	2896.95	3363.41	3389.49	3349.93
sp|P61221|ABCE1_HUMAN	ABCE1	ATP-binding cassette sub-family E member 1 OS=Homo sapiens OX=9606 GN=ABCE1 PE=1 SV=1	50	4255.89	4029.8	4007.62	4230.71	4357.25	4038.6	4260.51	3520.57	4260.55	4257.29	4317.85
sp|Q9NYQ6|CELR1_HUMAN	CELSR1	Cadherin EGF LAG seven-pass G-type receptor 1 OS=Homo sapiens OX=9606 GN=CELSR1 PE=1 SV=1	3	96.8194	90.4412	84.4202	90.8656	85.8467	81.6914	81.7562	103.392	108.039	80.0833	87.0397
tr|A0A1B0GTW6|A0A1B0GTW6_HUMAN	EPB41L1	Band 4.1-like protein 1 OS=Homo sapiens OX=9606 GN=EPB41L1 PE=1 SV=2	15	1638.24	1610.57	1663.46	1621.87	1526.59	1553.17	1562.18	1340.8	1643.48	1524.65	1534.85
sp|Q9H4G0-2|E41L1_HUMAN	EPB41L1	Isoform 2 of Band 4.1-like protein 1 OS=Homo sapiens OX=9606 GN=EPB41L1	2	443.123	471.856	453.364	462.452	436.045	486.342	447.338	499.743	445.312	437.493	402.507
sp|O43491|E41L2_HUMAN	EPB41L2	Band 4.1-like protein 2 OS=Homo sapiens OX=9606 GN=EPB41L2 PE=1 SV=1	46	3753.72	4049.97	3817.89	3840.09	3623.87	3787.01	3658.28	3539.73	3711.75	3412.16	3355.13
sp|O43491-4|E41L2_HUMAN	EPB41L2	Isoform 4 of Band 4.1-like protein 2 OS=Homo sapiens OX=9606 GN=EPB41L2	1	60.8258	52.0629	42.3559	45.7645	28.0671	33.4971	27.9542	39.936	39.6247	44.5728	52.1303
sp|P11171|41_HUMAN	EPB41	Protein 4.1 OS=Homo sapiens OX=9606 GN=EPB41 PE=1 SV=4	8	744.23	801.526	745.574	767.401	829.962	742.548	704.537	653.706	793.191	676.972	788.402
sp|Q9Y2J2|E41L3_HUMAN	EPB41L3	Band 4.1-like protein 3 OS=Homo sapiens OX=9606 GN=EPB41L3 PE=1 SV=2	2	358.162	345.113	350.409	353.253	339.616	342.562	331.429	329.544	367.147	310.704	326.646
tr|A0A2R8Y783|A0A2R8Y783_HUMAN	EPB41	Protein 4.1 (Fragment) OS=Homo sapiens OX=9606 GN=EPB41 PE=1 SV=1	1	72.0012	68.8964	78.0042	72.9508	80.1749	70.0325	80.3468	83.7218	71.2922	67.709	68.3851
sp|Q53H82|LACB2_HUMAN	LACTB2	Endoribonuclease LACTB2 OS=Homo sapiens OX=9606 GN=LACTB2 PE=1 SV=2	29	2576.81	2608.42	2581.04	2675.76	2544.02	2336.03	2536.95	2252.68	2507.48	2393.96	2475.45
sp|Q96QT6|PHF12_HUMAN	PHF12	PHD finger protein 12 OS=Homo sapiens OX=9606 GN=PHF12 PE=1 SV=2	9	577.743	564.489	570.584	502.389	491.906	508.037	560.246	511.28	497.365	472.93	479.563
sp|Q86X02|CDR2L_HUMAN	CDR2L	Cerebellar degeneration-related protein 2-like OS=Homo sapiens OX=9606 GN=CDR2L PE=1 SV=2	2	199.518	192.203	145.799	155.296	136.047	152.427	142.653	148.849	155.219	170.821	155.672
sp|Q9Y487|VPP2_HUMAN	ATP6V0A2	V-type proton ATPase 116 kDa subunit a isoform 2 OS=Homo sapiens OX=9606 GN=ATP6V0A2 PE=1 SV=2	4	395.525	385.44	337.416	355.516	358.829	360.261	342.022	281.695	347.154	338.789	357.515
sp|Q9NUJ1|ABHDA_HUMAN	ABHD10	Mycophenolic acid acyl-glucuronide esterase, mitochondrial OS=Homo sapiens OX=9606 GN=ABHD10 PE=1 SV=1	28	2624.05	2631.15	2722.12	2565.14	2803.87	2669.48	2653.19	2050.06	2581.94	2471.76	2538.94
sp|Q13740-2|CD166_HUMAN	ALCAM	Isoform 2 of CD166 antigen OS=Homo sapiens OX=9606 GN=ALCAM	59	5345.7	5258.76	5221.71	5537.97	5152.78	5269.35	5455.42	4365.11	5422.66	5021.3	5087.95
sp|P51157|RAB28_HUMAN	RAB28	Ras-related protein Rab-28 OS=Homo sapiens OX=9606 GN=RAB28 PE=1 SV=2	1	73.2979	77.0361	61.9917	62.7958	70.1843	75.9894	54.7894	52.0598	66.8111	63.3952	66.768
sp|P06748|NPM_HUMAN	NPM1	Nucleophosmin OS=Homo sapiens OX=9606 GN=NPM1 PE=1 SV=2	240	17895.8	20505.9	20793	21039.2	17066.7	19038	17915.7	36686.7	18377.5	17879.2	17414.4
sp|P06748-2|NPM_HUMAN	NPM1	Isoform 2 of Nucleophosmin OS=Homo sapiens OX=9606 GN=NPM1	1	127.944	109.66	123.704	122.443	116.113	119.993	157.465	139.691	143.655	127.117	146.187
sp|P21283|VATC1_HUMAN	ATP6V1C1	V-type proton ATPase subunit C 1 OS=Homo sapiens OX=9606 GN=ATP6V1C1 PE=1 SV=4	26	3849.21	3367.58	3258.44	3390.36	3361.09	3267.25	3526.75	2358.89	3384.07	3522.87	3555.24
sp|P68036-3|UB2L3_HUMAN	UBE2L3	Isoform 3 of Ubiquitin-conjugating enzyme E2 L3 OS=Homo sapiens OX=9606 GN=UBE2L3	12	901.157	803.942	868.31	828.776	950.23	876.955	931.507	974.165	915.385	863.575	956.826
sp|Q14997|PSME4_HUMAN	PSME4	Proteasome activator complex subunit 4 OS=Homo sapiens OX=9606 GN=PSME4 PE=1 SV=2	12	656.106	674.409	661.749	701.146	690.796	869.591	632.348	883.644	712.878	849.541	717.582
sp|Q86XI2|CNDG2_HUMAN	NCAPG2	Condensin-2 complex subunit G2 OS=Homo sapiens OX=9606 GN=NCAPG2 PE=1 SV=1	24	2075.04	2063.31	2001.91	2052.87	1997.25	2014.01	2002.54	1631.72	1931.9	2077.65	1984.53
sp|O75691|UTP20_HUMAN	UTP20	Small subunit processome component 20 homolog OS=Homo sapiens OX=9606 GN=UTP20 PE=1 SV=3	69	6249.77	5942.71	5625.58	4787.69	5336.97	5415.36	5510.3	4135.07	5429.09	5339.39	5575.96
sp|Q99523|SORT_HUMAN	SORT1	Sortilin OS=Homo sapiens OX=9606 GN=SORT1 PE=1 SV=3	5	579.848	603.77	544.03	570.844	533.997	539.251	532.785	384.721	498.541	519.273	506.681
sp|Q9H2W6|RM46_HUMAN	MRPL46	39S ribosomal protein L46, mitochondrial OS=Homo sapiens OX=9606 GN=MRPL46 PE=1 SV=1	22	1285.45	1246.39	1295.3	1223.68	1268.42	1318.45	1232.46	1255.41	1226.13	1140.23	1118.03
sp|P99999|CYC_HUMAN	CYCS	Cytochrome c OS=Homo sapiens OX=9606 GN=CYCS PE=1 SV=2	37	3866.12	4117.95	4556.79	4087.24	4341.22	3615.61	4344.31	4559.42	4459.92	3973.7	3806.67
sp|Q8N3C0|ASCC3_HUMAN	ASCC3	Activating signal cointegrator 1 complex subunit 3 OS=Homo sapiens OX=9606 GN=ASCC3 PE=1 SV=3	47	3354.76	3236.14	3274.64	3332.15	3352.9	3189.63	3249.61	2891.03	3410.44	3467.19	3645.97
tr|J3KPF3|J3KPF3_HUMAN	SLC3A2	4F2 cell-surface antigen heavy chain OS=Homo sapiens OX=9606 GN=SLC3A2 PE=1 SV=1	105	7217.55	7821.51	7333.6	7598.26	7593.14	8013.99	7442.44	6754.94	7368.38	7236.79	7081.9
tr|F5H867|F5H867_HUMAN	SLC3A2	4F2 cell-surface antigen heavy chain (Fragment) OS=Homo sapiens OX=9606 GN=SLC3A2 PE=1 SV=1	2	142.282	124.797	88.2865	76.5945	74.0848	93.1217	78.5941	89.4649	87.5969	104.002	96.44
sp|Q15269|PWP2_HUMAN	PWP2	Periodic tryptophan protein 2 homolog OS=Homo sapiens OX=9606 GN=PWP2 PE=2 SV=2	18	1340.71	1281.93	1263.04	1190.09	1158.48	1188.92	1253.8	941.937	1183.82	1129.54	1209.67
tr|A0A0B4J2E5|A0A0B4J2E5_HUMAN	LOC102724159	Uncharacterized protein OS=Homo sapiens OX=9606 GN=LOC102724159 PE=1 SV=1	1	70.0579	62.3171	55.2463	59.1624	53.9706	53.7001	49.68	48.837	49.7359	55.0194	53.9944
tr|A0A096LPI6|A0A096LPI6_HUMAN		Utp12 domain-containing protein (Fragment) OS=Homo sapiens OX=9606 PE=4 SV=2	15	1245.45	1408.76	1325.03	1397.79	1412.13	1540.12	1295.41	1483.44	1431.48	1361.43	1201.86
sp|Q9H089|LSG1_HUMAN	LSG1	Large subunit GTPase 1 homolog OS=Homo sapiens OX=9606 GN=LSG1 PE=1 SV=2	29	2843.64	2856.97	2809.52	2789.3	2776.41	2868.5	2744.2	2263.56	2779.72	2663.7	2605.82
sp|Q9BQG0-2|MBB1A_HUMAN	MYBBP1A	Isoform 2 of Myb-binding protein 1A OS=Homo sapiens OX=9606 GN=MYBBP1A	81	8660.47	8758.31	8290.49	7722.98	7739.67	7946.65	7713.95	7234.65	7702.69	7947.21	8018.28
sp|P30740|ILEU_HUMAN	SERPINB1	Leukocyte elastase inhibitor OS=Homo sapiens OX=9606 GN=SERPINB1 PE=1 SV=1	39	3393.2	3170.04	3133.65	3450.96	3334.68	3206.35	3382.14	2774.73	3404.39	3388.78	3470.62
sp|P50453|SPB9_HUMAN	SERPINB9	Serpin B9 OS=Homo sapiens OX=9606 GN=SERPINB9 PE=1 SV=1	20	1752.64	1588.11	1644.57	1722.71	1783.72	1626.28	1832.71	1296.7	1750.47	1789.6	1755.96
tr|A0A087X1N8|A0A087X1N8_HUMAN	SERPINB6	Serpin B6 OS=Homo sapiens OX=9606 GN=SERPINB6 PE=1 SV=1	33	3163.65	3105.58	3011.57	3408.41	3421.38	3200.24	3453.87	2539.18	3382.81	3424.41	3391.35
sp|Q86X10|RLGPB_HUMAN	RALGAPB	Ral GTPase-activating protein subunit beta OS=Homo sapiens OX=9606 GN=RALGAPB PE=1 SV=1	8	503.475	498.206	442.464	487.515	464.289	448.062	462.161	395.784	457.225	481.679	498.17
sp|Q9H3Q1|BORG4_HUMAN	CDC42EP4	Cdc42 effector protein 4 OS=Homo sapiens OX=9606 GN=CDC42EP4 PE=1 SV=1	9	372.646	370.784	380.627	395.632	362.826	359.461	364.853	488.099	371.443	384.561	407.302
sp|Q13045|FLII_HUMAN	FLII	Protein flightless-1 homolog OS=Homo sapiens OX=9606 GN=FLII PE=1 SV=2	57	5290.69	5033.14	5086.33	5466.24	5399.51	5001.98	5396.05	4189.06	5438.92	5396.7	5590.93
sp|Q13045-2|FLII_HUMAN	FLII	Isoform 2 of Protein flightless-1 homolog OS=Homo sapiens OX=9606 GN=FLII	1	152.985	144.587	151.837	154.448	139.622	146.7	151.412	143.833	157.785	173.79	169.912
sp|P31930|QCR1_HUMAN	UQCRC1	Cytochrome b-c1 complex subunit 1, mitochondrial OS=Homo sapiens OX=9606 GN=UQCRC1 PE=1 SV=3	55	3929.78	4095.56	4018.28	3872.02	3658.32	3799.09	3775.23	4039.56	3752.2	3667.68	3741.23
sp|Q96P63|SPB12_HUMAN_contaminant	SERPINB12	Serpin B12 OS=Homo sapiens GN=SERPINB12 PE=1 SV=1	3	76.4521	229.137	217.193	100.929	172.114	159.585	105.115	78.4893	84.7672	102.146	199.615
sp|Q9NP73|ALG13_HUMAN	ALG13	Putative bifunctional UDP-N-acetylglucosamine transferase and deubiquitinase ALG13 OS=Homo sapiens OX=9606 GN=ALG13 PE=1 SV=2	3	206.81	208.985	210.008	231.289	223.589	207.473	227.552	189.839	195.491	225.756	204.326
sp|Q14232|EI2BA_HUMAN	EIF2B1	Translation initiation factor eIF-2B subunit alpha OS=Homo sapiens OX=9606 GN=EIF2B1 PE=1 SV=1	16	1563.32	1426.24	1359.27	1454.27	1452.2	1331.65	1504.31	1108.67	1467.53	1562.54	1492.07
tr|A0A1C7CYX1|A0A1C7CYX1_HUMAN	MIDEAS	Mitotic deacetylase-associated SANT domain protein OS=Homo sapiens OX=9606 GN=MIDEAS PE=1 SV=1	23	1533.59	1781.36	1616.26	1564.28	1543.81	1641.5	1558.24	1701.15	1546.11	1555.44	1412.01
sp|Q9NSE4|SYIM_HUMAN	IARS2	Isoleucine--tRNA ligase, mitochondrial OS=Homo sapiens OX=9606 GN=IARS2 PE=1 SV=2	59	6182.88	6122.11	6068.87	5721.13	5882.11	5591.38	5813.93	4653.37	5808.22	5516.74	5786
sp|P78325|ADAM8_HUMAN	ADAM8	Disintegrin and metalloproteinase domain-containing protein 8 OS=Homo sapiens OX=9606 GN=ADAM8 PE=1 SV=2	1	20.37	15.5593	19.9151	17.4152	19.3018	13.1647	18.8427	16.2485	11.5617	17.3888	14.7336
sp|Q06481|APLP2_HUMAN	APLP2	Amyloid-like protein 2 OS=Homo sapiens OX=9606 GN=APLP2 PE=1 SV=2	27	2678.48	2775.76	2717.61	2738.18	2691.18	2704.63	2733.2	2664.16	2665.28	2666.56	2735.61
sp|P26639|SYTC_HUMAN	TARS1	Threonine--tRNA ligase 1, cytoplasmic OS=Homo sapiens OX=9606 GN=TARS1 PE=1 SV=3	85	8940.26	8186.31	8109.61	8755.24	9155.54	8367.95	9237.18	6883.27	9102.22	8949.75	9042.91
sp|A2RTX5|SYTC2_HUMAN	TARSL2	Threonine--tRNA ligase 2, cytoplasmic OS=Homo sapiens OX=9606 GN=TARSL2 PE=1 SV=1	5	556.84	552.912	513.826	553.572	541.233	531.087	552.405	439.825	593.953	551.15	583.743
sp|Q9NZN4|EHD2_HUMAN	EHD2	EH domain-containing protein 2 OS=Homo sapiens OX=9606 GN=EHD2 PE=1 SV=2	28	2168.35	2014.62	2028.86	2120.87	2172.17	2111.36	2032.85	1707.73	2190.4	2240.41	2291.4
tr|A0A024R571|A0A024R571_HUMAN	EHD1	EH domain-containing protein 1 OS=Homo sapiens OX=9606 GN=EHD1 PE=1 SV=1	60	4846.17	4345.38	4569.19	4794.18	4891.29	4832.34	4808.7	4044.63	4892.57	5107.6	5055.41
sp|Q9NZN3|EHD3_HUMAN	EHD3	EH domain-containing protein 3 OS=Homo sapiens OX=9606 GN=EHD3 PE=1 SV=2	1	13.8192	15.5045	12.8866	18.4278	22.6238	27.3509	11.3289	8.07988	11.521	7.14337	10.0453
sp|Q9H223|EHD4_HUMAN	EHD4	EH domain-containing protein 4 OS=Homo sapiens OX=9606 GN=EHD4 PE=1 SV=1	23	1330.47	1351.3	1241.69	1408.91	1315.82	1372.05	1348.32	1121.23	1268.08	1467.9	1317.65
tr|H0YFD6|H0YFD6_HUMAN	HADHA	Trifunctional enzyme subunit alpha, mitochondrial OS=Homo sapiens OX=9606 GN=HADHA PE=1 SV=2	119	9169.19	9530.25	9345.09	9199.18	9258.04	8959.76	9089.28	7435.16	9019.98	8448.26	8390.98
sp|Q9NYU2|UGGG1_HUMAN	UGGT1	UDP-glucose:glycoprotein glucosyltransferase 1 OS=Homo sapiens OX=9606 GN=UGGT1 PE=1 SV=3	93	7406.13	7391.31	7345.96	6938.23	7017.79	7506.71	7042.83	5706.12	6879.09	6668.36	6625.09
sp|Q9NYU1|UGGG2_HUMAN	UGGT2	UDP-glucose:glycoprotein glucosyltransferase 2 OS=Homo sapiens OX=9606 GN=UGGT2 PE=1 SV=4	4	132.985	118.805	147.139	117.366	110.81	133.411	113.038	185.844	114.013	118.71	111.894
tr|A0A5F9ZA98|A0A5F9ZA98_HUMAN	ABCB7	ATP-binding cassette sub-family B member 7, mitochondrial OS=Homo sapiens OX=9606 GN=ABCB7 PE=4 SV=1	12	1149.7	1136.11	1136.81	1106.58	1046.42	1063.52	1093.27	1033.31	1096.86	1022.84	1094.78
tr|A0A3B3ITK7|A0A3B3ITK7_HUMAN	PGM1	Phosphoglucomutase-1 OS=Homo sapiens OX=9606 GN=PGM1 PE=1 SV=1	35	3187.56	2826.96	2734.05	2809.24	3053.05	2746.69	3103.99	1999.52	2968.51	2934.65	3056.93
sp|P17301|ITA2_HUMAN	ITGA2	Integrin alpha-2 OS=Homo sapiens OX=9606 GN=ITGA2 PE=1 SV=1	40	3591.99	3540.83	3768.17	3402.68	3326.06	3195.56	3483.05	3029.53	3492.15	3222.54	3469.92
tr|A0A2R8YH03|A0A2R8YH03_HUMAN	TASOR2	Protein TASOR 2 OS=Homo sapiens OX=9606 GN=TASOR2 PE=1 SV=1	25	2218.98	2218.23	2248.26	2057.25	2077.91	2129.85	2115.69	2090.14	2138.79	2019.89	2040.45
sp|Q7Z333-4|SETX_HUMAN	SETX	Isoform 4 of Probable helicase senataxin OS=Homo sapiens OX=9606 GN=SETX	26	1955.22	1901.51	1777.42	1746.8	1719.32	1802.39	1746.4	1762.16	1838.52	1836.68	1873.38
sp|P20591|MX1_HUMAN	MX1	Interferon-induced GTP-binding protein Mx1 OS=Homo sapiens OX=9606 GN=MX1 PE=1 SV=4	14	858.998	797.607	840.031	860.284	807.915	782.975	803.145	857.013	793.415	819.322	848.444
sp|Q7Z7A1|CNTRL_HUMAN	CNTRL	Centriolin OS=Homo sapiens OX=9606 GN=CNTRL PE=1 SV=2	6	216.249	227.499	225.027	226.075	236.029	197.78	193.746	231.973	238.054	210.995	218.31
sp|Q8TD26|CHD6_HUMAN	CHD6	Chromodomain-helicase-DNA-binding protein 6 OS=Homo sapiens OX=9606 GN=CHD6 PE=1 SV=4	5	259.337	259.499	249.338	230.024	211.318	211.588	260.955	220.214	194.622	259.253	238.999
sp|Q9HCK8|CHD8_HUMAN	CHD8	Chromodomain-helicase-DNA-binding protein 8 OS=Homo sapiens OX=9606 GN=CHD8 PE=1 SV=5	31	1494.87	1490.38	1572.37	1654.48	1597.19	1595.86	1569.04	1622.82	1569.42	1698.38	1685.39
tr|H0YJG4|H0YJG4_HUMAN	CHD8	Chromodomain-helicase-DNA-binding protein 8 (Fragment) OS=Homo sapiens OX=9606 GN=CHD8 PE=1 SV=2	1	12.0406	15.5046	16.4954	14.2609	16.2379	15.5763	11.4488	11.1961	19.1879	13.1872	14.4665
sp|O14646|CHD1_HUMAN	CHD1	Chromodomain-helicase-DNA-binding protein 1 OS=Homo sapiens OX=9606 GN=CHD1 PE=1 SV=2	22	1876.83	1835.97	1724.69	1698.14	1744.48	1752.24	1693.83	1316.96	1750.66	1922.64	1858.16
sp|Q9P2D1|CHD7_HUMAN	CHD7	Chromodomain-helicase-DNA-binding protein 7 OS=Homo sapiens OX=9606 GN=CHD7 PE=1 SV=3	12	823.184	852.094	798.774	654.845	707.512	733.907	768.969	661.966	748.743	737.089	732.886
sp|Q3L8U1|CHD9_HUMAN	CHD9	Chromodomain-helicase-DNA-binding protein 9 OS=Homo sapiens OX=9606 GN=CHD9 PE=1 SV=2	3	103.917	98.4161	98.584	98.0762	89.7503	87.4098	84.703	85.8557	100.845	93.1666	95.313
sp|Q5VZE5|NAA35_HUMAN	NAA35	N-alpha-acetyltransferase 35, NatC auxiliary subunit OS=Homo sapiens OX=9606 GN=NAA35 PE=1 SV=1	9	901.036	898.291	894.525	957.095	976.082	946.212	972.929	827.236	917.46	965.548	1010.96
sp|O14647|CHD2_HUMAN	CHD2	Chromodomain-helicase-DNA-binding protein 2 OS=Homo sapiens OX=9606 GN=CHD2 PE=1 SV=2	25	1319.44	1310.26	1293.21	1097.15	1245.5	1288.49	1249.72	1061.55	1265.35	1249.93	1310.81
sp|Q9UBT2|SAE2_HUMAN	UBA2	SUMO-activating enzyme subunit 2 OS=Homo sapiens OX=9606 GN=UBA2 PE=1 SV=2	28	2536.86	2395.97	2433.89	2547.98	2720.39	2596.49	2523.12	2607.98	2569.15	2999	3024.28
sp|Q9NVM9|INT13_HUMAN	INTS13	Integrator complex subunit 13 OS=Homo sapiens OX=9606 GN=INTS13 PE=1 SV=2	23	2261.68	2147.12	2349.2	2385.54	2331.05	2297.65	2277.5	2506.27	2364.63	2519.39	2494.61
sp|Q9Y4B6|DCAF1_HUMAN	DCAF1	DDB1- and CUL4-associated factor 1 OS=Homo sapiens OX=9606 GN=DCAF1 PE=1 SV=3	16	1036.47	999.839	1033.88	986.242	1004.5	997.035	1045	938.351	1009.8	1010.77	1012.81
tr|E7ERS3|E7ERS3_HUMAN	ZC3H18	Zinc finger CCCH domain-containing protein 18 OS=Homo sapiens OX=9606 GN=ZC3H18 PE=1 SV=1	29	3384.38	3849.99	3750.87	3658.46	3274.35	3946.27	3323.75	4209.31	3393.3	3479.28	3227.57
sp|Q99733-2|NP1L4_HUMAN	NAP1L4	Isoform 2 of Nucleosome assembly protein 1-like 4 OS=Homo sapiens OX=9606 GN=NAP1L4	9	417.868	422.753	406.09	488.292	419.345	409.55	421.33	401.458	418.273	480.171	422.83
sp|P55209|NP1L1_HUMAN	NAP1L1	Nucleosome assembly protein 1-like 1 OS=Homo sapiens OX=9606 GN=NAP1L1 PE=1 SV=1	57	3209.23	2998.71	3189.53	3357.59	3495.43	3454.35	3599.02	3998.67	3663.53	3543.42	3574.53
tr|B7Z9C2|B7Z9C2_HUMAN	NAP1L1	Nucleosome assembly protein 1-like 1 OS=Homo sapiens OX=9606 GN=NAP1L1 PE=1 SV=1	1	174.805	151.764	133.768	138.247	112.811	114.062	125.909	123.422	138.572	111.643	113.109
sp|Q9ULU4-19|PKCB1_HUMAN	ZMYND8	Isoform 19 of Protein kinase C-binding protein 1 OS=Homo sapiens OX=9606 GN=ZMYND8	27	2259.76	2283.8	2420.57	2265.85	2145.13	2243.51	2205.09	2337.4	2285.23	2001.74	2667.47
sp|Q2NL82|TSR1_HUMAN	TSR1	Pre-rRNA-processing protein TSR1 homolog OS=Homo sapiens OX=9606 GN=TSR1 PE=1 SV=1	34	2607.36	2600.76	2612.8	2725.46	2982.26	2835.45	2816.68	2314.57	2833.49	3023.66	3092.96
sp|Q8WVB6|CTF18_HUMAN	CHTF18	Chromosome transmission fidelity protein 18 homolog OS=Homo sapiens OX=9606 GN=CHTF18 PE=1 SV=1	15	1276.6	1219.92	1185.57	1207.82	1206.82	1176.02	1176.81	1264.32	1197.93	1190.18	1180.76
sp|P46199|IF2M_HUMAN	MTIF2	Translation initiation factor IF-2, mitochondrial OS=Homo sapiens OX=9606 GN=MTIF2 PE=1 SV=2	13	1388.23	1264.74	1269.43	1189.76	1286.4	1231.84	1287.04	839.133	1260.26	1157.98	1220.76
sp|O75351|VPS4B_HUMAN	VPS4B	Vacuolar protein sorting-associated protein 4B OS=Homo sapiens OX=9606 GN=VPS4B PE=1 SV=2	19	1623.36	1565.22	1561.59	1665.45	1712.98	1564.27	1691.14	1374.97	1732.74	1666.09	1682.36
sp|Q9UN37|VPS4A_HUMAN	VPS4A	Vacuolar protein sorting-associated protein 4A OS=Homo sapiens OX=9606 GN=VPS4A PE=1 SV=1	14	1346.4	1314.46	1261.91	1370.03	1344.3	1389.07	1402.39	1127.99	1352.58	1410.28	1421.15
sp|Q13425|SNTB2_HUMAN	SNTB2	Beta-2-syntrophin OS=Homo sapiens OX=9606 GN=SNTB2 PE=1 SV=1	16	1232.05	1283.27	1189.32	1187.08	1097.61	1158.82	1164.13	1064.55	1108.72	1156.25	1120.38
sp|Q6PIW4|FIGL1_HUMAN	FIGNL1	Fidgetin-like protein 1 OS=Homo sapiens OX=9606 GN=FIGNL1 PE=1 SV=2	8	532.14	517.141	538.725	608.286	617.41	553.605	597.499	492.381	590.923	605.588	594.315
sp|Q9UBP0|SPAST_HUMAN	SPAST	Spastin OS=Homo sapiens OX=9606 GN=SPAST PE=1 SV=1	8	188.117	192.191	195.74	184.886	189.116	197.241	194.5	166.156	198.207	214.291	200.373
sp|Q9HAV7|GRPE1_HUMAN	GRPEL1	GrpE protein homolog 1, mitochondrial OS=Homo sapiens OX=9606 GN=GRPEL1 PE=1 SV=2	64	7344.58	8290.7	8149.12	8644.76	8225.89	6074.43	7749.42	8736.09	7441.94	7076.95	7486.84
sp|Q86SR1|GLT10_HUMAN	GALNT10	Polypeptide N-acetylgalactosaminyltransferase 10 OS=Homo sapiens OX=9606 GN=GALNT10 PE=1 SV=2	7	702.738	661.932	701.996	652.249	634.242	641.933	652.794	583.11	647.221	609.386	634.105
sp|Q15418|KS6A1_HUMAN	RPS6KA1	Ribosomal protein S6 kinase alpha-1 OS=Homo sapiens OX=9606 GN=RPS6KA1 PE=1 SV=2	24	2355.62	2188.74	2113.5	2394.84	2437.03	2305.31	2460.95	1976.33	2429.85	2526.12	2419.91
sp|P51812|KS6A3_HUMAN	RPS6KA3	Ribosomal protein S6 kinase alpha-3 OS=Homo sapiens OX=9606 GN=RPS6KA3 PE=1 SV=1	20	1185.45	1138.4	1151	1324.78	1365.14	1317.23	1331.42	995.062	1208.67	1300.58	1335.66
sp|O15021|MAST4_HUMAN	MAST4	Microtubule-associated serine/threonine-protein kinase 4 OS=Homo sapiens OX=9606 GN=MAST4 PE=1 SV=4	3	289.538	268.896	269.968	281.976	297.928	276.065	285.406	246.17	280.083	288.366	280.544
sp|Q86UE8|TLK2_HUMAN	TLK2	Serine/threonine-protein kinase tousled-like 2 OS=Homo sapiens OX=9606 GN=TLK2 PE=1 SV=2	7	277.172	320.444	414.152	414.641	563.232	472.962	478.198	381.965	407.909	426.482	448.487
sp|Q9UKI8-2|TLK1_HUMAN	TLK1	Isoform 2 of Serine/threonine-protein kinase tousled-like 1 OS=Homo sapiens OX=9606 GN=TLK1	9	719.948	983.197	797.829	1272.15	884.793	913.694	836.644	849.956	853.329	984.833	975.747
sp|Q96GX5|GWL_HUMAN	MASTL	Serine/threonine-protein kinase greatwall OS=Homo sapiens OX=9606 GN=MASTL PE=1 SV=1	7	169.489	155.249	183.317	194.585	191.235	185.496	190.525	152.011	188.394	192.699	219.067
sp|P62166|NCS1_HUMAN	NCS1	Neuronal calcium sensor 1 OS=Homo sapiens OX=9606 GN=NCS1 PE=1 SV=2	4	335.657	336.609	345	386.427	372.191	263.622	354.519	362.178	378.98	357.874	373.564
sp|Q15014|MO4L2_HUMAN	MORF4L2	Mortality factor 4-like protein 2 OS=Homo sapiens OX=9606 GN=MORF4L2 PE=1 SV=1	11	1045.97	1063.27	1046.22	938.366	922.431	1063.66	886.212	1347.29	1016.45	1083.08	1003.88
tr|B3KTM8|B3KTM8_HUMAN	MORF4L1	Mortality factor 4-like protein 1 OS=Homo sapiens OX=9606 GN=MORF4L1 PE=1 SV=1	19	1469.86	1475.05	1464.44	1387.69	1428.62	1507.2	1384.06	1335.45	1413.01	1611.23	1525.05
sp|O75879|GATB_HUMAN	GATB	Glutamyl-tRNA(Gln) amidotransferase subunit B, mitochondrial OS=Homo sapiens OX=9606 GN=GATB PE=1 SV=1	6	375.779	437.536	377.301	441.28	376.255	400.227	369.618	342.712	346.806	383.561	354.141
tr|F8W6M3|F8W6M3_HUMAN	ZDHHC3	Palmitoyltransferase OS=Homo sapiens OX=9606 GN=ZDHHC3 PE=1 SV=1	2	313.176	215.959	181.122	274.372	269.019	283.957	324.394	264.556	308.668	316.523	280.639
sp|Q9BZD2|S29A3_HUMAN	SLC29A3	Equilibrative nucleoside transporter 3 OS=Homo sapiens OX=9606 GN=SLC29A3 PE=1 SV=3	2	314.134	294.994	316.464	285.955	274.153	274.784	288.549	233.992	305.188	293.441	318.461
sp|P52434|RPAB3_HUMAN	POLR2H	DNA-directed RNA polymerases I, II, and III subunit RPABC3 OS=Homo sapiens OX=9606 GN=POLR2H PE=1 SV=4	5	572.475	514.221	488.216	535.581	512.972	474.289	529.65	381.261	544.42	475.127	508.342
sp|Q16594|TAF9_HUMAN	TAF9	Transcription initiation factor TFIID subunit 9 OS=Homo sapiens OX=9606 GN=TAF9 PE=1 SV=1	7	299.351	289.417	304.086	309.59	300.053	312.439	290.66	300.904	305.21	297.915	289.379
sp|Q9HBM6|TAF9B_HUMAN	TAF9B	Transcription initiation factor TFIID subunit 9B OS=Homo sapiens OX=9606 GN=TAF9B PE=1 SV=1	2	65.1411	78.2433	74.5892	79.6869	64.4439	62.4365	70.3907	60.5396	69.7437	63.1643	74.0877
sp|P62263|RS14_HUMAN	RPS14	40S ribosomal protein S14 OS=Homo sapiens OX=9606 GN=RPS14 PE=1 SV=3	17	1125.05	1143.23	1200.46	1263.46	1521.51	1628.08	1306.65	1841.61	1284.11	1588.79	1293.01
sp|Q9H7N4|SFR19_HUMAN	SCAF1	Splicing factor, arginine/serine-rich 19 OS=Homo sapiens OX=9606 GN=SCAF1 PE=1 SV=3	9	939.161	1040.12	991.398	943.38	913.735	943.681	939.204	1186.98	923.116	908.037	871.337
sp|Q9P1Y6|PHRF1_HUMAN	PHRF1	PHD and RING finger domain-containing protein 1 OS=Homo sapiens OX=9606 GN=PHRF1 PE=1 SV=3	6	354.521	360.59	343.952	349.958	310.141	331.852	332.359	326.612	318.874	329.037	322.476
sp|Q9H1P3|OSBL2_HUMAN	OSBPL2	Oxysterol-binding protein-related protein 2 OS=Homo sapiens OX=9606 GN=OSBPL2 PE=1 SV=1	8	576.342	555.848	560.739	570.89	459.573	481.525	532.46	799.446	518.439	521.666	532.299
sp|Q5T1V6|DDX59_HUMAN	DDX59	Probable ATP-dependent RNA helicase DDX59 OS=Homo sapiens OX=9606 GN=DDX59 PE=1 SV=1	3	212.493	223.005	207.778	224.3	194.099	198.731	207.624	186.004	214.261	230.639	233.004
sp|Q9UPN9|TRI33_HUMAN	TRIM33	E3 ubiquitin-protein ligase TRIM33 OS=Homo sapiens OX=9606 GN=TRIM33 PE=1 SV=3	25	2257.93	2380.91	2320.53	2393.51	2243.74	2380.82	2305.05	2183.4	2377.42	2297.54	2238.65
sp|O15164|TIF1A_HUMAN	TRIM24	Transcription intermediary factor 1-alpha OS=Homo sapiens OX=9606 GN=TRIM24 PE=1 SV=3	10	567.918	610.947	583.479	556.447	567.123	562.155	540.698	510.063	540.709	538.574	526.553
sp|Q9UPN9-2|TRI33_HUMAN	TRIM33	Isoform Beta of E3 ubiquitin-protein ligase TRIM33 OS=Homo sapiens OX=9606 GN=TRIM33	1	13.7131	14.865	18.1241	15.2527	17.6994	17.5111	15.4189	15.6852	17.0024	11.6991	18.0694
sp|Q92793|CBP_HUMAN	CREBBP	CREB-binding protein OS=Homo sapiens OX=9606 GN=CREBBP PE=1 SV=3	23	1476.81	1551.25	1622.8	1583.54	1584.99	1593.08	1575.11	1441.31	1663.75	1703.78	1668.6
sp|Q09472|EP300_HUMAN	EP300	Histone acetyltransferase p300 OS=Homo sapiens OX=9606 GN=EP300 PE=1 SV=2	3	169.031	185.208	189.917	200.026	171.095	190.702	183.81	174.406	193.719	201.49	189.791
sp|Q9BVG4|PBDC1_HUMAN	PBDC1	Protein PBDC1 OS=Homo sapiens OX=9606 GN=PBDC1 PE=1 SV=1	5	623.768	601.775	630.583	669.158	659.709	592.623	728.959	565.572	655.767	708.997	671.974
sp|O15027-5|SC16A_HUMAN	SEC16A	Isoform 5 of Protein transport protein Sec16A OS=Homo sapiens OX=9606 GN=SEC16A	50	3274.39	3530.95	3767.78	3824.33	3765.07	3459.06	3684.3	3821.84	3743.59	3794.95	3822.26
sp|Q5SNT2|TM201_HUMAN	TMEM201	Transmembrane protein 201 OS=Homo sapiens OX=9606 GN=TMEM201 PE=1 SV=1	5	391.639	372.678	349.602	261.111	292.867	301.391	305.432	264.828	328.138	326.451	352.986
sp|Q86UU0|BCL9L_HUMAN	BCL9L	B-cell CLL/lymphoma 9-like protein OS=Homo sapiens OX=9606 GN=BCL9L PE=1 SV=1	18	900.156	918.394	984.776	1029.91	1081.27	961.537	948.136	1176.25	1000.21	1053.29	995.098
sp|Q14151|SAFB2_HUMAN	SAFB2	Scaffold attachment factor B2 OS=Homo sapiens OX=9606 GN=SAFB2 PE=1 SV=1	46	4201.64	4604.64	4517.29	4290.17	4052.04	4496.75	4302.36	4777.17	4364.17	3990.09	3800.79
sp|Q15424-3|SAFB1_HUMAN	SAFB	Isoform 3 of Scaffold attachment factor B1 OS=Homo sapiens OX=9606 GN=SAFB	34	2965.54	3005.44	3098.91	2781.67	2982.26	2950.42	2860.84	3209.84	3085.8	2595.61	2690.94
sp|Q9BQL6|FERM1_HUMAN	FERMT1	Fermitin family homolog 1 OS=Homo sapiens OX=9606 GN=FERMT1 PE=1 SV=1	30	1696.53	1628.25	1604.19	1601.84	1592.29	1597.63	1689.44	1303.44	1715.81	1635.25	1698.12
sp|Q8N3E9|PLCD3_HUMAN	PLCD3	1-phosphatidylinositol 4,5-bisphosphate phosphodiesterase delta-3 OS=Homo sapiens OX=9606 GN=PLCD3 PE=1 SV=3	22	1468.93	1542.14	1444.49	1492.37	1385.9	1441.3	1390.83	1311.18	1410.88	1467.89	1347.96
sp|Q08AM6|VAC14_HUMAN	VAC14	Protein VAC14 homolog OS=Homo sapiens OX=9606 GN=VAC14 PE=1 SV=1	9	1172.33	1076.39	1082.08	1113.68	1067.37	1040.6	1074.9	828.556	1071.4	1108.82	1223.41
sp|Q13433|S39A6_HUMAN	SLC39A6	Zinc transporter ZIP6 OS=Homo sapiens OX=9606 GN=SLC39A6 PE=1 SV=3	5	193.05	206.609	223.683	242.061	234.433	209.87	230.88	153.119	183.623	200.608	207.736
sp|Q66K14|TBC9B_HUMAN	TBC1D9B	TBC1 domain family member 9B OS=Homo sapiens OX=9606 GN=TBC1D9B PE=1 SV=3	16	1074.12	944.378	920.313	985.38	1029.1	951.066	1029.73	731.199	955.82	990.901	1071.51
tr|A0A494C028|A0A494C028_HUMAN	DEK	Protein DEK OS=Homo sapiens OX=9606 GN=DEK PE=1 SV=1	36	3361.21	3334.75	3462.81	3356.53	3349.17	3478.08	3291.49	3186.52	3504.73	3446.91	3330.48
sp|O60333-4|KIF1B_HUMAN	KIF1B	Isoform 4 of Kinesin-like protein KIF1B OS=Homo sapiens OX=9606 GN=KIF1B	10	511.154	505.529	506.327	529.86	538.434	532.766	583.04	437.276	567.85	527.188	543.739
sp|O60333-3|KIF1B_HUMAN	KIF1B	Isoform 3 of Kinesin-like protein KIF1B OS=Homo sapiens OX=9606 GN=KIF1B	2	55.1655	48.9005	51.2158	48.7445	53.2605	50.2612	53.0667	48.0218	48.7846	55.1578	61.5305
sp|O43896|KIF1C_HUMAN	KIF1C	Kinesin-like protein KIF1C OS=Homo sapiens OX=9606 GN=KIF1C PE=1 SV=3	4	78.9758	85.8877	81.8154	88.8724	99.1565	86.0762	85.6262	93.1125	82.1339	79.4005	85.6529
sp|Q53F19|NCBP3_HUMAN	NCBP3	Nuclear cap-binding protein subunit 3 OS=Homo sapiens OX=9606 GN=NCBP3 PE=1 SV=2	15	767.587	859.779	805.72	752.66	693.916	791.442	716.27	870.625	780.886	690.99	691.601
sp|Q92900|RENT1_HUMAN	UPF1	Regulator of nonsense transcripts 1 OS=Homo sapiens OX=9606 GN=UPF1 PE=1 SV=2	69	4767.99	4729.48	4841.07	5256.08	5368.93	5116.51	5395.88	4025.4	5100.55	5362.8	5394.15
sp|P51530|DNA2_HUMAN	DNA2	DNA replication ATP-dependent helicase/nuclease DNA2 OS=Homo sapiens OX=9606 GN=DNA2 PE=1 SV=3	13	817.563	781.698	827.198	803.684	852.015	818.592	855.92	699.585	846.065	786.91	832.523
sp|Q9UKM7|MA1B1_HUMAN	MAN1B1	Endoplasmic reticulum mannosyl-oligosaccharide 1,2-alpha-mannosidase OS=Homo sapiens OX=9606 GN=MAN1B1 PE=1 SV=2	17	1492.96	1407.07	1475.43	1440.83	1386.2	1394.72	1408.53	1171.81	1327.39	1362.72	1369.66
sp|Q8IV48|ERI1_HUMAN	ERI1	3'-5' exoribonuclease 1 OS=Homo sapiens OX=9606 GN=ERI1 PE=1 SV=3	11	993.913	1018.29	957.921	1093.76	1116.02	1046.05	1018.42	828.192	986.033	1113.79	1040.39
sp|P49959-3|MRE11_HUMAN	MRE11	Isoform 3 of Double-strand break repair protein MRE11 OS=Homo sapiens OX=9606 GN=MRE11	49	4053.86	4409.2	4306.54	4333.33	3910.8	4127.35	3954.8	3561.97	4049.82	3817.5	3864.65
sp|Q6UWZ7|ABRX1_HUMAN	ABRAXAS1	BRCA1-A complex subunit Abraxas 1 OS=Homo sapiens OX=9606 GN=ABRAXAS1 PE=1 SV=2	2	228.363	205.262	247.569	199.987	248.604	208.013	220.233	157.408	236.518	187.895	229.795
sp|Q9UJC3|HOOK1_HUMAN	HOOK1	Protein Hook homolog 1 OS=Homo sapiens OX=9606 GN=HOOK1 PE=1 SV=2	19	1384.49	1325.44	1253.79	1324.79	1330.59	1266.2	1332.38	1231.36	1330.83	1428.96	1393.54
sp|O15116|LSM1_HUMAN	LSM1	U6 snRNA-associated Sm-like protein LSm1 OS=Homo sapiens OX=9606 GN=LSM1 PE=1 SV=1	5	462.019	448.442	457.602	534.466	490.265	429.409	498.937	512.028	481.352	513.68	512.389
sp|Q86TX2|ACOT1_HUMAN	ACOT1	Acyl-coenzyme A thioesterase 1 OS=Homo sapiens OX=9606 GN=ACOT1 PE=1 SV=1	16	2162.34	2144.91	2187.68	2223.23	2170.69	2121.16	2145.71	2009.75	2122.57	2073.72	2030.86
sp|Q8N9L9|ACOT4_HUMAN	ACOT4	Peroxisomal succinyl-coenzyme A thioesterase OS=Homo sapiens OX=9606 GN=ACOT4 PE=1 SV=2	9	744.943	784.197	765.276	749.809	714.185	742.012	750.991	646.084	740.776	700.108	738.091
sp|Q15019-2|SEPT2_HUMAN	SEPTIN2	Isoform 2 of Septin-2 OS=Homo sapiens OX=9606 GN=SEPTIN2	30	2267.1	2217.08	2329.19	2495.29	2524.93	2624.69	2480.27	2665.75	2572.57	2749.29	2696.75
sp|Q9UHD8|SEPT9_HUMAN	SEPTIN9	Septin-9 OS=Homo sapiens OX=9606 GN=SEPTIN9 PE=1 SV=2	76	5621.09	5752.71	6176.37	6391.18	6592.51	6440.56	6310.22	7791.36	6238.01	6481.8	6424.05
sp|Q9NVA2-2|SEP11_HUMAN	SEPTIN11	Isoform 2 of Septin-11 OS=Homo sapiens OX=9606 GN=SEPTIN11	14	1304.52	1252.05	1256.61	1381.65	1364.91	1445.33	1267.05	1672.15	1331.7	1601.4	1345.18
sp|Q16181|SEPT7_HUMAN	SEPTIN7	Septin-7 OS=Homo sapiens OX=9606 GN=SEPTIN7 PE=1 SV=2	41	3571.26	3661.76	3449.23	3915.18	3930.22	3978.77	3599.2	3317.39	3737.81	4078.75	3933.07
tr|B5ME97|B5ME97_HUMAN	SEPTIN10	Septin 10, isoform CRA_c OS=Homo sapiens OX=9606 GN=SEPTIN10 PE=1 SV=2	22	1248.55	1238.73	1230.64	1368.43	1368.99	1364.56	1373.72	1259.92	1330.37	1435.65	1443.59
sp|Q14141|SEPT6_HUMAN	SEPTIN6	Septin-6 OS=Homo sapiens OX=9606 GN=SEPTIN6 PE=1 SV=4	10	333.55	339.66	341.629	337.977	357.351	366.032	348.53	289.037	340.405	359.636	378.616
sp|Q92599|SEPT8_HUMAN	SEPTIN8	Septin-8 OS=Homo sapiens OX=9606 GN=SEPTIN8 PE=1 SV=4	12	995.183	1018.91	1038.72	1151.15	1133.07	1111.65	1103.24	890.212	1080.09	1228.44	1169.65
sp|Q15833-3|STXB2_HUMAN	STXBP2	Isoform 3 of Syntaxin-binding protein 2 OS=Homo sapiens OX=9606 GN=STXBP2	18	1729.94	1595.96	1566.23	1600.66	1557.72	1615.9	1651.9	2194.89	1593.99	1565.11	1631.83
sp|P84090|ERH_HUMAN	ERH	Enhancer of rudimentary homolog OS=Homo sapiens OX=9606 GN=ERH PE=1 SV=1	19	1719.87	1652.34	1756.59	1881.5	1739.83	1050.72	2443.15	2169.75	1817.54	1630	1656.05
sp|P52948|NUP98_HUMAN	NUP98	Nuclear pore complex protein Nup98-Nup96 OS=Homo sapiens OX=9606 GN=NUP98 PE=1 SV=4	62	6125.58	6273.17	6098.58	6091.61	5954.12	5980.33	5910.87	5491.06	5827.66	5736.09	5769.39
sp|Q96Q89-2|KI20B_HUMAN	KIF20B	Isoform 2 of Kinesin-like protein KIF20B OS=Homo sapiens OX=9606 GN=KIF20B	55	4951.45	4811.49	4709.83	4473.03	4489.6	4698.08	4647.49	4493.74	4665.99	4419.68	4534.84
sp|Q7Z417|NUFP2_HUMAN	NUFIP2	Nuclear fragile X mental retardation-interacting protein 2 OS=Homo sapiens OX=9606 GN=NUFIP2 PE=1 SV=1	25	1501.38	1589.3	1633.79	1736.41	1631.33	1584.36	1652.61	1950.34	1707.64	1713.7	1634.54
sp|Q9H9B1|EHMT1_HUMAN	EHMT1	Histone-lysine N-methyltransferase EHMT1 OS=Homo sapiens OX=9606 GN=EHMT1 PE=1 SV=4	39	3126.68	3274.84	3306.29	3268.93	3197.71	3046.73	3120.02	3118.29	3161.69	2985.94	2911.25
sp|O75165|DJC13_HUMAN	DNAJC13	DnaJ homolog subfamily C member 13 OS=Homo sapiens OX=9606 GN=DNAJC13 PE=1 SV=5	52	4298.82	4019.83	4061.86	4040.86	4053.94	3966.36	4049.05	3126.07	3950.97	4076.9	4232.8
sp|Q14669-2|TRIPC_HUMAN	TRIP12	Isoform 2 of E3 ubiquitin-protein ligase TRIP12 OS=Homo sapiens OX=9606 GN=TRIP12	47	3622.54	3523.4	3300.3	2876.91	3118.08	3266.16	3239.95	3000.72	3321.41	3334.07	3485.14
sp|O00214-2|LEG8_HUMAN	LGALS8	Isoform 2 of Galectin-8 OS=Homo sapiens OX=9606 GN=LGALS8	6	612.279	597.305	554.577	596.458	526.094	535.864	555.919	546.729	560.253	577.754	572.748
sp|Q96E29|MTEF3_HUMAN	MTERF3	Transcription termination factor 3, mitochondrial OS=Homo sapiens OX=9606 GN=MTERF3 PE=1 SV=2	12	1262.37	1305.32	1246.61	1214.91	1237.41	1192.33	1182.07	972.338	1161.2	1113.59	1154.93
sp|Q2M2I8|AAK1_HUMAN	AAK1	AP2-associated protein kinase 1 OS=Homo sapiens OX=9606 GN=AAK1 PE=1 SV=3	13	535.311	598.933	579.814	620.506	560.686	576.741	595.763	568.274	607.227	622.487	594.455
sp|Q9NSY1|BMP2K_HUMAN	BMP2K	BMP-2-inducible protein kinase OS=Homo sapiens OX=9606 GN=BMP2K PE=1 SV=2	4	135.62	118.484	131.22	143.645	134.282	125.567	124.915	140.207	126.101	129.996	126.967
tr|A0A096LP25|A0A096LP25_HUMAN	AAK1	AP2-associated protein kinase 1 (Fragment) OS=Homo sapiens OX=9606 GN=AAK1 PE=1 SV=1	5	244.209	243.455	249.32	251.525	262.18	242.579	241.228	243.301	251.543	277.929	249.757
sp|Q9P2R3-4|ANFY1_HUMAN	ANKFY1	Isoform 4 of Rabankyrin-5 OS=Homo sapiens OX=9606 GN=ANKFY1	19	1769.9	1634.26	1534.58	1584.03	1610.22	1497.17	1616.26	1295.68	1653.93	1651.97	1708.26
sp|Q16513|PKN2_HUMAN	PKN2	Serine/threonine-protein kinase N2 OS=Homo sapiens OX=9606 GN=PKN2 PE=1 SV=1	26	2070.07	1906.46	1840.63	1926.2	1927.36	1885	2047.86	1599.46	1939.02	2063.46	2116.31
sp|Q16512-2|PKN1_HUMAN	PKN1	Isoform 2 of Serine/threonine-protein kinase N1 OS=Homo sapiens OX=9606 GN=PKN1	13	831.192	785.702	768.277	818.371	764.218	737.818	806.039	671.994	790.121	765.841	757.103
sp|Q6P5Z2|PKN3_HUMAN	PKN3	Serine/threonine-protein kinase N3 OS=Homo sapiens OX=9606 GN=PKN3 PE=1 SV=1	4	86.6385	85.7848	81.4621	96.7822	89.0307	79.3142	87.1978	72.0556	94.5288	91.6388	92.6439
sp|Q9BZE4|NOG1_HUMAN	GTPBP4	Nucleolar GTP-binding protein 1 OS=Homo sapiens OX=9606 GN=GTPBP4 PE=1 SV=3	52	4280.49	4267.51	4357.43	3785.21	4156.06	4101.93	4145.17	4298.19	4066.51	4049.26	4156.08
sp|Q08945|SSRP1_HUMAN	SSRP1	FACT complex subunit SSRP1 OS=Homo sapiens OX=9606 GN=SSRP1 PE=1 SV=1	44	3780.85	3560.5	3622.5	3723.68	3652.21	3484.98	3741.77	2929.95	3577.11	3618.65	3690.55
sp|Q8IY17|PLPL6_HUMAN	PNPLA6	Neuropathy target esterase OS=Homo sapiens OX=9606 GN=PNPLA6 PE=1 SV=3	35	2950.63	3204.92	2908.41	2832.59	2583.5	3035.57	2759.9	2881.53	2731.03	2932.45	2706.13
sp|Q9Y6E2|BZW2_HUMAN	BZW2	Basic leucine zipper and W2 domain-containing protein 2 OS=Homo sapiens OX=9606 GN=BZW2 PE=1 SV=1	20	1921.46	1759.79	1579.58	1783.35	1778.58	1580.67	1724.5	1435.35	1830.27	1842.66	1860.99
sp|Q7L1Q6-3|BZW1_HUMAN	BZW1	Isoform 3 of Basic leucine zipper and W2 domain-containing protein 1 OS=Homo sapiens OX=9606 GN=BZW1	26	3131.07	2933.77	2789.31	2973.93	3048.87	2934.73	3058.5	2249.3	3014.96	3246.57	3279.84
sp|Q9P275|UBP36_HUMAN	USP36	Ubiquitin carboxyl-terminal hydrolase 36 OS=Homo sapiens OX=9606 GN=USP36 PE=1 SV=4	19	1365.78	1407.71	1376.75	1285.26	1264.47	1365.63	1359.06	1590.69	1312.16	1324.28	1279.4
sp|P04040|CATA_HUMAN	CAT	Catalase OS=Homo sapiens OX=9606 GN=CAT PE=1 SV=3	26	1958.03	2054.25	2005.2	1942.47	1836.51	1865.35	1935.91	1704.64	1886.75	1812.24	1854.13
sp|Q9GZR7|DDX24_HUMAN	DDX24	ATP-dependent RNA helicase DDX24 OS=Homo sapiens OX=9606 GN=DDX24 PE=1 SV=1	34	3088.23	3175.44	3049.09	2657.54	2902.95	2946.58	2983.1	2770.9	3015.24	2807.7	3020.86
sp|P41214|EIF2D_HUMAN	EIF2D	Eukaryotic translation initiation factor 2D OS=Homo sapiens OX=9606 GN=EIF2D PE=1 SV=3	12	1088.81	1084.76	1084.48	1229.5	1216.61	1195.29	1178.06	992.316	1206.25	1269.75	1314.07
sp|Q9H6T0|ESRP2_HUMAN	ESRP2	Epithelial splicing regulatory protein 2 OS=Homo sapiens OX=9606 GN=ESRP2 PE=1 SV=1	9	406.222	482.738	464.837	552.709	411.082	434.139	447.136	473.978	427.918	450.276	478.829
sp|Q6NXG1|ESRP1_HUMAN	ESRP1	Epithelial splicing regulatory protein 1 OS=Homo sapiens OX=9606 GN=ESRP1 PE=1 SV=2	33	2626.33	2368.16	2367.25	2328.33	2435.5	2343.99	2464.78	1944.81	2573.84	2539.23	2696.17
sp|Q9UK73|FEM1B_HUMAN	FEM1B	Protein fem-1 homolog B OS=Homo sapiens OX=9606 GN=FEM1B PE=1 SV=1	4	338.505	316.016	251.421	247.213	209.151	235.767	232.994	215.456	229.138	253.861	238.959
sp|Q12882|DPYD_HUMAN	DPYD	Dihydropyrimidine dehydrogenase [NADP(+)] OS=Homo sapiens OX=9606 GN=DPYD PE=1 SV=2	6	231.747	231.708	211.729	242.976	236.516	232.09	229.924	186.123	227.645	239.746	230.902
sp|Q6UW63|PLGT2_HUMAN	POGLUT2	Protein O-glucosyltransferase 2 OS=Homo sapiens OX=9606 GN=POGLUT2 PE=1 SV=1	7	450.911	499.074	468.008	483.618	423.124	463.799	429.542	365.057	441.009	446.398	417.101
tr|A0A2R8YDH4|A0A2R8YDH4_HUMAN		Uncharacterized protein OS=Homo sapiens OX=9606 PE=1 SV=1	82	8398.17	8238.01	8444.67	9107.11	8625.02	8358.56	8750.91	8865.58	8772.39	9185.97	9153.83
tr|G3V1L9|G3V1L9_HUMAN	TJP1	Tight junction protein 1 (Zona occludens 1), isoform CRA_a OS=Homo sapiens OX=9606 GN=TJP1 PE=1 SV=1	80	7722.42	7506.56	7592.52	8272.3	8465.6	8024.31	8053.93	8060.41	8189.13	8675.16	8094
tr|A0A1W2PP11|A0A1W2PP11_HUMAN	PARL	Presenilins-associated rhomboid-like protein, mitochondrial OS=Homo sapiens OX=9606 GN=PARL PE=4 SV=1	4	500.867	459.898	483.148	442.195	406.791	422.626	427.839	340.038	438.918	414.422	467.943
sp|Q02224|CENPE_HUMAN	CENPE	Centromere-associated protein E OS=Homo sapiens OX=9606 GN=CENPE PE=1 SV=2	16	641.312	643.747	636.165	621.161	649.834	648.716	620.994	667.033	671.366	692.445	653.647
sp|Q9NUD5|ZCHC3_HUMAN	ZCCHC3	Zinc finger CCHC domain-containing protein 3 OS=Homo sapiens OX=9606 GN=ZCCHC3 PE=1 SV=2	8	549.028	546.685	553.638	569.061	550.859	511.932	549.997	570.564	541.923	542.829	583.552
sp|Q5T5Y3-3|CAMP1_HUMAN	CAMSAP1	Isoform 3 of Calmodulin-regulated spectrin-associated protein 1 OS=Homo sapiens OX=9606 GN=CAMSAP1	7	461.732	472.92	496.421	544.536	534.753	533.49	540.293	485.586	490.211	538.503	533.705
sp|Q9H0H5|RGAP1_HUMAN	RACGAP1	Rac GTPase-activating protein 1 OS=Homo sapiens OX=9606 GN=RACGAP1 PE=1 SV=1	38	3100.29	3149.57	3177.39	2887.64	3030.83	2994	2976.57	2807.32	2962.59	3059.25	3039.8
sp|O95340-2|PAPS2_HUMAN	PAPSS2	Isoform B of Bifunctional 3'-phosphoadenosine 5'-phosphosulfate synthase 2 OS=Homo sapiens OX=9606 GN=PAPSS2	13	1174.97	1133.03	1268	1186.53	1306.69	1194.99	1188.93	1026.61	1199.23	1289.17	1504.71
sp|Q8NE62|CHDH_HUMAN	CHDH	Choline dehydrogenase, mitochondrial OS=Homo sapiens OX=9606 GN=CHDH PE=1 SV=2	11	802.372	888.748	839.198	842.98	836.426	846.897	859.816	687.694	841.025	843.323	798.46
sp|Q5T7V8|GORAB_HUMAN	GORAB	RAB6-interacting golgin OS=Homo sapiens OX=9606 GN=GORAB PE=1 SV=1	2	111.02	117.869	110.343	99.3648	116.649	114.534	95.4278	108.373	113.016	115.76	125.999
sp|Q9Y6G5|COMDA_HUMAN	COMMD10	COMM domain-containing protein 10 OS=Homo sapiens OX=9606 GN=COMMD10 PE=1 SV=1	6	265.011	261.688	277.204	287.57	288.263	267.996	295.714	260.166	284.892	299.871	301.419
sp|Q9BSF4|TIM29_HUMAN	TIMM29	Mitochondrial import inner membrane translocase subunit Tim29 OS=Homo sapiens OX=9606 GN=TIMM29 PE=1 SV=2	3	242.253	275.619	224.597	222.291	213.916	227.799	222.432	162.296	222.449	215.108	207.535
sp|Q9NR77|PXMP2_HUMAN	PXMP2	Peroxisomal membrane protein 2 OS=Homo sapiens OX=9606 GN=PXMP2 PE=1 SV=3	2	202.669	194.012	188.751	190.015	146.081	179.181	169.786	158.249	182.447	184.797	202.157
sp|Q99996-6|AKAP9_HUMAN	AKAP9	Isoform 6 of A-kinase anchor protein 9 OS=Homo sapiens OX=9606 GN=AKAP9	42	2304.23	2289.23	2278.07	2302.23	2366.32	2376	2404.31	2232.35	2414.14	2560.67	2569.13
sp|Q8NI27|THOC2_HUMAN	THOC2	THO complex subunit 2 OS=Homo sapiens OX=9606 GN=THOC2 PE=1 SV=2	25	2411.49	2374.37	2195.78	2093.53	2069.74	2141.06	2136.1	1770.1	2257.57	2131.37	2174.25
tr|H0Y7U4|H0Y7U4_HUMAN	THOC2	THO complex subunit 2 (Fragment) OS=Homo sapiens OX=9606 GN=THOC2 PE=1 SV=1	1	103.4	101.805	94.2936	88.1203	84.6102	105.516	91.2354	87.6507	96.3386	77.7429	91.5916
sp|Q8TC07|TBC15_HUMAN	TBC1D15	TBC1 domain family member 15 OS=Homo sapiens OX=9606 GN=TBC1D15 PE=1 SV=2	13	1105.15	979.527	970.67	1046.17	1028.55	979.617	1036.28	837.726	1117.38	1016.16	1109.91
sp|P82933|RT09_HUMAN	MRPS9	28S ribosomal protein S9, mitochondrial OS=Homo sapiens OX=9606 GN=MRPS9 PE=1 SV=2	25	1969.69	2043.45	1942.43	2026.39	1822.49	1884.79	1849.94	1561.8	1844.68	1846.13	1806.62
sp|Q9NVT9|ARMC1_HUMAN	ARMC1	Armadillo repeat-containing protein 1 OS=Homo sapiens OX=9606 GN=ARMC1 PE=1 SV=1	9	693.629	681.063	688.19	626.558	614.35	636.868	643.689	591.321	629.358	625.157	634.833
sp|Q52LR7|EPC2_HUMAN	EPC2	Enhancer of polycomb homolog 2 OS=Homo sapiens OX=9606 GN=EPC2 PE=1 SV=2	4	174.951	206.031	187.839	156.884	170.884	161.126	171.043	159.724	190.537	171.897	167.335
sp|Q9H2F5|EPC1_HUMAN	EPC1	Enhancer of polycomb homolog 1 OS=Homo sapiens OX=9606 GN=EPC1 PE=1 SV=1	6	601.525	621.642	628.019	567.104	568.455	741.356	598.232	569.394	595.896	589.544	561.635
sp|Q9BRG2|SH23A_HUMAN	SH2D3A	SH2 domain-containing protein 3A OS=Homo sapiens OX=9606 GN=SH2D3A PE=1 SV=1	9	558.389	508.145	521.154	550.37	607.929	581.385	576.999	607.21	582.033	631.921	585.603
sp|Q9H583|HEAT1_HUMAN	HEATR1	HEAT repeat-containing protein 1 OS=Homo sapiens OX=9606 GN=HEATR1 PE=1 SV=3	61	5769.04	5346.95	5223.28	4638.11	4758.87	4782.7	4949.15	3506.58	4894.44	4698.97	5007.41
sp|P23229|ITA6_HUMAN	ITGA6	Integrin alpha-6 OS=Homo sapiens OX=9606 GN=ITGA6 PE=1 SV=5	98	7394.23	7869.34	7353.25	7658.82	7085	7206.97	7332.17	6312.05	7374.35	6923.27	6846.43
sp|P23229-6|ITA6_HUMAN	ITGA6	Isoform Alpha-6X1X2A of Integrin alpha-6 OS=Homo sapiens OX=9606 GN=ITGA6	2	530.218	482.985	505.606	499.489	449.097	483.195	494.029	342.521	469.362	453.56	477.057
sp|Q9Y6W3|CAN7_HUMAN	CAPN7	Calpain-7 OS=Homo sapiens OX=9606 GN=CAPN7 PE=1 SV=1	18	1790.67	1636.14	1584.3	1748.14	1849.96	1655.72	1865.32	1261.35	1820.78	1778.14	1850.28
sp|Q9NX76|CKLF6_HUMAN	CMTM6	CKLF-like MARVEL transmembrane domain-containing protein 6 OS=Homo sapiens OX=9606 GN=CMTM6 PE=1 SV=1	2	422.094	407.776	403.191	394.348	396.166	368.177	375.477	329.973	379.39	360.615	366.991
sp|Q96GV9|CE030_HUMAN	C5orf30	UNC119-binding protein C5orf30 OS=Homo sapiens OX=9606 GN=C5orf30 PE=1 SV=1	4	549.98	626.57	600.252	609.79	589.271	650.296	601.863	508.767	547.095	576.85	559.148
sp|Q8IVS2|FABD_HUMAN	MCAT	Malonyl-CoA-acyl carrier protein transacylase, mitochondrial OS=Homo sapiens OX=9606 GN=MCAT PE=1 SV=2	17	713.325	693.912	652.342	663.756	617.425	663.065	645.104	527.283	622.479	663.609	634.797
sp|Q8NC44|RETR2_HUMAN	RETREG2	Reticulophagy regulator 2 OS=Homo sapiens OX=9606 GN=RETREG2 PE=1 SV=3	5	357.899	364.508	355.327	367.937	347.771	358.528	353.96	348.633	321.625	361.708	361.402
sp|Q9BWG6|SCNM1_HUMAN	SCNM1	Sodium channel modifier 1 OS=Homo sapiens OX=9606 GN=SCNM1 PE=1 SV=1	1	38.2194	32.9579	42.1688	36.0458	41.5913	40.9409	31.6598	37.8531	36.7127	37.216	36.3017
sp|P00505|AATM_HUMAN	GOT2	Aspartate aminotransferase, mitochondrial OS=Homo sapiens OX=9606 GN=GOT2 PE=1 SV=3	58	6288.01	6331.29	6574.96	6236.01	6204.74	6139.3	6124.63	5365.59	6109.73	5818.38	5044.92
sp|Q66PJ3|AR6P4_HUMAN	ARL6IP4	ADP-ribosylation factor-like protein 6-interacting protein 4 OS=Homo sapiens OX=9606 GN=ARL6IP4 PE=1 SV=2	7	327.232	327.791	355.129	366.738	382.634	355.795	373.029	497.951	389.564	417.303	428.188
sp|Q9UBE0|SAE1_HUMAN	SAE1	SUMO-activating enzyme subunit 1 OS=Homo sapiens OX=9606 GN=SAE1 PE=1 SV=1	30	2146.64	2125.58	2083.77	2309.29	2449.22	2261.52	2321.04	1896.74	2291.15	2706.36	2719.71
sp|Q9NQT8|KI13B_HUMAN	KIF13B	Kinesin-like protein KIF13B OS=Homo sapiens OX=9606 GN=KIF13B PE=1 SV=2	27	1961.08	1924.54	1816.28	2026.58	2049.77	1928.14	1937.64	1636.41	1977.69	2034.01	2028.27
sp|Q96L93-2|KI16B_HUMAN	KIF16B	Isoform 2 of Kinesin-like protein KIF16B OS=Homo sapiens OX=9606 GN=KIF16B	3	315.79	344.038	287.094	276.695	282.224	288.032	363.245	283.307	231.806	286.853	279.247
sp|Q9P2P6-3|STAR9_HUMAN	STARD9	Isoform 3 of StAR-related lipid transfer protein 9 OS=Homo sapiens OX=9606 GN=STARD9	1	132.301	137.883	139.025	133.353	121.168	114.54	132.609	110.496	123.099	102.445	127.433
sp|Q9UGU5|HMGX4_HUMAN	HMGXB4	HMG domain-containing protein 4 OS=Homo sapiens OX=9606 GN=HMGXB4 PE=1 SV=2	5	472.502	469.43	458.006	393.167	415.708	443.946	412.017	561.147	400.446	437.311	418.454
sp|Q9H5N1|RABE2_HUMAN	RABEP2	Rab GTPase-binding effector protein 2 OS=Homo sapiens OX=9606 GN=RABEP2 PE=1 SV=2	7	616.767	600.365	606.021	633.228	606.932	498.437	611.376	688.907	590.502	623.791	643.551
sp|Q14566|MCM6_HUMAN	MCM6	DNA replication licensing factor MCM6 OS=Homo sapiens OX=9606 GN=MCM6 PE=1 SV=1	68	6033.82	6028.86	6247.53	6486.14	6502.84	6612.42	6230.97	5100.37	6346.41	6757.29	6615.2
sp|Q9BUJ2|HNRL1_HUMAN	HNRNPUL1	Heterogeneous nuclear ribonucleoprotein U-like protein 1 OS=Homo sapiens OX=9606 GN=HNRNPUL1 PE=1 SV=2	51	3415.9	3439.59	3754.45	3412.94	3452.87	3579.59	3468.5	5563.65	3545.34	3283.94	3376.01
sp|Q14008|CKAP5_HUMAN	CKAP5	Cytoskeleton-associated protein 5 OS=Homo sapiens OX=9606 GN=CKAP5 PE=1 SV=3	89	9281.03	8821.57	8511.82	8990.74	9529	9151.34	9136.47	7076.21	9059.3	9638.15	9778.19
sp|P13796|PLSL_HUMAN	LCP1	Plastin-2 OS=Homo sapiens OX=9606 GN=LCP1 PE=1 SV=6	3	120.565	129.597	121.205	122.98	122.709	122.91	130.897	103.549	127.874	116.781	135.916
sp|P13797|PLST_HUMAN	PLS3	Plastin-3 OS=Homo sapiens OX=9606 GN=PLS3 PE=1 SV=4	50	3758.15	3417.23	3295.24	3442.86	3490.79	3344.84	3595.26	2773.86	3702.99	3552.87	3638.07
sp|Q14651|PLSI_HUMAN	PLS1	Plastin-1 OS=Homo sapiens OX=9606 GN=PLS1 PE=1 SV=2	29	2269.54	2231.06	2118.67	2226.28	2263.06	2209.35	2266.45	1644.43	2203.22	2288.73	2201.81
sp|P48163|MAOX_HUMAN	ME1	NADP-dependent malic enzyme OS=Homo sapiens OX=9606 GN=ME1 PE=1 SV=1	9	784.701	741.008	707.231	858.455	795.061	756.836	832.023	584.816	774.343	802.178	743.619
sp|Q16798|MAON_HUMAN	ME3	NADP-dependent malic enzyme, mitochondrial OS=Homo sapiens OX=9606 GN=ME3 PE=2 SV=2	24	2333.02	2290.07	2269.98	2170.61	2124.46	2033.84	2104.03	1627.43	2034.56	2003.39	2020.87
sp|P23368|MAOM_HUMAN	ME2	NAD-dependent malic enzyme, mitochondrial OS=Homo sapiens OX=9606 GN=ME2 PE=1 SV=1	27	1851.36	1888.69	1931.72	1932.27	1869.47	1848.76	1915.54	1692.13	1818.98	1725.58	1780.29
sp|Q06546|GABPA_HUMAN	GABPA	GA-binding protein alpha chain OS=Homo sapiens OX=9606 GN=GABPA PE=1 SV=1	8	541.891	543.135	500.403	564.224	558.76	513.579	542.97	447.845	564.207	577.289	548.186
sp|Q9BW04|SARG_HUMAN	SARG	Specifically androgen-regulated gene protein OS=Homo sapiens OX=9606 GN=SARG PE=1 SV=2	25	2128.11	2119.92	2133.36	2320.03	2113.98	2212.67	2219.21	2820.24	2249.53	2321.81	2153.95
sp|Q96RE7|NACC1_HUMAN	NACC1	Nucleus accumbens-associated protein 1 OS=Homo sapiens OX=9606 GN=NACC1 PE=1 SV=1	15	531.592	533.359	561.617	572.136	543.57	555.272	574.225	585.721	571.82	576.03	593.753
sp|Q96BF6|NACC2_HUMAN	NACC2	Nucleus accumbens-associated protein 2 OS=Homo sapiens OX=9606 GN=NACC2 PE=1 SV=1	3	113.962	122.452	139.212	125.126	122.274	128.642	124.338	124.164	137.39	126.209	158.688
sp|P04818|TYSY_HUMAN	TYMS	Thymidylate synthase OS=Homo sapiens OX=9606 GN=TYMS PE=1 SV=3	9	513.837	534.667	492.462	555.542	518.06	491.468	525.773	458.114	475.643	541.616	513.683
sp|Q6ISB3|GRHL2_HUMAN	GRHL2	Grainyhead-like protein 2 homolog OS=Homo sapiens OX=9606 GN=GRHL2 PE=1 SV=1	22	1139.71	1150.16	1190.25	1192.97	1198.85	1256.73	1122.82	1549.57	1170.84	1237.49	1152.04
tr|E5RHG6|E5RHG6_HUMAN	TBCA	Tubulin-specific chaperone A OS=Homo sapiens OX=9606 GN=TBCA PE=1 SV=2	11	1062.98	886.065	1037.55	992.082	995.936	790.247	1042.41	1579	1070.97	976.006	1072.68
sp|P07355-2|ANXA2_HUMAN	ANXA2	Isoform 2 of Annexin A2 OS=Homo sapiens OX=9606 GN=ANXA2	109	8748.64	8806.8	8503.97	9455.03	9254.83	9283.41	8778.04	7929.49	9204.94	9640.35	9042.05
sp|Q53EP0|FND3B_HUMAN	FNDC3B	Fibronectin type III domain-containing protein 3B OS=Homo sapiens OX=9606 GN=FNDC3B PE=1 SV=2	21	940.501	964.146	971.109	856.409	859.955	878.908	909.526	878.957	868.254	852.932	866.847
sp|Q9BWW8|APOL6_HUMAN	APOL6	Apolipoprotein L6 OS=Homo sapiens OX=9606 GN=APOL6 PE=2 SV=1	2	98.5206	110.736	104	103.04	115.881	110.55	107.445	99.9282	113.443	99.0553	105.251
sp|Q9Y3Q3|TMED3_HUMAN	TMED3	Transmembrane emp24 domain-containing protein 3 OS=Homo sapiens OX=9606 GN=TMED3 PE=1 SV=1	2	89.7857	87.8718	105.949	88.0415	112.934	679.224	102.722	63.9673	93.7236	86.7337	95.991
sp|Q9BSJ8-2|ESYT1_HUMAN	ESYT1	Isoform 2 of Extended synaptotagmin-1 OS=Homo sapiens OX=9606 GN=ESYT1	38	3204.22	3068.37	2907.54	2741.96	2595.82	2680.58	2736.01	2433.28	2766.25	2676.66	2779.18
sp|P12004|PCNA_HUMAN	PCNA	Proliferating cell nuclear antigen OS=Homo sapiens OX=9606 GN=PCNA PE=1 SV=1	54	3369.33	3255.29	3417.92	3525.7	3611.67	3488.81	3539.39	3507.2	3497.37	3651.17	3712.87
sp|Q9Y6G9|DC1L1_HUMAN	DYNC1LI1	Cytoplasmic dynein 1 light intermediate chain 1 OS=Homo sapiens OX=9606 GN=DYNC1LI1 PE=1 SV=3	36	3227.7	2988.92	3168.9	3357.13	3603.3	3290.92	3488.41	3457.02	3471.53	3500.87	3606.61
sp|O43237|DC1L2_HUMAN	DYNC1LI2	Cytoplasmic dynein 1 light intermediate chain 2 OS=Homo sapiens OX=9606 GN=DYNC1LI2 PE=1 SV=1	10	979.515	920.624	898.222	923.884	935.408	873.102	961.036	756.597	1030.99	944.299	1058.4
sp|Q8IXQ5|KLHL7_HUMAN	KLHL7	Kelch-like protein 7 OS=Homo sapiens OX=9606 GN=KLHL7 PE=1 SV=2	6	325.554	310.349	314.483	307.33	328.844	287.086	313.979	242.297	348.974	299.138	310.951
sp|Q9BVJ6|UT14A_HUMAN	UTP14A	U3 small nucleolar RNA-associated protein 14 homolog A OS=Homo sapiens OX=9606 GN=UTP14A PE=1 SV=1	39	4339.28	4477.33	4208.03	3974.78	4150.05	4527.07	4208.82	4964.91	4237.79	4120.01	3906.48
sp|Q14789-2|GOGB1_HUMAN	GOLGB1	Isoform 2 of Golgin subfamily B member 1 OS=Homo sapiens OX=9606 GN=GOLGB1	140	10537.1	11181.7	11367.8	11092.6	11159.9	10959.7	10794.7	11178.3	11151.7	10116.5	10170.5
sp|Q14789|GOGB1_HUMAN	GOLGB1	Golgin subfamily B member 1 OS=Homo sapiens OX=9606 GN=GOLGB1 PE=1 SV=2	2	59.4033	77.7764	59.0751	73.2932	63.7652	77.6729	50.2789	53.8263	49.7627	64.7549	47.9412
sp|Q9NZW5|MPP6_HUMAN	MPP6	MAGUK p55 subfamily member 6 OS=Homo sapiens OX=9606 GN=MPP6 PE=1 SV=2	19	2055.74	2157.18	2065.52	2065.01	1999.23	2054.46	1958.13	1698.05	2087.48	2023.03	1984.38
sp|Q14168-4|MPP2_HUMAN	MPP2	Isoform 4 of MAGUK p55 subfamily member 2 OS=Homo sapiens OX=9606 GN=MPP2	8	462.741	468.925	427.012	474.091	459.691	426.244	412.182	339.765	425.954	437.534	419.708
sp|Q96QC0|PP1RA_HUMAN	PPP1R10	Serine/threonine-protein phosphatase 1 regulatory subunit 10 OS=Homo sapiens OX=9606 GN=PPP1R10 PE=1 SV=1	29	2003.85	2138.83	2171.59	1943.3	1996.65	1852.44	1910.58	1629.13	1924	1933.46	1972.38
sp|Q15651|HMGN3_HUMAN	HMGN3	High mobility group nucleosome-binding domain-containing protein 3 OS=Homo sapiens OX=9606 GN=HMGN3 PE=1 SV=2	7	750.434	1260.67	1597.59	1183.02	879.916	1214.33	799.309	3331.77	935.862	944.921	957.488
sp|O00479|HMGN4_HUMAN	HMGN4	High mobility group nucleosome-binding domain-containing protein 4 OS=Homo sapiens OX=9606 GN=HMGN4 PE=1 SV=3	5	1009.44	981.863	1114.59	680.376	800.982	902.307	853.346	1569	1006.78	841.433	921.707
sp|P05204|HMGN2_HUMAN	HMGN2	Non-histone chromosomal protein HMG-17 OS=Homo sapiens OX=9606 GN=HMGN2 PE=1 SV=3	7	1016.89	976.793	2127.81	792.823	780.287	1707.03	890.535	6930.57	1047.79	1034.39	1028.08
sp|O15031|PLXB2_HUMAN	PLXNB2	Plexin-B2 OS=Homo sapiens OX=9606 GN=PLXNB2 PE=1 SV=3	33	2449.51	2552.21	2402.71	2463.68	2390.75	2431.96	2423.16	2788.72	2360.41	2312.73	2340.88
sp|P27824-2|CALX_HUMAN	CANX	Isoform 2 of Calnexin OS=Homo sapiens OX=9606 GN=CANX	216	16341.6	17907.2	16456.3	16687.8	14924.1	15692.4	15460.5	14501.8	15646.7	15142.4	14807
sp|P13674-2|P4HA1_HUMAN	P4HA1	Isoform 2 of Prolyl 4-hydroxylase subunit alpha-1 OS=Homo sapiens OX=9606 GN=P4HA1	29	3724.29	3893.72	3874.69	3627.04	3596.59	3781.01	3517.8	4817.81	3584.79	3485.72	3378.65
sp|P13674|P4HA1_HUMAN	P4HA1	Prolyl 4-hydroxylase subunit alpha-1 OS=Homo sapiens OX=9606 GN=P4HA1 PE=1 SV=2	1	84.9712	85.8697	96.7461	89.4797	75.8429	90.7654	88.1584	64.6358	83.9419	87.2877	80.2295
sp|Q9UJU6-2|DBNL_HUMAN	DBNL	Isoform 2 of Drebrin-like protein OS=Homo sapiens OX=9606 GN=DBNL	18	1218.68	1168.34	1149.36	1310.33	1193.09	1234.47	1257.43	1334.15	1232.33	1285.37	1220.64
sp|Q9UJU6|DBNL_HUMAN	DBNL	Drebrin-like protein OS=Homo sapiens OX=9606 GN=DBNL PE=1 SV=1	1	71.3153	76.0839	72.8722	92.8412	91.1789	82.4654	81.6554	92.0766	83.9487	96.4883	78.3074
sp|Q9H173|SIL1_HUMAN	SIL1	Nucleotide exchange factor SIL1 OS=Homo sapiens OX=9606 GN=SIL1 PE=1 SV=1	4	282.435	285.168	295.696	284.483	276.598	291.295	271.291	434.48	262.784	244.745	251.842
sp|Q9UQE7|SMC3_HUMAN	SMC3	Structural maintenance of chromosomes protein 3 OS=Homo sapiens OX=9606 GN=SMC3 PE=1 SV=2	77	6954.27	7270.91	7162.14	7160.83	6870.29	7031.1	6967.79	6527.3	7048.27	6858.24	6652.44
sp|Q9NUS5|AP5S1_HUMAN	AP5S1	AP-5 complex subunit sigma-1 OS=Homo sapiens OX=9606 GN=AP5S1 PE=1 SV=1	1	16.2256	9.48739	10.4729	10.6768	12.8647	13.0482	13.7316	13.2645	8.39805	14.0464	15.6818
sp|Q6PI47|KCD18_HUMAN	KCTD18	BTB/POZ domain-containing protein KCTD18 OS=Homo sapiens OX=9606 GN=KCTD18 PE=2 SV=2	3	153.167	159.782	139.141	159.601	136.893	150.081	147.077	116.558	146.097	152.089	154.801
sp|Q9P2E5|CHPF2_HUMAN	CHPF2	Chondroitin sulfate glucuronyltransferase OS=Homo sapiens OX=9606 GN=CHPF2 PE=2 SV=2	4	267.655	284.411	258.48	252.413	224.478	245.892	244.883	288.672	231.262	241.49	246.478
sp|O43719|HTSF1_HUMAN	HTATSF1	HIV Tat-specific factor 1 OS=Homo sapiens OX=9606 GN=HTATSF1 PE=1 SV=1	36	3317.25	3321.38	3485.58	3298.62	3130.89	3191.95	3355.41	3554.33	3520.48	3089.9	3404.71
sp|A2RRP1|NBAS_HUMAN	NBAS	Neuroblastoma-amplified sequence OS=Homo sapiens OX=9606 GN=NBAS PE=1 SV=2	42	3333.51	3374.42	3292.86	3178.19	2982.63	3055.29	3072.23	2658.66	3134.02	2993.71	3093.11
sp|Q9H5V8|CDCP1_HUMAN	CDCP1	CUB domain-containing protein 1 OS=Homo sapiens OX=9606 GN=CDCP1 PE=1 SV=3	30	2269.52	2330.93	2163.8	2216.48	2045.89	2120.44	2264.23	1901.09	2204.05	2143.38	2198.54
sp|P62913|RL11_HUMAN	RPL11	60S ribosomal protein L11 OS=Homo sapiens OX=9606 GN=RPL11 PE=1 SV=2	34	2139.9	2091.07	2165.97	2281.25	2449.7	2400.51	2380.68	2438.09	2401.02	2384.53	2329.84
sp|P17480|UBF1_HUMAN	UBTF	Nucleolar transcription factor 1 OS=Homo sapiens OX=9606 GN=UBTF PE=1 SV=1	36	3885.1	4025.86	3568.69	3282.84	3554.4	3916.62	3579.7	3461	3620.97	3887.93	3867.66
tr|E9PKP7|E9PKP7_HUMAN	UBTF	Nucleolar transcription factor 1 OS=Homo sapiens OX=9606 GN=UBTF PE=1 SV=1	1	71.3925	63.307	61.4072	65.3767	63.82	80.1525	69.8116	52.3319	72.3229	73.8441	75.3752
sp|P49662|CASP4_HUMAN	CASP4	Caspase-4 OS=Homo sapiens OX=9606 GN=CASP4 PE=1 SV=1	8	536.123	541.898	520.141	537.998	497.21	512.371	534.937	478.864	528.566	539.276	559.422
sp|Q04323-2|UBXN1_HUMAN	UBXN1	Isoform 2 of UBX domain-containing protein 1 OS=Homo sapiens OX=9606 GN=UBXN1	6	653.379	653.297	638.245	667.753	657.784	618.996	642.105	810.19	647.935	733.037	725.056
sp|Q86T82|UBP37_HUMAN	USP37	Ubiquitin carboxyl-terminal hydrolase 37 OS=Homo sapiens OX=9606 GN=USP37 PE=1 SV=2	6	362.126	330.456	332.529	328.979	341.989	358.562	362.343	343.014	359.281	433.532	443.443
sp|Q86TU7|SETD3_HUMAN	SETD3	Actin-histidine N-methyltransferase OS=Homo sapiens OX=9606 GN=SETD3 PE=1 SV=1	20	1084.93	1019.05	1078.73	1089.88	1110.87	1072.36	1114.81	1100.2	1095.33	1106.87	1199.98
sp|P09110|THIK_HUMAN	ACAA1	3-ketoacyl-CoA thiolase, peroxisomal OS=Homo sapiens OX=9606 GN=ACAA1 PE=1 SV=2	17	918.488	906.7	943.165	906.132	907.601	856.398	902.614	744.482	968.552	851.386	858.976
sp|Q9NWT6|HIF1N_HUMAN	HIF1AN	Hypoxia-inducible factor 1-alpha inhibitor OS=Homo sapiens OX=9606 GN=HIF1AN PE=1 SV=2	5	285.516	265.067	274.916	299.676	301.89	286.138	280.912	253.632	294.786	291.749	295.077
sp|O00429-6|DNM1L_HUMAN	DNM1L	Isoform 6 of Dynamin-1-like protein OS=Homo sapiens OX=9606 GN=DNM1L	71	6193.6	5952.26	5707.16	6143.89	6064.79	5714.79	6150.05	5054.29	5970.52	6301.02	6145.49
sp|O00429-9|DNM1L_HUMAN	DNM1L	Isoform 9 of Dynamin-1-like protein OS=Homo sapiens OX=9606 GN=DNM1L	6	170.137	160.017	228.097	160.256	104.939	146.915	135.446	765.981	159.949	145.252	161.223
sp|Q969S3|ZN622_HUMAN	ZNF622	Zinc finger protein 622 OS=Homo sapiens OX=9606 GN=ZNF622 PE=1 SV=1	13	1188.77	1162.53	1190.06	1274.36	1262.11	1216.38	1257.41	1028.6	1277.97	1290.54	1308.81
sp|Q8WYA0|IFT81_HUMAN	IFT81	Intraflagellar transport protein 81 homolog OS=Homo sapiens OX=9606 GN=IFT81 PE=1 SV=1	7	772.378	776.963	789.176	760.477	800.703	718.392	773.969	540.168	745.76	823.351	822.241
sp|Q96TC7|RMD3_HUMAN	RMDN3	Regulator of microtubule dynamics protein 3 OS=Homo sapiens OX=9606 GN=RMDN3 PE=1 SV=2	10	924.552	971.755	868.803	899.214	827.15	891.383	844.548	926.99	841.501	859.695	798.086
sp|Q68CR1|SE1L3_HUMAN	SEL1L3	Protein sel-1 homolog 3 OS=Homo sapiens OX=9606 GN=SEL1L3 PE=1 SV=2	2	122.043	125.973	134.183	125.153	106.188	127.031	117.665	80.7278	98.4187	113.215	120.985
sp|P62993|GRB2_HUMAN	GRB2	Growth factor receptor-bound protein 2 OS=Homo sapiens OX=9606 GN=GRB2 PE=1 SV=1	16	1323.37	1339.53	1340.13	1415.41	1395.24	1251.14	1425.28	1519.63	1404.76	1439.23	1475.85
tr|J3KNI1|J3KNI1_HUMAN	COG4	Conserved oligomeric Golgi complex subunit 4 OS=Homo sapiens OX=9606 GN=COG4 PE=1 SV=1	14	832.087	802.449	813.192	814.516	857.508	850.59	816.76	644.513	823.002	948.185	963.88
sp|Q9Y6R4|M3K4_HUMAN	MAP3K4	Mitogen-activated protein kinase kinase kinase 4 OS=Homo sapiens OX=9606 GN=MAP3K4 PE=1 SV=2	2	133.727	136.565	128.874	133.276	137.816	165.642	143.054	134.664	146.194	155.318	151.557
sp|Q587I9|SFT2C_HUMAN	SFT2D3	Vesicle transport protein SFT2C OS=Homo sapiens OX=9606 GN=SFT2D3 PE=2 SV=1	3	319.697	348.397	352.007	372.205	300.662	325.711	318.12	428.027	319.193	302.656	349.801
tr|A0A494C0R8|A0A494C0R8_HUMAN	CLUH	Clustered mitochondria protein homolog OS=Homo sapiens OX=9606 GN=CLUH PE=1 SV=1	67	5085.68	4815.26	4709.03	5123.41	5165.46	5026.17	5153.7	4724.69	5159.03	5399.38	5484.32
sp|O75153|CLU_HUMAN	CLUH	Clustered mitochondria protein homolog OS=Homo sapiens OX=9606 GN=CLUH PE=1 SV=2	1	60.0738	54.4983	39.3601	56.3503	59.8387	60.0384	48.4133	45.1826	57.0147	65.7036	58.0976
sp|Q5VT06|CE350_HUMAN	CEP350	Centrosome-associated protein 350 OS=Homo sapiens OX=9606 GN=CEP350 PE=1 SV=1	8	602.844	557.628	579.865	577.771	597.741	589.151	606.803	750.009	669.942	619.761	682.682
tr|A0A0G2JH68|A0A0G2JH68_HUMAN	DIAPH1	Protein diaphanous homolog 1 OS=Homo sapiens OX=9606 GN=DIAPH1 PE=1 SV=1	60	5555.81	5481.59	5155.72	5844.85	5658.54	5661.29	5673.19	5181.33	5630.51	6027.75	5831.35
sp|Q99487|PAFA2_HUMAN	PAFAH2	Platelet-activating factor acetylhydrolase 2, cytoplasmic OS=Homo sapiens OX=9606 GN=PAFAH2 PE=1 SV=1	2	118.245	119.664	140.033	121.157	104.453	123.122	108.559	87.4215	106.521	118.993	113.9
sp|Q96JN8|NEUL4_HUMAN	NEURL4	Neuralized-like protein 4 OS=Homo sapiens OX=9606 GN=NEURL4 PE=1 SV=2	1	43.3374	44.0279	53.1369	37.2576	39.3951	34.235	43.3319	32.8959	42.2825	44.7529	47.2341
sp|Q8IYR2|SMYD4_HUMAN	SMYD4	SET and MYND domain-containing protein 4 OS=Homo sapiens OX=9606 GN=SMYD4 PE=2 SV=3	6	318.3	307.033	305.145	343.492	361.659	330.293	315.503	319.543	329.601	350.665	349.311
sp|P11234-2|RALB_HUMAN	RALB	Isoform 2 of Ras-related protein Ral-B OS=Homo sapiens OX=9606 GN=RALB	48	3140.69	2957.41	2976.23	2797.55	3083.69	3089.76	2963.58	2830.2	3062.38	2843.38	2887.9
sp|P11233|RALA_HUMAN	RALA	Ras-related protein Ral-A OS=Homo sapiens OX=9606 GN=RALA PE=1 SV=1	6	1252.26	1256.85	1277.84	1245.86	1182.26	1184.24	1269.3	920.679	1257.02	1163.11	1185.97
tr|J3QQX2|J3QQX2_HUMAN	ARHGDIA	Rho GDP-dissociation inhibitor 1 OS=Homo sapiens OX=9606 GN=ARHGDIA PE=1 SV=1	12	946.928	884.15	724.336	798.747	845.466	884.099	844.991	759.43	836.21	941.733	759.999
tr|A0A087WVP1|A0A087WVP1_HUMAN	FAT1	Protocadherin Fat 1 OS=Homo sapiens OX=9606 GN=FAT1 PE=1 SV=1	30	2420.81	2453.99	2359.13	2313.67	2365.56	2472.62	2325.32	2566.78	2384.78	2325.71	2186.5
sp|Q9Y2W1|TR150_HUMAN	THRAP3	Thyroid hormone receptor-associated protein 3 OS=Homo sapiens OX=9606 GN=THRAP3 PE=1 SV=2	46	5250.55	5628.57	6401.6	5707.39	5260.45	5630.54	5623.59	9159.88	5456.68	5007.89	5062.64
sp|Q9NYF8|BCLF1_HUMAN	BCLAF1	Bcl-2-associated transcription factor 1 OS=Homo sapiens OX=9606 GN=BCLAF1 PE=1 SV=2	52	4807.5	5033.12	5122.98	4515.81	4454.69	4824.81	4493.36	10402.7	4556.28	4192.32	4181.86
tr|E9PK91|E9PK91_HUMAN	BCLAF1	Bcl-2-associated transcription factor 1 OS=Homo sapiens OX=9606 GN=BCLAF1 PE=1 SV=1	2	208.066	221.569	234.213	210.262	201.014	214.343	220.881	276.844	218.071	195.104	172.319
sp|Q96B26|EXOS8_HUMAN	EXOSC8	Exosome complex component RRP43 OS=Homo sapiens OX=9606 GN=EXOSC8 PE=1 SV=1	13	825.03	789.675	904.036	836.005	764.557	778.846	782.057	1066.57	817.603	739.987	793.838
sp|Q16831|UPP1_HUMAN	UPP1	Uridine phosphorylase 1 OS=Homo sapiens OX=9606 GN=UPP1 PE=1 SV=1	12	1035.46	933.49	976.409	1002.1	1041.13	942.127	1044.52	777.332	1000.93	1161.92	1203.79
sp|Q96EU7|C1GLC_HUMAN	C1GALT1C1	C1GALT1-specific chaperone 1 OS=Homo sapiens OX=9606 GN=C1GALT1C1 PE=1 SV=1	4	138.869	153.059	152.385	151.125	134.552	121.084	126.18	120.591	131.495	127.208	138.414
tr|A0A0D9SGE8|A0A0D9SGE8_HUMAN	PHF6	PHD finger protein 6 OS=Homo sapiens OX=9606 GN=PHF6 PE=1 SV=1	16	967.272	1064.01	1098.71	1196.67	1181.45	1291.19	1109.33	1272.85	1119.52	1218.63	1191.68
sp|P15822|ZEP1_HUMAN	HIVEP1	Zinc finger protein 40 OS=Homo sapiens OX=9606 GN=HIVEP1 PE=1 SV=3	5	226.662	234.816	254.786	229.547	221.593	223.451	198.232	270.5	222.702	195.816	219.697
sp|Q8N6S5|AR6P6_HUMAN	ARL6IP6	ADP-ribosylation factor-like protein 6-interacting protein 6 OS=Homo sapiens OX=9606 GN=ARL6IP6 PE=1 SV=1	5	273.797	285.537	261.433	234.491	261.069	288.117	239.483	322.557	247.204	268.892	246.932
sp|P02769|ALBU_BOVIN_contaminant	ALB	Serum albumin OS=Bos taurus GN=ALB PE=1 SV=4	90	7186.79	10948.3	10423.1	6740.95	11806.6	13382.2	7903.92	10834	9606.07	8231.64	7701.18
sp|Q9BUA3|SPNDC_HUMAN	SPINDOC	Spindlin interactor and repressor of chromatin-binding protein OS=Homo sapiens OX=9606 GN=SPINDOC PE=1 SV=3	2	95.7276	98.3771	106.147	104.567	112.322	83.2382	121.576	115.307	110.42	104.56	114.425
sp|Q92925|SMRD2_HUMAN	SMARCD2	SWI/SNF-related matrix-associated actin-dependent regulator of chromatin subfamily D member 2 OS=Homo sapiens OX=9606 GN=SMARCD2 PE=1 SV=3	24	1815.67	1889.63	1773.84	1792.69	1666.79	1744.95	1752.02	1685.6	1703.3	1725.76	1652.68
sp|Q96GM5|SMRD1_HUMAN	SMARCD1	SWI/SNF-related matrix-associated actin-dependent regulator of chromatin subfamily D member 1 OS=Homo sapiens OX=9606 GN=SMARCD1 PE=1 SV=2	14	980.133	1000.22	1004.98	1004.97	997.901	983.932	1021.49	848.636	995.71	975.094	932.894
tr|A0A2R8Y5V9|A0A2R8Y5V9_HUMAN	TPM4	Tropomyosin alpha-4 chain OS=Homo sapiens OX=9606 GN=TPM4 PE=1 SV=1	3	144.052	151.341	152.694	172.834	209.42	187.088	144.672	422.888	229.591	180.912	147.292
tr|A0A2R2Y2Q3|A0A2R2Y2Q3_HUMAN	TPM3	Tropomyosin 3 nu OS=Homo sapiens OX=9606 GN=TPM3 PE=1 SV=1	44	3822.78	3793.01	3864.93	4464.48	4233.48	3736.25	3806.23	9925.12	4221.81	4520.41	4384.33
sp|P09493-10|TPM1_HUMAN	TPM1	Isoform 10 of Tropomyosin alpha-1 chain OS=Homo sapiens OX=9606 GN=TPM1	9	881.463	910.658	869.011	1080.81	1204.1	946.118	1182.01	1267.1	1150.17	1210.25	1199.68
sp|P67936-2|TPM4_HUMAN	TPM4	Isoform 2 of Tropomyosin alpha-4 chain OS=Homo sapiens OX=9606 GN=TPM4	20	1726.06	1683.21	1627.2	1877.75	1915.27	1406.86	1775.21	3620.19	1914.42	1934.29	1933.65
sp|P07951-2|TPM2_HUMAN	TPM2	Isoform 2 of Tropomyosin beta chain OS=Homo sapiens OX=9606 GN=TPM2	8	776.709	705.283	667.323	757.339	767.417	577.264	794.023	726.73	804.726	855.191	821.818
sp|P07951|TPM2_HUMAN	TPM2	Tropomyosin beta chain OS=Homo sapiens OX=9606 GN=TPM2 PE=1 SV=1	1	151.132	124.242	115.866	128.824	147.507	100.456	157.877	133.575	152.628	143.584	137.313
sp|P06753-5|TPM3_HUMAN	TPM3	Isoform 5 of Tropomyosin alpha-3 chain OS=Homo sapiens OX=9606 GN=TPM3	23	1360.23	1445.79	1362.09	1518.3	1498.83	1472.54	1353.12	2976.63	1431.59	1573.01	1500.64
tr|H7BYY1|H7BYY1_HUMAN	TPM1	Tropomyosin 1 (Alpha), isoform CRA_m OS=Homo sapiens OX=9606 GN=TPM1 PE=1 SV=1	2	230.004	228.803	217.241	235.669	229.905	216.93	252.675	282.851	224.33	277.144	257.21
sp|Q00839|HNRPU_HUMAN	HNRNPU	Heterogeneous nuclear ribonucleoprotein U OS=Homo sapiens OX=9606 GN=HNRNPU PE=1 SV=6	155	17092.1	16824.6	17658.9	15406.6	15897.7	16544.2	16371.3	17031.2	16865	15039.5	15555.1
sp|Q00839-2|HNRPU_HUMAN	HNRNPU	Isoform 2 of Heterogeneous nuclear ribonucleoprotein U OS=Homo sapiens OX=9606 GN=HNRNPU	3	297.085	305.649	474.012	230.969	250.533	421.395	269.302	1181.71	331.418	340.809	224.146
sp|Q96JH7|VCIP1_HUMAN	VCPIP1	Deubiquitinating protein VCIP135 OS=Homo sapiens OX=9606 GN=VCPIP1 PE=1 SV=2	31	2555.01	2388.25	2481.43	2597.34	2661.71	2477.58	2626.4	2561.48	2623.39	2635.01	2728.4
sp|Q9BX68|HINT2_HUMAN	HINT2	Histidine triad nucleotide-binding protein 2, mitochondrial OS=Homo sapiens OX=9606 GN=HINT2 PE=1 SV=1	16	1026.24	956.666	1003.76	1043.8	947.068	641.031	1065.21	1464.1	1012.64	913.585	963.811
sp|Q9UGN5|PARP2_HUMAN	PARP2	Poly [ADP-ribose] polymerase 2 OS=Homo sapiens OX=9606 GN=PARP2 PE=1 SV=2	13	922.74	936.986	930.56	965.184	988.276	959.132	949.33	785.614	967.406	1009.31	1019.7
sp|Q8WWM7|ATX2L_HUMAN	ATXN2L	Ataxin-2-like protein OS=Homo sapiens OX=9606 GN=ATXN2L PE=1 SV=2	54	4014.79	3968.69	4276.58	4319.48	4423.86	4263.8	4292.08	5235.34	4330.31	4343.19	4302.76
tr|A0A0G2JN29|A0A0G2JN29_HUMAN	NOMO1	Nodal modulator 1 OS=Homo sapiens OX=9606 GN=NOMO1 PE=1 SV=1	40	3393.66	3392.47	3261	3162.9	3214.73	3196.07	3270.74	2578.2	3144.82	3021.57	3150.04
sp|Q5JPE7|NOMO2_HUMAN	NOMO2	Nodal modulator 2 OS=Homo sapiens OX=9606 GN=NOMO2 PE=1 SV=1	3	106.952	87.8051	100.005	88.8139	79.3269	76.8121	75.5044	63.7214	85.6823	83.1027	91.6729
sp|Q9NVI7-2|ATD3A_HUMAN	ATAD3A	Isoform 2 of ATPase family AAA domain-containing protein 3A OS=Homo sapiens OX=9606 GN=ATAD3A	18	1164.19	1159.82	1208.9	1106.25	1138.92	1133.39	1110.36	1113.98	1149.45	1016.85	1097.51
sp|Q5T9A4|ATD3B_HUMAN	ATAD3B	ATPase family AAA domain-containing protein 3B OS=Homo sapiens OX=9606 GN=ATAD3B PE=1 SV=1	29	2785.74	2911.68	2990.86	2802	2588.98	2712.72	2712.57	3314.11	2666.21	2581.11	2620.91
sp|P56181-2|NDUV3_HUMAN	NDUFV3	Isoform 2 of NADH dehydrogenase [ubiquinone] flavoprotein 3, mitochondrial OS=Homo sapiens OX=9606 GN=NDUFV3	25	2060.82	2224.64	2314.18	2083.19	1990.2	1989.85	2063.9	2761.55	2136.33	1948.72	1910.97
sp|P56181|NDUV3_HUMAN	NDUFV3	NADH dehydrogenase [ubiquinone] flavoprotein 3, mitochondrial OS=Homo sapiens OX=9606 GN=NDUFV3 PE=1 SV=2	2	143.016	136.138	138.97	119.203	136.556	123.712	137.214	157.227	159.663	113.418	118.756
tr|A0A0D9SF60|A0A0D9SF60_HUMAN	PKP4	Plakophilin-4 OS=Homo sapiens OX=9606 GN=PKP4 PE=1 SV=1	11	685.237	694.265	696.279	697.835	636.742	606.54	643.695	591.203	660.737	635.143	666.03
sp|P14618-2|KPYM_HUMAN	PKM	Isoform M1 of Pyruvate kinase PKM OS=Homo sapiens OX=9606 GN=PKM	259	17400.2	16473.1	14894.4	17411.3	16684	16835.3	16920.9	16056.1	17091.1	17562.8	16246.1
sp|P14618|KPYM_HUMAN	PKM	Pyruvate kinase PKM OS=Homo sapiens OX=9606 GN=PKM PE=1 SV=4	53	2746.53	2703.58	2550.8	2945.76	3040.44	2814.66	2999.79	2220.37	2857.25	2940.51	2882.21
sp|P30613|KPYR_HUMAN	PKLR	Pyruvate kinase PKLR OS=Homo sapiens OX=9606 GN=PKLR PE=1 SV=2	4	372.312	470.479	364.385	609.513	357.31	368.381	404.123	319.164	382.659	416.138	431.324
sp|Q9NUQ8|ABCF3_HUMAN	ABCF3	ATP-binding cassette sub-family F member 3 OS=Homo sapiens OX=9606 GN=ABCF3 PE=1 SV=2	21	1620.76	1532.27	1489.02	1672.61	1636.24	1550.07	1626.71	1767.52	1601.26	1602.99	1559.8
sp|Q9NZB2-6|F120A_HUMAN	FAM120A	Isoform F of Constitutive coactivator of PPAR-gamma-like protein 1 OS=Homo sapiens OX=9606 GN=FAM120A	54	4426.47	4214.1	4260.89	4447.46	4479.86	4170.5	4565.12	3954.3	4344.53	4660.54	4707.89
sp|Q9NX05|F120C_HUMAN	FAM120C	Constitutive coactivator of PPAR-gamma-like protein 2 OS=Homo sapiens OX=9606 GN=FAM120C PE=1 SV=3	7	300.654	299.585	275.575	282.993	265.24	276.056	280.194	285.537	270.011	290.233	276.172
tr|A0A494C0Y9|A0A494C0Y9_HUMAN	FAM120A	Constitutive coactivator of PPAR-gamma-like protein 1 (Fragment) OS=Homo sapiens OX=9606 GN=FAM120A PE=1 SV=1	1	20.494	16.4001	13.5711	18.6595	19.6367	17.5275	18.9765	9.91497	19.8615	19.448	26.3302
sp|P29590|PML_HUMAN	PML	Protein PML OS=Homo sapiens OX=9606 GN=PML PE=1 SV=3	38	2672.32	2711.67	2855.6	2705.05	2604.11	2641.42	2630.4	2578.48	2653.91	2545.01	2632.25
sp|P29590-8|PML_HUMAN	PML	Isoform PML-2 of Protein PML OS=Homo sapiens OX=9606 GN=PML	3	56.8747	63.2281	73.2816	63.7492	55.7452	67.6267	59.4685	88.1332	61.796	64.3124	66.4748
sp|O95394-4|AGM1_HUMAN	PGM3	Isoform 3 of Phosphoacetylglucosamine mutase OS=Homo sapiens OX=9606 GN=PGM3	18	1665.78	1545.96	1542.28	1562.83	1557.12	1456.14	1615.91	1199.83	1615.36	1594.01	1676.89
sp|Q92547|TOPB1_HUMAN	TOPBP1	DNA topoisomerase 2-binding protein 1 OS=Homo sapiens OX=9606 GN=TOPBP1 PE=1 SV=3	16	1213.43	1276.56	1264.43	1240.9	1269.88	1281.95	1201.62	1374.79	1287.61	1280.14	1231.04
sp|O95155-4|UBE4B_HUMAN	UBE4B	Isoform 4 of Ubiquitin conjugation factor E4 B OS=Homo sapiens OX=9606 GN=UBE4B	26	1811.59	1615.47	1733.47	1761.72	1840.06	1739.15	1877.06	1465.56	1811.17	1814.23	1944.49
sp|Q99805|TM9S2_HUMAN	TM9SF2	Transmembrane 9 superfamily member 2 OS=Homo sapiens OX=9606 GN=TM9SF2 PE=1 SV=1	38	3555.52	3360.36	3402.31	3422.5	3352.52	3380.61	3476.98	2491.3	3354.5	3293.67	3458.35
sp|Q13151|ROA0_HUMAN	HNRNPA0	Heterogeneous nuclear ribonucleoprotein A0 OS=Homo sapiens OX=9606 GN=HNRNPA0 PE=1 SV=1	67	3874.12	4151.93	4347.1	4215.36	3989.11	4401.39	4141.25	4595.08	3904.97	3808.8	3663.17
sp|P22626|ROA2_HUMAN	HNRNPA2B1	Heterogeneous nuclear ribonucleoproteins A2/B1 OS=Homo sapiens OX=9606 GN=HNRNPA2B1 PE=1 SV=2	150	10987.2	11576.2	11778.9	11778	10916.7	11727.7	11233	13937.2	11325.7	11391.1	10725.7
sp|P09651|ROA1_HUMAN	HNRNPA1	Heterogeneous nuclear ribonucleoprotein A1 OS=Homo sapiens OX=9606 GN=HNRNPA1 PE=1 SV=5	106	5912.67	5956.33	6700.13	6322.57	8759.87	7524.44	7344.21	6942.89	7026.97	6237.6	6365.46
sp|P09651-2|ROA1_HUMAN	HNRNPA1	Isoform A1-A of Heterogeneous nuclear ribonucleoprotein A1 OS=Homo sapiens OX=9606 GN=HNRNPA1	6	117.458	131.627	140.163	119.681	97.4735	132.935	106.833	279.367	113.378	110.663	106.372
sp|P51991|ROA3_HUMAN	HNRNPA3	Heterogeneous nuclear ribonucleoprotein A3 OS=Homo sapiens OX=9606 GN=HNRNPA3 PE=1 SV=2	81	5821.57	6171.23	6214.83	6638.76	6815.03	6763.19	6521.78	5617.69	6065.18	6443.16	5575.08
sp|P54886|P5CS_HUMAN	ALDH18A1	Delta-1-pyrroline-5-carboxylate synthase OS=Homo sapiens OX=9606 GN=ALDH18A1 PE=1 SV=2	39	3695.52	3584.61	3359.59	3254.95	3125.51	3131.31	3119	2618.72	3328.05	3062.27	3163.49
sp|P54886-2|P5CS_HUMAN	ALDH18A1	Isoform Short of Delta-1-pyrroline-5-carboxylate synthase OS=Homo sapiens OX=9606 GN=ALDH18A1	3	123.519	138.833	116.908	135.608	101.887	114.34	114.133	95.5105	108.097	110.059	107.651
sp|Q9Y6K5|OAS3_HUMAN	OAS3	2'-5'-oligoadenylate synthase 3 OS=Homo sapiens OX=9606 GN=OAS3 PE=1 SV=3	34	2774.35	2552.21	2734.75	2817.14	2834.42	2685.26	2793.75	2536.74	2787.13	2898.38	3015.86
sp|Q9BXP5|SRRT_HUMAN	SRRT	Serrate RNA effector molecule homolog OS=Homo sapiens OX=9606 GN=SRRT PE=1 SV=1	60	6200.4	6549	6562.11	6739.38	6286.15	6634.18	6320.74	6284.55	6467.52	6417.55	6202.44
tr|A0A0A0MQS2|A0A0A0MQS2_HUMAN	CLASRP	CLK4-associating serine/arginine-rich protein OS=Homo sapiens OX=9606 GN=CLASRP PE=1 SV=1	9	904.922	885.551	987.531	1040.06	884.474	960.864	999.867	1042.81	1027.8	952.859	980.922
sp|O14578-4|CTRO_HUMAN	CIT	Isoform 4 of Citron Rho-interacting kinase OS=Homo sapiens OX=9606 GN=CIT	59	4437.01	4468.46	4685.86	4467.54	4357.87	4336.25	4372.82	4262.39	4502.15	4407.46	4539.01
tr|H7BYJ3|H7BYJ3_HUMAN	CIT	Citron Rho-interacting kinase (Fragment) OS=Homo sapiens OX=9606 GN=CIT PE=1 SV=1	1	78.409	82.2713	83.6356	80.8565	96.7235	79.9255	95.8789	66.7144	76.0445	76.109	74.0005
sp|P33991|MCM4_HUMAN	MCM4	DNA replication licensing factor MCM4 OS=Homo sapiens OX=9606 GN=MCM4 PE=1 SV=5	81	5589.61	5702.67	5889.16	6139.44	6214.47	6429.22	5900.93	5949.23	6175.43	6434.85	6340.55
tr|A0A494C100|A0A494C100_HUMAN		MCM domain-containing protein OS=Homo sapiens OX=9606 PE=3 SV=1	4	232.342	260.947	245.244	266.387	266.361	249.111	269.578	234.183	257.352	270.599	252.547
sp|Q76L83|ASXL2_HUMAN	ASXL2	Putative Polycomb group protein ASXL2 OS=Homo sapiens OX=9606 GN=ASXL2 PE=1 SV=1	4	147.549	179.097	159.916	164.259	144.459	148.949	154.304	158.034	162.999	158.169	151.459
tr|A0A590UKB6|A0A590UKB6_HUMAN	POLR2A	DNA-directed RNA polymerase subunit OS=Homo sapiens OX=9606 GN=POLR2A PE=1 SV=1	69	5238.22	5483.37	5366.96	5040.56	4889.81	4967.76	4976.29	4788.8	5158.52	4882.43	4941.56
sp|Q9BVA0|KTNB1_HUMAN	KATNB1	Katanin p80 WD40 repeat-containing subunit B1 OS=Homo sapiens OX=9606 GN=KATNB1 PE=1 SV=1	10	554.32	507.952	535.953	544.576	556.575	540.678	552.621	451.528	560.114	540.17	586.513
sp|Q7Z3E2|CC186_HUMAN	CCDC186	Coiled-coil domain-containing protein 186 OS=Homo sapiens OX=9606 GN=CCDC186 PE=1 SV=2	11	507.708	543.789	549.306	552.846	579.402	565.411	570.703	584.741	588.499	602.89	597.183
sp|Q9H993|ARMT1_HUMAN	ARMT1	Damage-control phosphatase ARMT1 OS=Homo sapiens OX=9606 GN=ARMT1 PE=1 SV=1	9	733.769	715.621	683.04	765.854	667.334	668.033	720.971	824.76	761.19	746.755	742.064
sp|P31939|PUR9_HUMAN	ATIC	Bifunctional purine biosynthesis protein PURH OS=Homo sapiens OX=9606 GN=ATIC PE=1 SV=3	71	4905.51	4704.22	4603.77	5065.03	4983.07	4731.7	5026.74	5119.03	5065.36	5053.19	5001.9
tr|E7EX90|E7EX90_HUMAN	DCTN1	Dynactin subunit 1 OS=Homo sapiens OX=9606 GN=DCTN1 PE=1 SV=1	50	3528.71	3425.21	3380.79	3631.94	3739.18	3489.47	3695.16	3063.44	3649.85	3669.42	3828.38
sp|P20226|TBP_HUMAN	TBP	TATA-box-binding protein OS=Homo sapiens OX=9606 GN=TBP PE=1 SV=2	4	526.04	439.151	469.877	420.338	456.467	401.612	470.741	347.66	476.42	434.207	490.728
sp|P48553|TPC10_HUMAN	TRAPPC10	Trafficking protein particle complex subunit 10 OS=Homo sapiens OX=9606 GN=TRAPPC10 PE=1 SV=2	6	400.255	391.215	417.026	416.713	394.716	383.058	403.288	338.497	413.539	397.215	386.061
sp|Q14697-2|GANAB_HUMAN	GANAB	Isoform 2 of Neutral alpha-glucosidase AB OS=Homo sapiens OX=9606 GN=GANAB	74	7721.95	7973.97	8035.57	7861.64	8094.38	8015.33	8057.18	7336.36	7612.47	7131.61	7389.57
sp|Q14697|GANAB_HUMAN	GANAB	Neutral alpha-glucosidase AB OS=Homo sapiens OX=9606 GN=GANAB PE=1 SV=3	3	111.162	110.741	135.519	126.608	187.975	172.068	167.574	139.08	143.633	107.067	124.756
sp|Q8TDR0|MIPT3_HUMAN	TRAF3IP1	TRAF3-interacting protein 1 OS=Homo sapiens OX=9606 GN=TRAF3IP1 PE=1 SV=1	2	77.3111	71.0779	77.1153	85.5052	87.3963	88.6155	82.1484	90.8815	83.4873	95.0829	85.1526
sp|P23246|SFPQ_HUMAN	SFPQ	Splicing factor, proline- and glutamine-rich OS=Homo sapiens OX=9606 GN=SFPQ PE=1 SV=2	100	7907.2	8295.31	8380.43	7958.68	7819.03	8221.46	7778.51	8742.75	8135.94	7620.92	7378.25
sp|Q15233|NONO_HUMAN	NONO	Non-POU domain-containing octamer-binding protein OS=Homo sapiens OX=9606 GN=NONO PE=1 SV=4	1	20.6116	21.3878	14.6958	8.24935	12.4375	15.4061	10.8469	24.9958	16.9274	8.40355	13.4732
sp|Q8WXF1|PSPC1_HUMAN	PSPC1	Paraspeckle component 1 OS=Homo sapiens OX=9606 GN=PSPC1 PE=1 SV=1	69	4523.07	4857.25	4832.41	4590.57	4504.14	4599.03	4459.84	5014.41	4750.91	4405.29	4269.9
sp|P12830|CADH1_HUMAN	CDH1	Cadherin-1 OS=Homo sapiens OX=9606 GN=CDH1 PE=1 SV=3	39	3149.11	3401.18	3162.86	3238.59	2961.62	3286.77	3110.08	3086.29	3113.13	3103.18	2910.4
sp|P22223|CADH3_HUMAN	CDH3	Cadherin-3 OS=Homo sapiens OX=9606 GN=CDH3 PE=1 SV=2	9	770.878	772.16	671.314	666.156	583.781	636.084	642.33	638.482	693.044	696.615	697.103
sp|Q8N511|TM199_HUMAN	TMEM199	Transmembrane protein 199 OS=Homo sapiens OX=9606 GN=TMEM199 PE=1 SV=1	6	431.972	420.536	441.606	423.121	426.463	455.511	460.691	445.245	425.847	381.283	408.787
sp|Q9BW71|HIRP3_HUMAN	HIRIP3	HIRA-interacting protein 3 OS=Homo sapiens OX=9606 GN=HIRIP3 PE=1 SV=3	7	226.768	231.888	260.997	276.892	265.446	248.843	275.685	274.214	255.03	266.946	289.217
tr|A0A2R8Y4Z8|A0A2R8Y4Z8_HUMAN	CCDC9	Coiled-coil domain-containing protein 9 OS=Homo sapiens OX=9606 GN=CCDC9 PE=1 SV=1	8	892.18	909.175	870.229	924.752	895.75	851.025	862.831	1031.03	922.013	936.184	938.711
sp|Q9BTC0|DIDO1_HUMAN	DIDO1	Death-inducer obliterator 1 OS=Homo sapiens OX=9606 GN=DIDO1 PE=1 SV=5	53	4111.63	4313.61	4072.78	3704.29	3865.22	4106.42	3856.25	4551.27	4000.88	3891.39	3755.05
sp|Q92576|PHF3_HUMAN	PHF3	PHD finger protein 3 OS=Homo sapiens OX=9606 GN=PHF3 PE=1 SV=3	57	4915.41	4927.01	4676.41	4375.33	4278.12	4456.18	4363.94	4443.52	4486.46	4307.1	4413.88
sp|Q8N1B4|VPS52_HUMAN	VPS52	Vacuolar protein sorting-associated protein 52 homolog OS=Homo sapiens OX=9606 GN=VPS52 PE=1 SV=1	8	615.282	594.811	578.208	626.555	618.2	636.516	629.899	498.407	595.779	688.834	670.437
sp|Q9HB71|CYBP_HUMAN	CACYBP	Calcyclin-binding protein OS=Homo sapiens OX=9606 GN=CACYBP PE=1 SV=2	53	4223.12	3664.85	3651.99	3988.43	4064.52	3918.55	4147.44	3677.66	4118	4201.38	4206.36
sp|Q969F9|HPS3_HUMAN	HPS3	Hermansky-Pudlak syndrome 3 protein OS=Homo sapiens OX=9606 GN=HPS3 PE=1 SV=1	6	255.372	250.023	248.08	259.614	261.768	240.993	270.194	193.851	269.721	266.454	260.702
sp|Q9Y2J4-4|AMOL2_HUMAN	AMOTL2	Isoform 4 of Angiomotin-like protein 2 OS=Homo sapiens OX=9606 GN=AMOTL2	7	505.939	538.885	506.963	577.168	522.667	537.461	513.23	625.647	544.953	554.579	538.936
sp|Q12981|SEC20_HUMAN	BNIP1	Vesicle transport protein SEC20 OS=Homo sapiens OX=9606 GN=BNIP1 PE=1 SV=3	12	802.398	871.472	765.638	800.526	744.408	845.828	756.496	682.973	741.689	768.673	734.58
sp|Q8TF05|PP4R1_HUMAN	PPP4R1	Serine/threonine-protein phosphatase 4 regulatory subunit 1 OS=Homo sapiens OX=9606 GN=PPP4R1 PE=1 SV=1	23	1613.13	1553.82	1464.27	1663.38	1606.21	1596.99	1611.53	1350.8	1621.48	1727.91	1681.1
tr|A0A0U1RRH6|A0A0U1RRH6_HUMAN	PHF14	PHD finger protein 14 OS=Homo sapiens OX=9606 GN=PHF14 PE=1 SV=1	20	1417.82	1496.54	1419.46	1322.6	1359.95	1415.03	1361.14	1288.83	1386.62	1355.98	1363.21
sp|Q9Y4A5|TRRAP_HUMAN	TRRAP	Transformation/transcription domain-associated protein OS=Homo sapiens OX=9606 GN=TRRAP PE=1 SV=3	48	3209.83	3112.57	3212.04	2965.6	2922.49	2897.09	3067.58	2287.76	3018.91	2934.34	2967.41
tr|E7ERK9|E7ERK9_HUMAN	EIF2B4	Translation initiation factor eIF-2B subunit delta OS=Homo sapiens OX=9606 GN=EIF2B4 PE=1 SV=1	14	848.027	851.93	864.945	812.592	846.434	817.567	876.023	783.936	815.416	954.407	902.961
sp|Q8N4L2|PP4P2_HUMAN	PIP4P2	Type 2 phosphatidylinositol 4,5-bisphosphate 4-phosphatase OS=Homo sapiens OX=9606 GN=PIP4P2 PE=1 SV=1	6	156.835	163.94	160.209	149.726	162.077	159.022	157.102	128.16	151.015	154.735	165.787
sp|Q86T03-2|PP4P1_HUMAN	PIP4P1	Isoform 2 of Type 1 phosphatidylinositol 4,5-bisphosphate 4-phosphatase OS=Homo sapiens OX=9606 GN=PIP4P1	6	334.063	370.991	447.763	423.391	455.092	435.549	426.851	373.628	400.239	367.21	378.263
sp|Q9ULH7-5|MRTFB_HUMAN	MRTFB	Isoform 5 of Myocardin-related transcription factor B OS=Homo sapiens OX=9606 GN=MRTFB	15	1090.27	1083.05	1083.1	1151.77	1116.72	1081.94	1144.81	1163.81	1173.14	1157	1140.77
sp|Q16787|LAMA3_HUMAN	LAMA3	Laminin subunit alpha-3 OS=Homo sapiens OX=9606 GN=LAMA3 PE=1 SV=2	77	6746.06	6861.45	6984.53	6209.88	6543.83	6493.57	6316.62	6528.14	6234.02	5716.31	5945.65
tr|A0A0A6YYF2|A0A0A6YYF2_HUMAN	LAMA3	HCG1811249, isoform CRA_e OS=Homo sapiens OX=9606 GN=LAMA3 PE=1 SV=1	7	163.439	204.352	205.324	202.088	222.319	202.769	197.133	186.927	169.567	181.057	171.357
sp|O15525|MAFG_HUMAN	MAFG	Transcription factor MafG OS=Homo sapiens OX=9606 GN=MAFG PE=1 SV=1	7	497.787	480.497	497.37	449.596	495.861	519.773	480.011	466.304	530.943	479.603	491.298
sp|Q9ULX9|MAFF_HUMAN	MAFF	Transcription factor MafF OS=Homo sapiens OX=9606 GN=MAFF PE=1 SV=2	2	299.282	306.456	305.743	266.827	274.043	291.245	299.384	321.324	276.109	286.461	249.961
sp|O60675|MAFK_HUMAN	MAFK	Transcription factor MafK OS=Homo sapiens OX=9606 GN=MAFK PE=1 SV=1	1	21.2478	17.8216	20.7562	16.6783	13.1128	17.3857	16.2099	16.522	17.0582	16.0714	16.7618
sp|Q8WTW3|COG1_HUMAN	COG1	Conserved oligomeric Golgi complex subunit 1 OS=Homo sapiens OX=9606 GN=COG1 PE=1 SV=1	25	1895.55	1916.85	1943.28	2024.89	1990.87	2126.06	1949.1	2145.28	1971.43	2291.33	2296.3
sp|O00231|PSD11_HUMAN	PSMD11	26S proteasome non-ATPase regulatory subunit 11 OS=Homo sapiens OX=9606 GN=PSMD11 PE=1 SV=3	59	4439.87	4430.42	4394.15	4454.99	4613.11	4344.81	4507.25	3410	4180	4543.5	4412.94
sp|Q32P41|TRM5_HUMAN	TRMT5	tRNA (guanine(37)-N1)-methyltransferase OS=Homo sapiens OX=9606 GN=TRMT5 PE=1 SV=2	9	815.199	843.104	756.702	911.193	824.59	755.684	837.526	703.183	805.195	841.03	889.972
sp|Q14247|SRC8_HUMAN	CTTN	Src substrate cortactin OS=Homo sapiens OX=9606 GN=CTTN PE=1 SV=2	43	4693.52	4243.47	4465.32	4575.63	4649	4455.46	4673.53	6055.95	4865.61	4951.53	4768.78
tr|J3KNE7|J3KNE7_HUMAN	TPD52L1	Tumor protein D53 OS=Homo sapiens OX=9606 GN=TPD52L1 PE=1 SV=1	6	461.958	431.535	412.595	485.007	465.898	437.153	489.976	466.114	451.219	449.861	469.964
sp|Q9H501|ESF1_HUMAN	ESF1	ESF1 homolog OS=Homo sapiens OX=9606 GN=ESF1 PE=1 SV=1	28	1932.09	2062.59	2031.77	2015.96	1915.74	1988.64	1994.88	1962.54	2032.8	1833.31	1859.97
sp|Q15024|EXOS7_HUMAN	EXOSC7	Exosome complex component RRP42 OS=Homo sapiens OX=9606 GN=EXOSC7 PE=1 SV=3	19	2027.9	1938.36	1903.93	1859.21	1907.46	1880.66	1939.76	1526.59	2026.44	1905.83	1940.36
sp|Q6P1X5|TAF2_HUMAN	TAF2	Transcription initiation factor TFIID subunit 2 OS=Homo sapiens OX=9606 GN=TAF2 PE=1 SV=3	16	1139.08	1093.09	1100.42	1080.02	1029.85	1093.13	1037.98	1046.48	1084.34	1080.82	1081.72
sp|Q8NCE0|SEN2_HUMAN	TSEN2	tRNA-splicing endonuclease subunit Sen2 OS=Homo sapiens OX=9606 GN=TSEN2 PE=1 SV=2	4	196.19	182.946	169.109	198.009	179.719	174.055	177.819	135.557	185.505	192.069	194.644
sp|Q2TBE0|C19L2_HUMAN	CWF19L2	CWF19-like protein 2 OS=Homo sapiens OX=9606 GN=CWF19L2 PE=1 SV=4	16	1034.52	981.469	1027.12	1062.88	1044.93	1062.88	1063.64	973.421	1071.95	1130.34	1113.02
tr|B5MCA4|B5MCA4_HUMAN	EPCAM	Epithelial cell adhesion molecule OS=Homo sapiens OX=9606 GN=EPCAM PE=1 SV=1	54	4333.77	3824.24	4051.11	3744.02	3811.48	3677.72	3997.52	3108.92	4165.1	3687.63	3972.57
sp|P86791|CCZ1_HUMAN	CCZ1	Vacuolar fusion protein CCZ1 homolog OS=Homo sapiens OX=9606 GN=CCZ1 PE=1 SV=1	15	986.108	906.159	944.514	910.342	997.664	947.467	951.836	773.604	1015.2	975.676	1015.42
sp|Q9Y5Z4|HEBP2_HUMAN	HEBP2	Heme-binding protein 2 OS=Homo sapiens OX=9606 GN=HEBP2 PE=1 SV=1	7	263.34	283.437	246.367	283.146	287.303	262.884	328.661	284.879	273.721	285.55	260.297
sp|Q9HD20|AT131_HUMAN	ATP13A1	Manganese-transporting ATPase 13A1 OS=Homo sapiens OX=9606 GN=ATP13A1 PE=1 SV=2	24	2365.57	2347.78	2279.25	2151.8	2137.19	2248.02	2238.84	1819.5	2154.25	2125.81	2118.64
sp|Q68CP9|ARID2_HUMAN	ARID2	AT-rich interactive domain-containing protein 2 OS=Homo sapiens OX=9606 GN=ARID2 PE=1 SV=2	24	1749.95	1815.73	1859.96	1788.94	1752.22	1723.19	1738.39	1604.46	1791.1	1726.82	1686.39
sp|P50440|GATM_HUMAN	GATM	Glycine amidinotransferase, mitochondrial OS=Homo sapiens OX=9606 GN=GATM PE=1 SV=1	19	2317.63	2321.52	2314.47	2132.05	2100.32	2154.37	2111.7	1762.5	2065.11	2040.98	2058.89
tr|A0A2R8Y4P4|A0A2R8Y4P4_HUMAN	SMARCA4	Transcription activator BRG1 OS=Homo sapiens OX=9606 GN=SMARCA4 PE=1 SV=1	50	4322.65	4260.38	4103.59	3702	3918.05	3976.17	3985.16	3104.33	3960.5	3689.64	3866.91
sp|Q6ZRS2|SRCAP_HUMAN	SRCAP	Helicase SRCAP OS=Homo sapiens OX=9606 GN=SRCAP PE=1 SV=3	26	1389.34	1467.61	1416.74	1340.75	1313.65	1360.3	1320.58	1406.7	1353.94	1382.02	1403.86
sp|P51531|SMCA2_HUMAN	SMARCA2	Probable global transcription activator SNF2L2 OS=Homo sapiens OX=9606 GN=SMARCA2 PE=1 SV=2	5	203.401	207.795	206.632	195.836	206.912	233.19	205.892	185.49	207.451	198.831	196.674
sp|P59998-3|ARPC4_HUMAN	ARPC4	Isoform 3 of Actin-related protein 2/3 complex subunit 4 OS=Homo sapiens OX=9606 GN=ARPC4	13	911.344	795.079	765.435	831.967	807.912	729	844.754	717.59	808.099	863.246	896.479
sp|P08069|IGF1R_HUMAN	IGF1R	Insulin-like growth factor 1 receptor OS=Homo sapiens OX=9606 GN=IGF1R PE=1 SV=1	7	198.756	200.454	204.827	191.541	182.421	188.712	206.94	164.603	192.802	189.375	192.114
tr|A0A494C045|A0A494C045_HUMAN	TBK1	Serine/threonine-protein kinase TBK1 OS=Homo sapiens OX=9606 GN=TBK1 PE=1 SV=1	20	1555.2	1466.01	1436.84	1563.69	1531.95	1461.85	1554.9	1650.05	1537.46	1575.1	1659.34
sp|Q9NXH8|TOR4A_HUMAN	TOR4A	Torsin-4A OS=Homo sapiens OX=9606 GN=TOR4A PE=1 SV=2	23	1557.97	1453.78	1365.3	1353.57	1330.82	1337.65	1395.84	1158.99	1422.37	1378.34	1388.41
sp|Q9NU53|GINM1_HUMAN	GINM1	Glycoprotein integral membrane protein 1 OS=Homo sapiens OX=9606 GN=GINM1 PE=2 SV=1	4	359.294	377.968	356.37	332.834	350.988	343.117	345.117	256.159	312.237	322.413	335.057
sp|O94992|HEXI1_HUMAN	HEXIM1	Protein HEXIM1 OS=Homo sapiens OX=9606 GN=HEXIM1 PE=1 SV=1	3	119.309	127.653	171.39	157.561	186.495	153.07	170.115	243.989	181.756	210.974	168.27
sp|Q643R3|LPCT4_HUMAN	LPCAT4	Lysophospholipid acyltransferase LPCAT4 OS=Homo sapiens OX=9606 GN=LPCAT4 PE=1 SV=1	7	424.377	421.389	370.335	369.347	371.64	382.265	400.747	314.899	369.137	375.09	384.361
sp|P49454|CENPF_HUMAN	CENPF	Centromere protein F OS=Homo sapiens OX=9606 GN=CENPF PE=1 SV=3	103	9191.31	9564.89	9479.04	8925.91	8824.53	8640	8655.05	8488.04	8945.86	8278.55	8248.29
sp|Q15404|RSU1_HUMAN	RSU1	Ras suppressor protein 1 OS=Homo sapiens OX=9606 GN=RSU1 PE=1 SV=3	14	1483.3	1430.06	1385.87	1520.03	1560.28	1501.69	1529.87	1264.4	1547.49	1596.41	1579.7
sp|Q9Y2S7|PDIP2_HUMAN	POLDIP2	Polymerase delta-interacting protein 2 OS=Homo sapiens OX=9606 GN=POLDIP2 PE=1 SV=1	19	1790.34	2074.89	1964.89	1986.72	1694.22	1798.35	1798.33	1645.65	1692.2	1696.37	1704.8
sp|Q8IXT5|RB12B_HUMAN	RBM12B	RNA-binding protein 12B OS=Homo sapiens OX=9606 GN=RBM12B PE=1 SV=2	19	2074.87	2210.35	2108.85	2095.95	1920.76	2014.61	1994.58	1786.06	2029.8	1885.12	1911.38
sp|P51572-2|BAP31_HUMAN	BCAP31	Isoform 2 of B-cell receptor-associated protein 31 OS=Homo sapiens OX=9606 GN=BCAP31	33	3570.87	3510.84	3525.59	3205.94	3623.05	3955.04	3403.2	3847.71	3435.17	3349.03	3092.91
sp|Q8IWZ3-6|ANKH1_HUMAN	ANKHD1	Isoform 6 of Ankyrin repeat and KH domain-containing protein 1 OS=Homo sapiens OX=9606 GN=ANKHD1	40	2520.36	2499.11	2567.51	2735.15	2793.44	2688.87	2770.65	2533.23	2797.88	2879.26	2841.93
sp|O75179|ANR17_HUMAN	ANKRD17	Ankyrin repeat domain-containing protein 17 OS=Homo sapiens OX=9606 GN=ANKRD17 PE=1 SV=3	14	937.165	929.344	985.642	985.397	1052.25	995.803	1035.01	969.672	1066.41	1061.48	1113.17
tr|A0A087WT44|A0A087WT44_HUMAN	HMOX2	Heme oxygenase 2 OS=Homo sapiens OX=9606 GN=HMOX2 PE=1 SV=1	36	2328.26	2402.03	2488.95	2270.53	2395.17	2267.77	2360.48	1854.73	2384.57	2147.14	2270.55
sp|Q08AI8|MB214_HUMAN	MAB21L4	Protein mab-21-like 4 OS=Homo sapiens OX=9606 GN=MAB21L4 PE=2 SV=2	10	905.101	837.255	861.341	833.985	845.786	866.662	849.605	748.716	860.056	913.534	935.174
sp|O60281|ZN292_HUMAN	ZNF292	Zinc finger protein 292 OS=Homo sapiens OX=9606 GN=ZNF292 PE=1 SV=3	13	676.409	714.299	645.449	494.577	633.518	679.754	658.943	720.657	642.115	665.768	677.95
sp|P61088|UBE2N_HUMAN	UBE2N	Ubiquitin-conjugating enzyme E2 N OS=Homo sapiens OX=9606 GN=UBE2N PE=1 SV=1	26	2815.83	2643.47	2610.14	2881.46	2877.38	2772.27	2834.39	2625.13	2864.12	3173.19	2979.88
sp|P41252|SYIC_HUMAN	IARS	Isoleucine--tRNA ligase, cytoplasmic OS=Homo sapiens OX=9606 GN=IARS PE=1 SV=2	80	6770.68	6232.77	6627.55	7063.81	7491.47	6797.54	7368.6	5332.27	7123.53	6772.98	7288.06
sp|P61158|ARP3_HUMAN	ACTR3	Actin-related protein 3 OS=Homo sapiens OX=9606 GN=ACTR3 PE=1 SV=3	54	4652.86	4639.6	4449.03	4858.23	4937.39	4569.98	4929.63	3743.38	4817.89	4918.37	4954.42
sp|Q9BYK8|HELZ2_HUMAN	HELZ2	Helicase with zinc finger domain 2 OS=Homo sapiens OX=9606 GN=HELZ2 PE=1 SV=6	21	1063.64	1093.92	1056.87	1160.97	1058.48	1040.29	997.236	986.913	1072.58	1119.82	1095.17
sp|Q92604|LGAT1_HUMAN	LPGAT1	Acyl-CoA:lysophosphatidylglycerol acyltransferase 1 OS=Homo sapiens OX=9606 GN=LPGAT1 PE=1 SV=1	1	39.3495	36.6716	37.5991	42.9784	33.2258	32.4806	38.4302	24.9764	32.8552	29.2472	34.7206
sp|Q7Z2K8|GRIN1_HUMAN	GPRIN1	G protein-regulated inducer of neurite outgrowth 1 OS=Homo sapiens OX=9606 GN=GPRIN1 PE=1 SV=2	10	833.692	880.909	936.164	850.065	822.685	818.462	811.975	967.279	816.616	775.974	753.483
sp|Q9Y6N5|SQOR_HUMAN	SQOR	Sulfide:quinone oxidoreductase, mitochondrial OS=Homo sapiens OX=9606 GN=SQOR PE=1 SV=1	21	1552.81	1534.03	1568.9	1448.43	1517.18	1536.26	1478.38	1422.62	1534.87	1405.75	1431.96
sp|O95777|LSM8_HUMAN	LSM8	U6 snRNA-associated Sm-like protein LSm8 OS=Homo sapiens OX=9606 GN=LSM8 PE=1 SV=3	3	252.916	232.554	257.849	251.778	252.912	227.516	224.409	227.127	223.277	231.578	225.906
sp|Q9P206-2|K1522_HUMAN	KIAA1522	Isoform 2 of Uncharacterized protein KIAA1522 OS=Homo sapiens OX=9606 GN=KIAA1522	22	1804.27	1802.16	1725.92	1757.24	1609.55	1630.14	1714.63	1788.51	1781.97	1686.73	1755.42
sp|O15360|FANCA_HUMAN	FANCA	Fanconi anemia group A protein OS=Homo sapiens OX=9606 GN=FANCA PE=1 SV=2	13	769.628	738.929	757.249	768.846	775.655	764.944	779.442	672.502	764.684	790.092	790.947
sp|Q9Y5W3|KLF2_HUMAN	KLF2	Krueppel-like factor 2 OS=Homo sapiens OX=9606 GN=KLF2 PE=1 SV=2	3	235.091	247.099	239.989	219.949	214.391	240.69	228.121	263.352	251.007	215.539	223.122
sp|Q92733|PRCC_HUMAN	PRCC	Proline-rich protein PRCC OS=Homo sapiens OX=9606 GN=PRCC PE=1 SV=1	12	928.048	1006.94	971.452	1001.41	930.742	916.192	969.002	1125.07	997.551	884.399	969.237
sp|Q12906-7|ILF3_HUMAN	ILF3	Isoform 7 of Interleukin enhancer-binding factor 3 OS=Homo sapiens OX=9606 GN=ILF3	154	13057.6	14368.5	13715.3	13133.5	12103.3	13375.4	12386.5	14241.4	12572.5	12503.5	11920.1
sp|Q12906|ILF3_HUMAN	ILF3	Interleukin enhancer-binding factor 3 OS=Homo sapiens OX=9606 GN=ILF3 PE=1 SV=3	3	142.27	175.848	192.908	196.059	153.767	146.037	165.55	176.387	160.47	156.767	143.236
sp|Q96SI9|STRBP_HUMAN	STRBP	Spermatid perinuclear RNA-binding protein OS=Homo sapiens OX=9606 GN=STRBP PE=1 SV=1	16	1031.07	1066.83	1016.14	1024.16	931.211	987.186	989.648	844.214	963.817	938.467	969.642
sp|P63244|RACK1_HUMAN	RACK1	Receptor of activated protein C kinase 1 OS=Homo sapiens OX=9606 GN=RACK1 PE=1 SV=3	62	3890.01	3770.9	3713.15	4063.92	4153.49	3918.79	4083.99	3059.41	3970.4	4327.07	4323.15
tr|D6RF23|D6RF23_HUMAN	RACK1	Receptor of-activated protein C kinase 1 OS=Homo sapiens OX=9606 GN=RACK1 PE=1 SV=1	1	8.45845	14.0907	12.8275	19.4499	12.0227	12.2553	13.6187	26.4487	14.7725	15.7727	15.9337
sp|Q6IA69|NADE_HUMAN	NADSYN1	Glutamine-dependent NAD(+) synthetase OS=Homo sapiens OX=9606 GN=NADSYN1 PE=1 SV=3	2	176.009	178.711	159.985	182.076	167.728	156.843	178.378	158.176	173.035	179.045	192.624
sp|P36957|ODO2_HUMAN	DLST	Dihydrolipoyllysine-residue succinyltransferase component of 2-oxoglutarate dehydrogenase complex, mitochondrial OS=Homo sapiens OX=9606 GN=DLST PE=1 SV=4	16	953.751	1016.94	979.495	937.752	827.034	928.546	875.601	969.804	910.682	857.362	783.17
sp|Q86YP4-3|P66A_HUMAN	GATAD2A	Isoform 3 of Transcriptional repressor p66-alpha OS=Homo sapiens OX=9606 GN=GATAD2A	31	1937.92	1972.78	2037.16	1881.92	1820.02	1918.68	1965.29	2131.53	1923.32	1837.71	1808.38
sp|Q8WXI9|P66B_HUMAN	GATAD2B	Transcriptional repressor p66-beta OS=Homo sapiens OX=9606 GN=GATAD2B PE=1 SV=1	22	2047.05	2243.78	2288.25	2256.45	2100.94	2177.7	2191.36	2674.41	2134.13	2064.69	2025.91
tr|C9K0J5|C9K0J5_HUMAN	RAPH1	Ras association (RalGDS/AF-6) and pleckstrin homology domains 1, isoform CRA_b OS=Homo sapiens OX=9606 GN=RAPH1 PE=1 SV=1	17	1134.93	1119.97	1090.35	1185.28	1214.21	1152.04	1231.58	1298.99	1202.43	1264.32	1209.54
sp|P23497-4|SP100_HUMAN	SP100	Isoform Sp100-C of Nuclear autoantigen Sp-100 OS=Homo sapiens OX=9606 GN=SP100	35	2463.92	2474.79	2652.37	2431.14	2696.75	2477.72	2598.39	2360.47	2571.11	2339.1	2401.13
sp|Q9H930|SP14L_HUMAN	SP140L	Nuclear body protein SP140-like protein OS=Homo sapiens OX=9606 GN=SP140L PE=1 SV=3	8	565.105	598.51	586.437	559.628	503.488	529.173	562.192	608.676	566.259	563.228	576.792
sp|P26583|HMGB2_HUMAN	HMGB2	High mobility group protein B2 OS=Homo sapiens OX=9606 GN=HMGB2 PE=1 SV=2	20	2453.74	2369.19	3088.08	2601.03	2747.09	3471.25	2700.2	3617.15	2799.6	3665.15	3104.48
sp|P09429|HMGB1_HUMAN	HMGB1	High mobility group protein B1 OS=Homo sapiens OX=9606 GN=HMGB1 PE=1 SV=3	61	4566.01	4589.9	4747.6	5023.6	5690.57	5768.98	5146.91	5560.88	5310.07	6201.55	5712.92
sp|O15347|HMGB3_HUMAN	HMGB3	High mobility group protein B3 OS=Homo sapiens OX=9606 GN=HMGB3 PE=1 SV=4	16	854.509	877.382	914.698	939.273	1011.96	1015.44	932.124	1148.11	916.091	1127.45	1042.69
tr|A0A0B4J1W0|A0A0B4J1W0_HUMAN	MED24	Mediator of RNA polymerase II transcription subunit 24 OS=Homo sapiens OX=9606 GN=MED24 PE=1 SV=1	24	2649.16	2584.32	2533.43	2509.05	2499.08	2509.36	2551.89	1870.94	2501.97	2351.3	2434.99
sp|Q8NC56|LEMD2_HUMAN	LEMD2	LEM domain-containing protein 2 OS=Homo sapiens OX=9606 GN=LEMD2 PE=1 SV=1	15	1363.81	1351.07	1362.18	1155.58	1247.86	1310.28	1317.46	1469.63	1241.59	1237.3	1245.93
sp|Q9Y608|LRRF2_HUMAN	LRRFIP2	Leucine-rich repeat flightless-interacting protein 2 OS=Homo sapiens OX=9606 GN=LRRFIP2 PE=1 SV=1	15	888.109	809.359	928.921	915.78	909.883	872.178	945.886	1209.38	926.081	935.435	893.043
sp|Q32MZ4|LRRF1_HUMAN	LRRFIP1	Leucine-rich repeat flightless-interacting protein 1 OS=Homo sapiens OX=9606 GN=LRRFIP1 PE=1 SV=2	37	2797.6	2712.14	2929.11	2897.23	3395.24	2755.92	3146.1	3947.27	3414.91	3427.31	3273.66
sp|Q86U44|MTA70_HUMAN	METTL3	N6-adenosine-methyltransferase catalytic subunit OS=Homo sapiens OX=9606 GN=METTL3 PE=1 SV=2	21	1890.57	1834.4	1902.64	2018.67	2052.85	1969.49	1946.36	1808.88	1938.4	2203.5	2057.71
sp|Q9H788|SH24A_HUMAN	SH2D4A	SH2 domain-containing protein 4A OS=Homo sapiens OX=9606 GN=SH2D4A PE=1 SV=1	18	2237.17	1802.99	1900.81	1869.2	2345.79	2121.94	2042.36	2215.29	2224.01	2168.9	2141.68
sp|Q8NAF0|ZN579_HUMAN	ZNF579	Zinc finger protein 579 OS=Homo sapiens OX=9606 GN=ZNF579 PE=1 SV=2	3	212.361	242.27	241.822	211.287	210.783	232.942	246.911	251.179	240.307	228.424	234.306
sp|P78356|PI42B_HUMAN	PIP4K2B	Phosphatidylinositol 5-phosphate 4-kinase type-2 beta OS=Homo sapiens OX=9606 GN=PIP4K2B PE=1 SV=1	8	414.339	405.913	361.66	390.694	411.08	378.478	401.284	332.491	409.928	406.932	400.486
sp|P48426|PI42A_HUMAN	PIP4K2A	Phosphatidylinositol 5-phosphate 4-kinase type-2 alpha OS=Homo sapiens OX=9606 GN=PIP4K2A PE=1 SV=2	2	153.659	137.265	144.18	139.168	164.466	151.937	156.603	108.624	152.651	170.58	151.073
sp|O95071|UBR5_HUMAN	UBR5	E3 ubiquitin-protein ligase UBR5 OS=Homo sapiens OX=9606 GN=UBR5 PE=1 SV=2	66	5044.61	5170.56	5244.79	4945.18	4769.03	4773.11	4741.88	4343.89	4738.21	4570.61	5001.22
sp|Q02218|ODO1_HUMAN	OGDH	2-oxoglutarate dehydrogenase, mitochondrial OS=Homo sapiens OX=9606 GN=OGDH PE=1 SV=3	79	6239.69	6405.4	6351.61	5917.55	6086.62	6116.03	6120.11	5040.52	6160.17	5663.25	5740.58
sp|Q02218-2|ODO1_HUMAN	OGDH	Isoform 2 of 2-oxoglutarate dehydrogenase, mitochondrial OS=Homo sapiens OX=9606 GN=OGDH	1	16.7402	14.4896	20.0447	17.7052	20.6167	16.3395	12.6965	9.6355	18.864	18.3037	16.2586
sp|Q9UJZ1|STML2_HUMAN	STOML2	Stomatin-like protein 2, mitochondrial OS=Homo sapiens OX=9606 GN=STOML2 PE=1 SV=1	24	1365.61	1351.74	1307.7	1248.22	1257.87	1264.81	1242.36	1553.82	1240.05	1221.32	1171.61
sp|Q13535|ATR_HUMAN	ATR	Serine/threonine-protein kinase ATR OS=Homo sapiens OX=9606 GN=ATR PE=1 SV=3	27	2603.52	2528.58	2599.82	2600.21	2462.95	2463.1	2449.21	2073.93	2429.72	2518.76	2620.77
sp|O95049-3|ZO3_HUMAN	TJP3	Isoform 3 of Tight junction protein ZO-3 OS=Homo sapiens OX=9606 GN=TJP3	4	171.611	156.877	164.806	196.118	200.243	184.604	168.448	138.594	189.456	191.113	179.281
sp|Q9NQ29|LUC7L_HUMAN	LUC7L	Putative RNA-binding protein Luc7-like 1 OS=Homo sapiens OX=9606 GN=LUC7L PE=1 SV=1	7	722.181	750.486	725.557	805.037	776.004	815.741	785.417	715.276	815.021	911.932	856.607
sp|Q9Y383|LC7L2_HUMAN	LUC7L2	Putative RNA-binding protein Luc7-like 2 OS=Homo sapiens OX=9606 GN=LUC7L2 PE=1 SV=2	19	1808.33	1712.26	1701.57	1819.65	1808.41	1869.49	1803.57	1830.56	1862.5	2058.94	2054.03
sp|O75400|PR40A_HUMAN	PRPF40A	Pre-mRNA-processing factor 40 homolog A OS=Homo sapiens OX=9606 GN=PRPF40A PE=1 SV=2	43	4701.4	4590.07	4593.97	4498.35	4447.27	4446.36	4420.94	3845.65	4674.21	4150.94	4249.31
sp|P37088-2|SCNNA_HUMAN	SCNN1A	Isoform 2 of Amiloride-sensitive sodium channel subunit alpha OS=Homo sapiens OX=9606 GN=SCNN1A	8	463.87	426.999	430.584	434.919	433.783	432.51	433.22	345.306	445.772	411.986	445.015
sp|Q02086|SP2_HUMAN	SP2	Transcription factor Sp2 OS=Homo sapiens OX=9606 GN=SP2 PE=1 SV=3	2	95.4032	92.3941	93.0987	96.8085	83.1311	102.125	83.9843	105.115	86.4788	96.3622	89.4448
sp|Q9NW68|BSDC1_HUMAN	BSDC1	BSD domain-containing protein 1 OS=Homo sapiens OX=9606 GN=BSDC1 PE=1 SV=1	15	689.946	684.234	710.855	784.851	826.639	600.686	755.959	769.536	758.968	811.055	778.739
tr|G0XQ39|G0XQ39_HUMAN	STIM1	STIM1L OS=Homo sapiens OX=9606 GN=STIM1 PE=1 SV=1	10	766.307	747.433	766.538	714.314	718.608	729.997	710.606	619.818	740.578	698.936	702.595
sp|Q9P246-2|STIM2_HUMAN	STIM2	Isoform 2 of Stromal interaction molecule 2 OS=Homo sapiens OX=9606 GN=STIM2	15	1013.99	1041.46	953.631	964.551	938.815	947.094	939.877	879.061	927.247	933.496	915.109
sp|Q96SZ6-3|CK5P1_HUMAN	CDK5RAP1	Isoform 3 of CDK5 regulatory subunit-associated protein 1 OS=Homo sapiens OX=9606 GN=CDK5RAP1	22	1834.59	1894.3	1810.02	1758.76	1760.75	1826.67	1711.14	1558.26	1716.75	1659.4	1630.09
sp|Q8N137-2|CNTRB_HUMAN	CNTROB	Isoform 2 of Centrobin OS=Homo sapiens OX=9606 GN=CNTROB	3	57.2301	57.1794	71.396	87.9416	63.8909	70.7749	83.9453	52.7656	61.8243	60.5524	178.365
sp|O95674|CDS2_HUMAN	CDS2	Phosphatidate cytidylyltransferase 2 OS=Homo sapiens OX=9606 GN=CDS2 PE=1 SV=1	2	310.793	313.559	253.238	271.006	235.449	244.172	260.797	157.444	237.822	247.609	263.968
sp|Q9H0R5|GBP3_HUMAN	GBP3	Guanylate-binding protein 3 OS=Homo sapiens OX=9606 GN=GBP3 PE=1 SV=3	3	224.264	264.178	251.302	206.468	215.421	198.302	217.19	132.636	210.016	226.398	224.522
sp|P32455|GBP1_HUMAN	GBP1	Guanylate-binding protein 1 OS=Homo sapiens OX=9606 GN=GBP1 PE=1 SV=2	1	30.4103	32.6221	29.7401	26.4304	24.3567	27.2208	29.6775	18.5714	30.6001	29.0794	32.28
sp|Q9NQC3|RTN4_HUMAN	RTN4	Reticulon-4 OS=Homo sapiens OX=9606 GN=RTN4 PE=1 SV=2	60	4004.15	4017.15	3850.89	3740.75	3686.76	3761.04	3757.57	3564.83	3774.23	3623.74	3531.15
sp|Q9NQC3-5|RTN4_HUMAN	RTN4	Isoform B2 of Reticulon-4 OS=Homo sapiens OX=9606 GN=RTN4	1	36.529	31.3533	34.8928	39.8127	34.5046	36.4536	36.5438	37.2197	40.0329	42.8347	26.6175
sp|Q9NQC3-2|RTN4_HUMAN	RTN4	Isoform B of Reticulon-4 OS=Homo sapiens OX=9606 GN=RTN4	5	238.604	225.268	211.327	214.553	193.537	217.856	195.474	149.242	218.753	186.004	194.519
sp|P13056|NR2C1_HUMAN	NR2C1	Nuclear receptor subfamily 2 group C member 1 OS=Homo sapiens OX=9606 GN=NR2C1 PE=1 SV=2	11	525.348	538.654	559.909	569.348	634.949	584.228	604.906	465.436	598.031	630.514	609.627
sp|P49116-2|NR2C2_HUMAN	NR2C2	Isoform 2 of Nuclear receptor subfamily 2 group C member 2 OS=Homo sapiens OX=9606 GN=NR2C2	5	308.684	302.303	318.041	291.232	300.277	295.999	314.047	380.821	329.482	324.342	365.848
sp|Q6IN85|P4R3A_HUMAN	PPP4R3A	Serine/threonine-protein phosphatase 4 regulatory subunit 3A OS=Homo sapiens OX=9606 GN=PPP4R3A PE=1 SV=1	22	1358.09	1330.6	1327.06	1427.13	1340.26	1429.65	1380.69	1390.63	1390.12	1468.96	1397.05
sp|Q5MIZ7-2|P4R3B_HUMAN	PPP4R3B	Isoform 2 of Serine/threonine-protein phosphatase 4 regulatory subunit 3B OS=Homo sapiens OX=9606 GN=PPP4R3B	14	639.98	599.175	606.125	627.9	647.976	647.902	660.024	483.275	679.189	695.719	699.249
sp|Q8WVK7|SKA2_HUMAN	SKA2	Spindle and kinetochore-associated protein 2 OS=Homo sapiens OX=9606 GN=SKA2 PE=1 SV=1	1	36.5639	37.02	43.1014	40.9092	49.5032	50.205	40.9729	38.8832	45.3054	41.7472	48.0859
sp|P34932|HSP74_HUMAN	HSPA4	Heat shock 70 kDa protein 4 OS=Homo sapiens OX=9606 GN=HSPA4 PE=1 SV=4	141	10724.9	10996.9	11174.1	11821.8	11754.6	11919.1	11446.3	12342.2	11760	12149.8	11860.2
sp|Q92598|HS105_HUMAN	HSPH1	Heat shock protein 105 kDa OS=Homo sapiens OX=9606 GN=HSPH1 PE=1 SV=1	131	9214.03	8763.55	8974.95	9351.22	9559.99	9416.35	9329.18	12157.7	9737.81	9940.48	9777.07
sp|Q92598-2|HS105_HUMAN	HSPH1	Isoform Beta of Heat shock protein 105 kDa OS=Homo sapiens OX=9606 GN=HSPH1	3	129.532	114.495	128.463	126.122	121.969	100.072	128.489	102.364	108.438	115.894	119.849
sp|O95757|HS74L_HUMAN	HSPA4L	Heat shock 70 kDa protein 4L OS=Homo sapiens OX=9606 GN=HSPA4L PE=1 SV=3	39	3282.16	3309.98	3130.46	3495.2	3464.81	3326.84	3414.6	2965.36	3471.14	3606.93	3396.32
tr|Q5TBM3|Q5TBM3_HUMAN	HSPH1	Heat shock protein 105 kDa (Fragment) OS=Homo sapiens OX=9606 GN=HSPH1 PE=1 SV=1	2	64.3214	56.8512	49.6127	57.1013	55.092	51.834	59.6634	53.7	66.8086	53.7053	67.3409
sp|Q9NR28|DBLOH_HUMAN	DIABLO	Diablo homolog, mitochondrial OS=Homo sapiens OX=9606 GN=DIABLO PE=1 SV=1	6	873.261	829.457	793.716	791.945	704.486	712.622	728.493	644.057	686.17	698.308	696.223
sp|O60437|PEPL_HUMAN	PPL	Periplakin OS=Homo sapiens OX=9606 GN=PPL PE=1 SV=4	87	7410.72	7902.56	8072.74	7923.73	8077.79	8054.26	7731.52	8351.15	7860.35	7937.33	7912.5
sp|Q9H9A5-6|CNO10_HUMAN	CNOT10	Isoform 6 of CCR4-NOT transcription complex subunit 10 OS=Homo sapiens OX=9606 GN=CNOT10	13	710.347	719.613	719.603	746.893	723.027	728.41	733.222	509.386	748.57	772.641	768.724
sp|Q9H6Y2|WDR55_HUMAN	WDR55	WD repeat-containing protein 55 OS=Homo sapiens OX=9606 GN=WDR55 PE=1 SV=2	8	606.918	598.713	543.232	596.224	623.836	581.419	582.54	573.004	580.567	620.997	597.434
sp|O75592|MYCB2_HUMAN	MYCBP2	E3 ubiquitin-protein ligase MYCBP2 OS=Homo sapiens OX=9606 GN=MYCBP2 PE=1 SV=4	4	338.876	338.595	322.419	322.252	324.882	322.695	348.224	343.35	336.602	309.324	316.468
sp|Q0JRZ9|FCHO2_HUMAN	FCHO2	F-BAR domain only protein 2 OS=Homo sapiens OX=9606 GN=FCHO2 PE=1 SV=2	18	1434.59	1421.92	1450.89	1546.04	1564.39	1459.84	1550.8	1338.69	1494.54	1563.9	1575.8
sp|Q9H967|WDR76_HUMAN	WDR76	WD repeat-containing protein 76 OS=Homo sapiens OX=9606 GN=WDR76 PE=1 SV=2	8	789.567	810.84	729.819	717.295	765.942	792.411	782.22	586.026	731.38	783.461	700.654
sp|Q13098-7|CSN1_HUMAN	GPS1	Isoform 2 of COP9 signalosome complex subunit 1 OS=Homo sapiens OX=9606 GN=GPS1	17	1336.73	1250.86	1252.23	1326.58	1299.02	1273.18	1303.1	1110.78	1348.12	1295.76	1355.21
tr|A8K070|A8K070_HUMAN	GPS1	COP9 signalosome complex subunit 1 OS=Homo sapiens OX=9606 GN=GPS1 PE=1 SV=1	1	46.7094	47.2699	53.915	42.3415	61.2262	63.6186	51.4062	50.043	51.5654	53.2265	53.2804
sp|P78364|PHC1_HUMAN	PHC1	Polyhomeotic-like protein 1 OS=Homo sapiens OX=9606 GN=PHC1 PE=1 SV=3	2	106.612	90.0372	93.9297	101.732	105.07	86.1907	95.3605	85.5493	91.5974	94.4915	93.3197
sp|Q9NPF5|DMAP1_HUMAN	DMAP1	DNA methyltransferase 1-associated protein 1 OS=Homo sapiens OX=9606 GN=DMAP1 PE=1 SV=1	23	1783.91	1707.57	1518.75	1468.82	1705.44	1705.4	1619.78	1288.2	1649.04	1605.82	1517.21
sp|Q56P03|EAPP_HUMAN	EAPP	E2F-associated phosphoprotein OS=Homo sapiens OX=9606 GN=EAPP PE=1 SV=4	5	251.908	282.785	284.708	293.774	253.795	258.226	259.883	311.142	279.736	255.808	260.645
sp|Q9Y4C8|RBM19_HUMAN	RBM19	Probable RNA-binding protein 19 OS=Homo sapiens OX=9606 GN=RBM19 PE=1 SV=3	29	2006.04	2079.29	1998.18	1941.71	1957.72	2009.59	1990.78	1577.9	1977.31	1834.29	1851.51
sp|Q96EE3-1|SEH1_HUMAN	SEH1L	Isoform B of Nucleoporin SEH1 OS=Homo sapiens OX=9606 GN=SEH1L	16	1442.81	1500.42	1389.89	1472.19	1354.56	1453.47	1372.89	1180.66	1328.16	1439.96	1246.2
sp|Q13136|LIPA1_HUMAN	PPFIA1	Liprin-alpha-1 OS=Homo sapiens OX=9606 GN=PPFIA1 PE=1 SV=1	32	2283.87	2188.35	2126.32	2271.92	2216.24	2111.8	2156.46	2035.8	2234.14	2323.65	2261.37
tr|B1APN9|B1APN9_HUMAN	PPFIA4	Liprin-alpha-4 OS=Homo sapiens OX=9606 GN=PPFIA4 PE=1 SV=2	1	58.9962	62.6524	70.9495	50.7947	21.7963	40.8578	38.4921	286.076	47.6736	34.8641	40.1172
sp|P0DPB5|RPC22_HUMAN	POLR1D	Protein POLR1D, isoform 2 OS=Homo sapiens OX=9606 GN=POLR1D PE=1 SV=1	4	324.933	323.692	324.314	332.362	354.105	344.173	319.849	254.857	340.532	350.96	344.794
sp|Q9Y6A5|TACC3_HUMAN	TACC3	Transforming acidic coiled-coil-containing protein 3 OS=Homo sapiens OX=9606 GN=TACC3 PE=1 SV=1	27	1882.16	2073.57	2025.47	2355.04	2295.92	1793.44	2026.35	2538.37	2036.12	2290.16	2204.92
sp|Q9NRY5|F1142_HUMAN	FAM114A2	Protein FAM114A2 OS=Homo sapiens OX=9606 GN=FAM114A2 PE=1 SV=4	18	1388.65	1402.82	1350.48	1513.87	1464.97	1505.5	1458.57	1280.3	1449.99	1446.73	1467.5
sp|Q92917|GPKOW_HUMAN	GPKOW	G-patch domain and KOW motifs-containing protein OS=Homo sapiens OX=9606 GN=GPKOW PE=1 SV=2	23	1895.75	1865.22	2053.03	1970.18	2008.08	2013.16	1942.71	2146.76	2090.45	2122.82	2141.8
sp|Q9Y2X7|GIT1_HUMAN	GIT1	ARF GTPase-activating protein GIT1 OS=Homo sapiens OX=9606 GN=GIT1 PE=1 SV=2	18	1111.63	1159.77	1146.5	1314.88	1270.82	1210.92	1276.06	1065.44	1234.86	1234.12	1212.52
sp|Q14161|GIT2_HUMAN	GIT2	ARF GTPase-activating protein GIT2 OS=Homo sapiens OX=9606 GN=GIT2 PE=1 SV=2	13	915.981	905.343	912.311	963.193	1042.29	995.59	1038.47	833.01	1019	1047.58	1036.62
sp|Q92888-3|ARHG1_HUMAN	ARHGEF1	Isoform 3 of Rho guanine nucleotide exchange factor 1 OS=Homo sapiens OX=9606 GN=ARHGEF1	28	2065.59	2037.85	1939.27	2105.79	2105.95	2052.95	2025.94	1804.57	2042.65	2156.03	2076.11
sp|Q6PML9|ZNT9_HUMAN	SLC30A9	Zinc transporter 9 OS=Homo sapiens OX=9606 GN=SLC30A9 PE=1 SV=1	11	1241.95	1295.81	1251.35	1208.84	1170.11	1211.37	1234.19	1195.53	1191.05	1197.38	1181.48
tr|G3V1A6|G3V1A6_HUMAN	GSDMD	Gasdermin domain containing 1, isoform CRA_d OS=Homo sapiens OX=9606 GN=GSDMD PE=1 SV=1	11	723.564	727.163	666.698	697.885	691.038	676.305	718.89	508.271	697.926	645.699	695.275
sp|Q7L5D6|GET4_HUMAN	GET4	Golgi to ER traffic protein 4 homolog OS=Homo sapiens OX=9606 GN=GET4 PE=1 SV=1	10	958.443	838.637	846.771	863.152	861.212	846.166	932.142	637.561	904.991	845.68	947.523
sp|Q15393|SF3B3_HUMAN	SF3B3	Splicing factor 3B subunit 3 OS=Homo sapiens OX=9606 GN=SF3B3 PE=1 SV=4	96	8349.56	8133.82	8242.04	7973.28	7902.01	7994.63	8120.47	6240.45	7826.19	7766.84	7641.73
sp|Q8IVF2|AHNK2_HUMAN	AHNAK2	Protein AHNAK2 OS=Homo sapiens OX=9606 GN=AHNAK2 PE=1 SV=2	56	3661.71	3618.39	3715.33	3732.09	3748.71	3715	3691.76	4128.93	3808.64	3619.11	3722.29
sp|Q86WK9|PAQR7_HUMAN	PAQR7	Membrane progestin receptor alpha OS=Homo sapiens OX=9606 GN=PAQR7 PE=2 SV=1	7	363.785	369.278	378.482	330.38	322.178	331.192	340.64	247.189	301.413	336.472	339.637
sp|Q9BX63|FANCJ_HUMAN	BRIP1	Fanconi anemia group J protein OS=Homo sapiens OX=9606 GN=BRIP1 PE=1 SV=2	9	473.076	471.208	458.97	437.531	477.962	449.044	447.999	444.477	496.957	465.249	449.126
sp|Q13769|THOC5_HUMAN	THOC5	THO complex subunit 5 homolog OS=Homo sapiens OX=9606 GN=THOC5 PE=1 SV=2	22	2381.41	2577.75	2506.66	2538.72	2375.93	2444.7	2419	1995.81	2380.98	2282.09	2186.12
sp|Q8TAT6-2|NPL4_HUMAN	NPLOC4	Isoform 2 of Nuclear protein localization protein 4 homolog OS=Homo sapiens OX=9606 GN=NPLOC4	28	1584.52	1642.63	1786.32	1824.18	1917.4	1878.55	1808.64	1492.26	1789.82	1722.45	1647.53
sp|Q5JVS0|HABP4_HUMAN	HABP4	Intracellular hyaluronan-binding protein 4 OS=Homo sapiens OX=9606 GN=HABP4 PE=1 SV=1	3	106.85	103.174	107.312	121.603	108.719	96.7767	112.495	115.701	98.2827	116.449	120.846
sp|Q9BVS4|RIOK2_HUMAN	RIOK2	Serine/threonine-protein kinase RIO2 OS=Homo sapiens OX=9606 GN=RIOK2 PE=1 SV=2	15	806.321	761.45	769.942	770.056	790.666	735.81	778.657	968.859	833.679	835.448	854.255
sp|P49354|FNTA_HUMAN	FNTA	Protein farnesyltransferase/geranylgeranyltransferase type-1 subunit alpha OS=Homo sapiens OX=9606 GN=FNTA PE=1 SV=1	9	542.747	479.8	498.363	527.709	557.112	486.779	557.099	596.957	548.059	524.495	575.069
sp|Q9Y4W2|LAS1L_HUMAN	LAS1L	Ribosomal biogenesis protein LAS1L OS=Homo sapiens OX=9606 GN=LAS1L PE=1 SV=2	25	1397.19	1364.86	1367.2	1295.25	1292.37	1299.45	1306.37	1045.26	1353.74	1248.8	1309.46
sp|Q9NYT0|PLEK2_HUMAN	PLEK2	Pleckstrin-2 OS=Homo sapiens OX=9606 GN=PLEK2 PE=1 SV=1	7	515.787	440.82	430.355	433.438	467.937	443.142	480.704	344.988	505.249	491.302	515.964
sp|Q8WVQ1|CANT1_HUMAN	CANT1	Soluble calcium-activated nucleotidase 1 OS=Homo sapiens OX=9606 GN=CANT1 PE=1 SV=1	23	2475.99	2494.57	2479.44	2434.07	2417.96	2359.99	2467.09	1877.25	2341.76	2226.75	2349.23
sp|Q9NRN7|ADPPT_HUMAN	AASDHPPT	L-aminoadipate-semialdehyde dehydrogenase-phosphopantetheinyl transferase OS=Homo sapiens OX=9606 GN=AASDHPPT PE=1 SV=2	13	1553.85	1464.31	1342.8	1497.28	1562.15	1519.18	1505.05	1204.36	1512.29	1675.95	1608.67
sp|Q00059|TFAM_HUMAN	TFAM	Transcription factor A, mitochondrial OS=Homo sapiens OX=9606 GN=TFAM PE=1 SV=1	23	2867.93	2898.36	2860.77	2673.38	2729.36	2880.09	2788.66	2582.36	2814.72	2668.2	2645.78
sp|Q9BZF9|UACA_HUMAN	UACA	Uveal autoantigen with coiled-coil domains and ankyrin repeats OS=Homo sapiens OX=9606 GN=UACA PE=1 SV=2	49	5011.32	5104.38	5220.53	5164.39	5139.35	5184.91	4914.73	5374.33	5025.03	5028.92	4971.54
sp|Q2TB10|ZN800_HUMAN	ZNF800	Zinc finger protein 800 OS=Homo sapiens OX=9606 GN=ZNF800 PE=1 SV=1	5	304.613	312.925	316.409	287.047	276.487	294.655	280.656	279.578	316.041	294.801	288.082
sp|Q8IWU5|SULF2_HUMAN	SULF2	Extracellular sulfatase Sulf-2 OS=Homo sapiens OX=9606 GN=SULF2 PE=1 SV=1	2	114.222	122.712	114.966	117.628	118.732	113.348	104.196	102.783	103.858	106.89	88.5501
sp|Q5TGY3|AHDC1_HUMAN	AHDC1	AT-hook DNA-binding motif-containing protein 1 OS=Homo sapiens OX=9606 GN=AHDC1 PE=1 SV=1	7	293.354	289.438	308.366	304.602	316.496	306.759	297.172	295.793	307.424	308.22	303.534
sp|P30084|ECHM_HUMAN	ECHS1	Enoyl-CoA hydratase, mitochondrial OS=Homo sapiens OX=9606 GN=ECHS1 PE=1 SV=4	86	7254.04	7363.03	7379.46	7095.62	7088.59	7399.91	7105.57	6288.05	6997.62	6534.47	6577.49
sp|Q14160-3|SCRIB_HUMAN	SCRIB	Isoform 3 of Protein scribble homolog OS=Homo sapiens OX=9606 GN=SCRIB	82	5048.5	5323.58	5083.48	4959.79	4839.37	4887.82	4801.08	5097.78	4697.02	4640.59	4659.72
sp|Q9BTT6|LRRC1_HUMAN	LRRC1	Leucine-rich repeat-containing protein 1 OS=Homo sapiens OX=9606 GN=LRRC1 PE=1 SV=1	14	853.757	917.742	874.269	869.679	803.412	795.222	843.014	744.544	817.15	822.524	815.499
tr|H0YDF9|H0YDF9_HUMAN	SCRIB	Protein scribble homolog (Fragment) OS=Homo sapiens OX=9606 GN=SCRIB PE=1 SV=1	1	25.2702	26.4455	24.1808	18.4254	19.7301	20.8807	23.9876	18.467	20.8999	24.7493	20.7544
sp|P35241|RADI_HUMAN	RDX	Radixin OS=Homo sapiens OX=9606 GN=RDX PE=1 SV=1	49	5557.58	5480.49	5662.41	5921.95	6071.03	5882.69	6097.4	7908.72	6146.39	5914.5	5918.65
sp|Q5TZA2|CROCC_HUMAN	CROCC	Rootletin OS=Homo sapiens OX=9606 GN=CROCC PE=1 SV=1	3	316.844	299.457	298.247	319.023	307.052	318.646	331.444	280.798	316.084	303.847	307.944
tr|E7EQR4|E7EQR4_HUMAN	EZR	Ezrin OS=Homo sapiens OX=9606 GN=EZR PE=1 SV=3	159	14765.3	13573.5	13911.8	14249.7	14606	14698.3	15058.9	16511.8	15512.3	14880.9	14838.8
sp|P26038|MOES_HUMAN	MSN	Moesin OS=Homo sapiens OX=9606 GN=MSN PE=1 SV=3	60	4991.54	4529.84	4803.18	4736.36	5146.44	4900.41	5231.06	5151.87	5300.7	4899.73	4911.23
sp|Q69YQ0|CYTSA_HUMAN	SPECC1L	Cytospin-A OS=Homo sapiens OX=9606 GN=SPECC1L PE=1 SV=2	18	1300.27	1261.06	1269.33	1430.9	1348.36	1209.57	1329.23	1194.09	1351.2	1303.39	1462.92
sp|P48643|TCPE_HUMAN	CCT5	T-complex protein 1 subunit epsilon OS=Homo sapiens OX=9606 GN=CCT5 PE=1 SV=1	83	7670.8	7332.5	7411.13	7804.59	7991.4	7762.9	7981	7881.53	8103.1	8034.85	7828.86
sp|P50991|TCPD_HUMAN	CCT4	T-complex protein 1 subunit delta OS=Homo sapiens OX=9606 GN=CCT4 PE=1 SV=4	112	7534.15	7410.14	7403.04	7904.31	8445.65	7684.93	7960.95	6578.85	7781.23	8121.68	8043.64
sp|Q9H000|MKRN2_HUMAN	MKRN2	Probable E3 ubiquitin-protein ligase makorin-2 OS=Homo sapiens OX=9606 GN=MKRN2 PE=1 SV=2	6	417.794	408.603	409.607	434.267	430.791	440.908	469.327	497.592	432.009	436.444	443.871
sp|Q86XL3|ANKL2_HUMAN	ANKLE2	Ankyrin repeat and LEM domain-containing protein 2 OS=Homo sapiens OX=9606 GN=ANKLE2 PE=1 SV=4	33	2471.53	2405.48	2366.02	2297.08	2239.25	2334.18	2308.11	2035.43	2273.9	2267.61	2214.39
sp|Q14166|TTL12_HUMAN	TTLL12	Tubulin--tyrosine ligase-like protein 12 OS=Homo sapiens OX=9606 GN=TTLL12 PE=1 SV=2	23	1234.7	1165.53	1209.19	1264.81	1223.1	1182.94	1250.35	1169.45	1276.4	1281.59	1316.81
sp|Q15366-3|PCBP2_HUMAN	PCBP2	Isoform 3 of Poly(rC)-binding protein 2 OS=Homo sapiens OX=9606 GN=PCBP2	60	4046.22	3847.09	3824.42	3988.22	3976.18	3907.56	3977.38	4303.8	4008.01	4148.44	4157.92
sp|Q15365|PCBP1_HUMAN	PCBP1	Poly(rC)-binding protein 1 OS=Homo sapiens OX=9606 GN=PCBP1 PE=1 SV=2	42	1857.75	1803.52	1868.17	1953.45	1969.45	1962.81	1987.38	2855.4	1940.93	2049.26	1948.65
sp|Q15366-5|PCBP2_HUMAN	PCBP2	Isoform 5 of Poly(rC)-binding protein 2 OS=Homo sapiens OX=9606 GN=PCBP2	3	140.313	131.666	148.925	154.734	164.507	146.907	174.767	115.142	164.443	151.879	138.05
tr|F8VZX2|F8VZX2_HUMAN	PCBP2	Poly(rC)-binding protein 2 OS=Homo sapiens OX=9606 GN=PCBP2 PE=1 SV=1	1	133.01	134.621	158.144	159.38	154.632	132.555	170.535	129.945	161.338	166.891	147.562
tr|F8W0G4|F8W0G4_HUMAN	PCBP2	Poly(rC)-binding protein 2 (Fragment) OS=Homo sapiens OX=9606 GN=PCBP2 PE=1 SV=1	1	31.736	34.0382	34.0451	25.0528	29.5291	27.7436	28.7934	47.0204	29.5296	39.9938	31.3572
sp|Q9UBU9|NXF1_HUMAN	NXF1	Nuclear RNA export factor 1 OS=Homo sapiens OX=9606 GN=NXF1 PE=1 SV=1	27	2064.81	2171.17	2079.46	2076.05	1939.7	1966.65	1927.14	1701.33	2046.8	2015.64	2045.97
sp|O14684|PTGES_HUMAN	PTGES	Prostaglandin E synthase OS=Homo sapiens OX=9606 GN=PTGES PE=1 SV=2	2	95.1599	87.1042	98.0818	82.1528	74.5085	79.9964	94.8104	66.8219	89.629	82.5579	91.5739
tr|E7EV07|E7EV07_HUMAN	ARHGEF4	Rho guanine nucleotide exchange factor 4 OS=Homo sapiens OX=9606 GN=ARHGEF4 PE=1 SV=2	10	506.388	500.715	477.745	491.237	507.827	497.829	479.423	478.443	529.084	512.877	518.131
sp|Q9P2N5|RBM27_HUMAN	RBM27	RNA-binding protein 27 OS=Homo sapiens OX=9606 GN=RBM27 PE=1 SV=2	22	1840.39	1879.78	1979.48	1949.94	2134.68	2122.96	1842.49	1941.04	1991.91	2043.16	2038.62
tr|A0A087X0H9|A0A087X0H9_HUMAN	RBM26	RNA-binding protein 26 OS=Homo sapiens OX=9606 GN=RBM26 PE=1 SV=1	31	2320.37	2316.88	2419.25	2421.45	2506.52	2486.68	2440.19	2499.04	2463.39	2526.75	2530.49
sp|Q5T8P6-2|RBM26_HUMAN	RBM26	Isoform 2 of RNA-binding protein 26 OS=Homo sapiens OX=9606 GN=RBM26	2	72.9651	61.0639	60.5887	60.1241	59.7952	62.5294	63.212	69.8829	64.6867	61.9896	63.9467
sp|Q6NVY1|HIBCH_HUMAN	HIBCH	3-hydroxyisobutyryl-CoA hydrolase, mitochondrial OS=Homo sapiens OX=9606 GN=HIBCH PE=1 SV=2	31	4290.54	4281.04	4154.64	3984.2	3767.69	3798.75	4034.24	3149.63	3969.08	3714.04	3832.8
sp|Q9H0R6|GATA_HUMAN	QRSL1	Glutamyl-tRNA(Gln) amidotransferase subunit A, mitochondrial OS=Homo sapiens OX=9606 GN=QRSL1 PE=1 SV=2	15	1273.77	1331.01	1325.31	1296.13	1247.66	1310.21	1209.86	1208.19	1266.75	1194.06	1204.18
sp|P54577|SYYC_HUMAN	YARS	Tyrosine--tRNA ligase, cytoplasmic OS=Homo sapiens OX=9606 GN=YARS PE=1 SV=4	54	5763.65	5551.51	5488.76	6103.69	6240.03	5844.04	6324.89	4811.38	6112.21	6186.1	6002.21
sp|P57768|SNX16_HUMAN	SNX16	Sorting nexin-16 OS=Homo sapiens OX=9606 GN=SNX16 PE=1 SV=2	4	249.018	245.406	277.076	291.361	304.193	279.116	306.426	434.527	288.53	264.335	264.367
sp|Q9HBH5|RDH14_HUMAN	RDH14	Retinol dehydrogenase 14 OS=Homo sapiens OX=9606 GN=RDH14 PE=1 SV=1	9	817.252	836.644	820.077	716.125	710.373	750.586	750.949	744.39	742.199	698.03	717.301
sp|Q9UGJ1|GCP4_HUMAN	TUBGCP4	Gamma-tubulin complex component 4 OS=Homo sapiens OX=9606 GN=TUBGCP4 PE=1 SV=1	7	423.351	422.578	419.825	409.995	455.364	425.851	431.095	318.099	445.541	442.134	466.06
sp|O43847-2|NRDC_HUMAN	NRDC	Isoform 2 of Nardilysin OS=Homo sapiens OX=9606 GN=NRDC	19	1430.67	1310.54	1298.38	1439.48	1475.8	1261.77	1475.95	1122.25	1408.54	1427.35	1475.06
sp|O60271|JIP4_HUMAN	SPAG9	C-Jun-amino-terminal kinase-interacting protein 4 OS=Homo sapiens OX=9606 GN=SPAG9 PE=1 SV=4	41	3580.85	2981.51	3088.52	3190.72	3560.07	3324.68	3430.51	3085.48	3596.84	3511.4	3601.07
tr|A0A087X2D8|A0A087X2D8_HUMAN	SPAG9	C-Jun-amino-terminal kinase-interacting protein 4 OS=Homo sapiens OX=9606 GN=SPAG9 PE=1 SV=1	1	49.1589	54.4354	50.1069	50.1883	55.2509	38.0509	51.1577	42.6508	51.287	51.6349	57.0517
tr|A0A087WYG2|A0A087WYG2_HUMAN	MAPK8IP3	C-Jun-amino-terminal kinase-interacting protein 3 OS=Homo sapiens OX=9606 GN=MAPK8IP3 PE=1 SV=1	3	306.351	301.44	292.783	303.078	342.688	325.05	337.313	305.325	343.535	328.251	330.242
sp|Q9Y3D9|RT23_HUMAN	MRPS23	28S ribosomal protein S23, mitochondrial OS=Homo sapiens OX=9606 GN=MRPS23 PE=1 SV=2	16	2091.63	2082.68	2139.06	1958.13	1935.33	1895.21	1887.17	1624.89	1960.65	1732.11	1791.1
sp|O96000|NDUBA_HUMAN	NDUFB10	NADH dehydrogenase [ubiquinone] 1 beta subcomplex subunit 10 OS=Homo sapiens OX=9606 GN=NDUFB10 PE=1 SV=3	16	1053.85	1175.26	1162.4	1160.22	1057.28	1128.43	1107.48	1098.11	1057.29	1042.24	945.224
sp|Q96G03|PGM2_HUMAN	PGM2	Phosphoglucomutase-2 OS=Homo sapiens OX=9606 GN=PGM2 PE=1 SV=4	29	2598	2534.82	2349.56	2590.1	2574.14	2554.39	2572.14	2117.44	2654.65	2877.32	2839.59
sp|Q6PCE3|PGM2L_HUMAN	PGM2L1	Glucose 1,6-bisphosphate synthase OS=Homo sapiens OX=9606 GN=PGM2L1 PE=1 SV=3	3	299.693	279.948	280.135	285.576	298.395	290.695	307.992	272.155	300.101	307.285	324.222
sp|O14908|GIPC1_HUMAN	GIPC1	PDZ domain-containing protein GIPC1 OS=Homo sapiens OX=9606 GN=GIPC1 PE=1 SV=2	19	1363.27	1298.77	1434.58	1401.29	1169.25	1283.94	1344.47	2278.96	1333.89	1409.93	1374.83
sp|Q8TF65|GIPC2_HUMAN	GIPC2	PDZ domain-containing protein GIPC2 OS=Homo sapiens OX=9606 GN=GIPC2 PE=1 SV=1	2	81.5185	78.4047	69.6497	88.5484	79.866	80.1577	81.6557	68.7228	90.9249	89.7577	85.795
sp|Q9UDW1|QCR9_HUMAN	UQCR10	Cytochrome b-c1 complex subunit 9 OS=Homo sapiens OX=9606 GN=UQCR10 PE=1 SV=3	4	585.922	560.777	545.839	505.463	458.739	522.994	501.775	416.9	492.088	523.241	520.988
sp|O00418|EF2K_HUMAN	EEF2K	Eukaryotic elongation factor 2 kinase OS=Homo sapiens OX=9606 GN=EEF2K PE=1 SV=2	7	364.063	353.641	389.031	346.146	367.977	353.577	402.899	481.555	410.804	375.567	391.25
sp|A0AVF1|IFT56_HUMAN	TTC26	Intraflagellar transport protein 56 OS=Homo sapiens OX=9606 GN=TTC26 PE=2 SV=1	6	259.118	244.403	243.788	251.926	242.628	264.862	234.905	250.922	225.523	266.736	272.046
sp|Q96S66|CLCC1_HUMAN	CLCC1	Chloride channel CLIC-like protein 1 OS=Homo sapiens OX=9606 GN=CLCC1 PE=1 SV=1	7	724.469	783.288	820.663	686.712	714.867	775.727	705.953	1075.43	725.925	701.826	692.598
sp|Q96C28|ZN707_HUMAN	ZNF707	Zinc finger protein 707 OS=Homo sapiens OX=9606 GN=ZNF707 PE=1 SV=2	3	159.747	162.417	168.232	163.03	142.176	165.923	157.026	122.209	157.575	133.967	143.658
tr|J3KQ32|J3KQ32_HUMAN	OLA1	Obg-like ATPase 1 OS=Homo sapiens OX=9606 GN=OLA1 PE=1 SV=1	31	4489.14	4047.88	3955.49	4439.34	4570.01	4068.02	4819.41	3521.1	4617.85	4301.99	4423.45
sp|O95163|ELP1_HUMAN	ELP1	Elongator complex protein 1 OS=Homo sapiens OX=9606 GN=ELP1 PE=1 SV=3	39	2881.59	2609.83	2589.99	2851.37	2963.62	2850.33	2939.06	2207.54	2943.09	2960.14	3069.49
sp|Q8N6T3|ARFG1_HUMAN	ARFGAP1	ADP-ribosylation factor GTPase-activating protein 1 OS=Homo sapiens OX=9606 GN=ARFGAP1 PE=1 SV=2	19	1457.83	1464.31	1580.34	1612.35	1872.36	1642.73	1667.47	1558.81	1592.52	1584.02	1602.45
sp|P55072|TERA_HUMAN	VCP	Transitional endoplasmic reticulum ATPase OS=Homo sapiens OX=9606 GN=VCP PE=1 SV=4	211	12584.5	12612	13151.3	13482.1	13641.2	14157.4	13448.8	16289	13723.3	14477.2	13533.2
tr|A0A3B3ISF9|A0A3B3ISF9_HUMAN	ECE1	Endothelin-converting enzyme 1 OS=Homo sapiens OX=9606 GN=ECE1 PE=1 SV=1	17	1074.23	1135.51	1228.15	1255.98	1363.95	1179.54	1305.89	1077.37	1208.28	1160.74	1167.4
sp|O43929|ORC4_HUMAN	ORC4	Origin recognition complex subunit 4 OS=Homo sapiens OX=9606 GN=ORC4 PE=1 SV=2	7	535.903	548.707	515.026	556.872	480.562	502.675	520.728	400.06	512.33	550.238	513.169
sp|Q9H4A4|AMPB_HUMAN	RNPEP	Aminopeptidase B OS=Homo sapiens OX=9606 GN=RNPEP PE=1 SV=2	27	2707.99	2536.96	2509.14	2652.15	2677.19	2526.47	2838.2	2034.36	2731.78	2633.55	2796.49
sp|P05937|CALB1_HUMAN	CALB1	Calbindin OS=Homo sapiens OX=9606 GN=CALB1 PE=1 SV=2	8	906.517	678.995	666.681	884.641	915.111	601.96	1135.84	738.764	902.788	880.777	776.21
sp|P22676|CALB2_HUMAN	CALB2	Calretinin OS=Homo sapiens OX=9606 GN=CALB2 PE=2 SV=2	30	2656.93	2626.24	2576.51	3015.03	2915.99	1970.51	2799.52	2846.19	2697.11	2709.6	2751.03
sp|Q5VZK9|CARL1_HUMAN	CARMIL1	F-actin-uncapping protein LRRC16A OS=Homo sapiens OX=9606 GN=CARMIL1 PE=1 SV=1	30	1961.51	1921.46	1850.58	2041.44	2024.46	2014.57	2080.31	2138.53	1954.31	2124.99	2132.93
sp|O75828|CBR3_HUMAN	CBR3	Carbonyl reductase [NADPH] 3 OS=Homo sapiens OX=9606 GN=CBR3 PE=1 SV=3	11	818.336	775.049	811.533	892.926	822.584	829.827	871.292	1025.17	866.578	891.544	879.921
sp|P16152|CBR1_HUMAN	CBR1	Carbonyl reductase [NADPH] 1 OS=Homo sapiens OX=9606 GN=CBR1 PE=1 SV=3	2	91.848	91.5067	84.0052	87.0903	89.7579	84.5326	97.6388	121.377	85.7406	79.6937	70.8468
tr|E7EX59|E7EX59_HUMAN	PCCB	Propionyl-CoA carboxylase beta chain, mitochondrial OS=Homo sapiens OX=9606 GN=PCCB PE=1 SV=1	15	1058.35	1083.91	1070.29	990.756	968.712	997.289	982.359	1139.31	999.479	909.664	937.85
tr|F8WD26|F8WD26_HUMAN	LMO7	LIM domain only protein 7 OS=Homo sapiens OX=9606 GN=LMO7 PE=1 SV=2	79	6012.18	6038.93	5827.79	5823.25	5688.98	5546.14	5734.35	5369.35	5718.1	5483.54	5696.72
tr|E9PMS6|E9PMS6_HUMAN	LMO7	LIM domain only protein 7 OS=Homo sapiens OX=9606 GN=LMO7 PE=1 SV=1	4	200.636	232.796	220.802	205.608	214.068	233.987	218.555	223.582	210.229	196.631	184.526
sp|Q6UUV7|CRTC3_HUMAN	CRTC3	CREB-regulated transcription coactivator 3 OS=Homo sapiens OX=9606 GN=CRTC3 PE=1 SV=2	2	43.2917	38.4474	49.1395	42.7075	32.071	39.1031	41.7846	55.3685	41.8117	49.1897	45.0183
sp|P54619-3|AAKG1_HUMAN	PRKAG1	Isoform 3 of 5'-AMP-activated protein kinase subunit gamma-1 OS=Homo sapiens OX=9606 GN=PRKAG1	13	1397.7	1190.86	1208.36	1286.72	1289.18	1242.33	1311.74	999.99	1247.94	1287.98	1291.12
sp|Q9UGJ0|AAKG2_HUMAN	PRKAG2	5'-AMP-activated protein kinase subunit gamma-2 OS=Homo sapiens OX=9606 GN=PRKAG2 PE=1 SV=1	8	824.533	705.255	712.649	736.841	761.427	844.73	694.177	767.873	833.488	859.382	778.433
sp|P55786|PSA_HUMAN	NPEPPS	Puromycin-sensitive aminopeptidase OS=Homo sapiens OX=9606 GN=NPEPPS PE=1 SV=2	63	6030.34	5668.1	5496.16	5873.14	5903.82	5623.92	6116.64	4558.58	5957.31	5820.46	5894.01
sp|Q8TEQ8|PIGO_HUMAN	PIGO	GPI ethanolamine phosphate transferase 3 OS=Homo sapiens OX=9606 GN=PIGO PE=1 SV=3	3	238.939	237.22	235.833	210.245	210.579	195.201	217.761	188.267	223.218	210.129	242.2
sp|Q8TBE7|S35G2_HUMAN	SLC35G2	Solute carrier family 35 member G2 OS=Homo sapiens OX=9606 GN=SLC35G2 PE=1 SV=3	2	106.567	120.706	117.425	121.484	117.334	121.641	124.432	90.7257	117.671	130.358	107.195
sp|Q6ZRP7|QSOX2_HUMAN	QSOX2	Sulfhydryl oxidase 2 OS=Homo sapiens OX=9606 GN=QSOX2 PE=1 SV=3	27	2751.89	2474.48	2429.4	2330.08	2540.45	2464.26	2499.96	1628.41	2502.25	2302.88	2483.35
sp|P61457|PHS_HUMAN	PCBD1	Pterin-4-alpha-carbinolamine dehydratase OS=Homo sapiens OX=9606 GN=PCBD1 PE=1 SV=2	6	400.469	356.446	415.079	458.125	465.856	407.548	447.907	1634.38	436.815	430	431.139
sp|Q9H0N5|PHS2_HUMAN	PCBD2	Pterin-4-alpha-carbinolamine dehydratase 2 OS=Homo sapiens OX=9606 GN=PCBD2 PE=1 SV=4	3	394.312	412.651	430.561	456.274	438.737	397.444	429.118	470.74	385.203	392.695	411.714
tr|J3KR44|J3KR44_HUMAN	OTUB1	Ubiquitin thioesterase OS=Homo sapiens OX=9606 GN=OTUB1 PE=1 SV=2	21	1762.79	1672.34	1511.79	1796.86	1753.47	1637	1774.72	1414.15	1643.89	1842.26	1675.44
sp|Q5VUA4|ZN318_HUMAN	ZNF318	Zinc finger protein 318 OS=Homo sapiens OX=9606 GN=ZNF318 PE=1 SV=2	36	2600.38	2730.96	2625.87	2593.05	2439.08	2499.16	2518.98	2780.75	2525.64	2420.96	2409.56
sp|P25325-2|THTM_HUMAN	MPST	Isoform 2 of 3-mercaptopyruvate sulfurtransferase OS=Homo sapiens OX=9606 GN=MPST	4	254.604	233.214	248.853	240.803	252.917	241.924	261.384	206.247	219.739	223.632	251.653
sp|Q8NG31-2|KNL1_HUMAN	KNL1	Isoform 2 of Kinetochore scaffold 1 OS=Homo sapiens OX=9606 GN=KNL1	32	2297.47	2388.42	2367.58	2335.31	2391.27	2401.31	2465.3	2168.91	2525.73	2426.98	2392.46
sp|Q15813-2|TBCE_HUMAN	TBCE	Isoform 2 of Tubulin-specific chaperone E OS=Homo sapiens OX=9606 GN=TBCE	12	869.946	712.231	696.933	782.565	791.995	712.841	802.621	626.591	806.241	788.611	832.868
sp|P18583-5|SON_HUMAN	SON	Isoform D of Protein SON OS=Homo sapiens OX=9606 GN=SON	78	7352.81	7603.46	7733.41	7320.06	7095.51	7108.88	7189.63	7450.3	7190.28	6683.61	6745.2
sp|P18583-6|SON_HUMAN	SON	Isoform E of Protein SON OS=Homo sapiens OX=9606 GN=SON	1	76.3429	78.8503	65.4018	65.7163	55.5697	64.7909	67.5052	88.5344	58.0215	60.9315	54.0993
sp|Q9BQ24-2|ZFY21_HUMAN	ZFYVE21	Isoform 2 of Zinc finger FYVE domain-containing protein 21 OS=Homo sapiens OX=9606 GN=ZFYVE21	5	550.488	537.962	543.419	554.965	619.41	575.093	591.255	493.816	576.505	604.983	620.837
sp|Q13620|CUL4B_HUMAN	CUL4B	Cullin-4B OS=Homo sapiens OX=9606 GN=CUL4B PE=1 SV=4	36	4539.33	4222	4352.52	4524.99	4469.11	4352.71	4436.8	3387.23	4418.6	4556.9	4580.17
sp|Q13619|CUL4A_HUMAN	CUL4A	Cullin-4A OS=Homo sapiens OX=9606 GN=CUL4A PE=1 SV=3	34	3578.34	3374.88	3299.22	3381.85	3427.05	3365.08	3399.08	2699.9	3512.21	3362.03	3455.95
sp|Q9H7D0|DOCK5_HUMAN	DOCK5	Dedicator of cytokinesis protein 5 OS=Homo sapiens OX=9606 GN=DOCK5 PE=1 SV=3	21	1262.45	1159.65	1200.14	1225.03	1205.86	1146.41	1156.07	1253.81	1192.04	1252.78	1307.56
sp|Q96CD2|COAC_HUMAN	PPCDC	Phosphopantothenoylcysteine decarboxylase OS=Homo sapiens OX=9606 GN=PPCDC PE=1 SV=2	3	229.381	216.664	208.184	254.331	240.845	236.357	223.995	199.6	226.84	241.996	238.076
sp|P84103|SRSF3_HUMAN	SRSF3	Serine/arginine-rich splicing factor 3 OS=Homo sapiens OX=9606 GN=SRSF3 PE=1 SV=1	19	1449.73	1422.13	1875.75	1470.7	1275.79	1494.03	1393.58	3141.56	1416.54	1374.63	1429.71
sp|Q16629|SRSF7_HUMAN	SRSF7	Serine/arginine-rich splicing factor 7 OS=Homo sapiens OX=9606 GN=SRSF7 PE=1 SV=1	24	2027.77	2047.44	2030.76	1796.65	1413.24	1718.49	1709.2	2783.48	1733.54	1619.74	1662.69
sp|P42695|CNDD3_HUMAN	NCAPD3	Condensin-2 complex subunit D3 OS=Homo sapiens OX=9606 GN=NCAPD3 PE=1 SV=2	22	2236.11	2101.75	2117.73	2066.16	2038.91	2048.65	2093.17	1791.93	2075.41	2237.72	2193.07
sp|P17987|TCPA_HUMAN	TCP1	T-complex protein 1 subunit alpha OS=Homo sapiens OX=9606 GN=TCP1 PE=1 SV=1	108	7175.21	6838.91	6881.71	7437.2	7632.03	7281.36	7545.16	6432.09	7583.55	7564.68	7566.13
sp|Q9H3P7|GCP60_HUMAN	ACBD3	Golgi resident protein GCP60 OS=Homo sapiens OX=9606 GN=ACBD3 PE=1 SV=4	19	1484.05	1639.5	1663.62	1721.5	1792.08	1859.3	1675.73	1485.86	1566.77	1744.3	1663.63
sp|Q9Y5Q0|FADS3_HUMAN	FADS3	Fatty acid desaturase 3 OS=Homo sapiens OX=9606 GN=FADS3 PE=1 SV=1	3	162.271	166.541	167.689	149.303	146.802	137.508	147.762	114.715	128.388	143.88	143.466
sp|Q6P2C8|MED27_HUMAN	MED27	Mediator of RNA polymerase II transcription subunit 27 OS=Homo sapiens OX=9606 GN=MED27 PE=1 SV=1	8	424.298	407.684	396.083	403.421	402.626	380.602	411.69	282.552	392.884	413.836	414.589
sp|P50570|DYN2_HUMAN	DNM2	Dynamin-2 OS=Homo sapiens OX=9606 GN=DNM2 PE=1 SV=2	40	3455.92	3313.87	3137.97	3358.19	3350.2	3328.77	3267.08	2894.86	3449.98	3603.58	3531.73
sp|Q7Z2K6|ERMP1_HUMAN	ERMP1	Endoplasmic reticulum metallopeptidase 1 OS=Homo sapiens OX=9606 GN=ERMP1 PE=1 SV=2	21	1461.49	1377.87	1345.87	1249.95	1266.52	1270.58	1288.56	1011.1	1294.3	1331.54	1328.62
sp|Q15029|U5S1_HUMAN	EFTUD2	116 kDa U5 small nuclear ribonucleoprotein component OS=Homo sapiens OX=9606 GN=EFTUD2 PE=1 SV=1	96	8247.55	8386.15	8193.81	8329.19	8169.17	8124.57	8085.69	6703.07	8002.63	7907.23	7761.14
sp|P13639|EF2_HUMAN	EEF2	Elongation factor 2 OS=Homo sapiens OX=9606 GN=EEF2 PE=1 SV=4	107	11006.7	10221.7	10354.7	10776.2	11353.8	10434.9	11142.8	9306.86	10790.7	10749.7	10795.5
sp|Q16656-4|NRF1_HUMAN	NRF1	Isoform 4 of Nuclear respiratory factor 1 OS=Homo sapiens OX=9606 GN=NRF1	2	176.745	180.694	182.856	177.424	199.742	179.849	177.999	161.978	192.048	186.48	203.938
sp|Q8NHP8|PLBL2_HUMAN	PLBD2	Putative phospholipase B-like 2 OS=Homo sapiens OX=9606 GN=PLBD2 PE=1 SV=2	7	454.364	449.614	454.871	439.512	439.176	443.222	398.434	353.17	440.248	453.328	438.092
sp|Q9NRG7|D39U1_HUMAN	SDR39U1	Epimerase family protein SDR39U1 OS=Homo sapiens OX=9606 GN=SDR39U1 PE=1 SV=3	7	319.88	338.676	369.865	367.335	344.277	363.294	354.331	274.028	338.552	339.551	327.748
tr|A0A3B3ISG5|A0A3B3ISG5_HUMAN	IDE	Insulin-degrading enzyme OS=Homo sapiens OX=9606 GN=IDE PE=1 SV=1	30	2248.88	2159.3	2008.36	2242.12	2249.53	2187.99	2259.8	1705.13	2172.61	2162.55	2181.48
tr|I3L0A0|I3L0A0_HUMAN	TMEM189-UBE2V1	HCG2044781 OS=Homo sapiens OX=9606 GN=TMEM189-UBE2V1 PE=4 SV=1	35	1506.85	1398.38	1432.56	1511.63	1537.83	1430.53	1540.66	1403.14	1493.31	1549.86	1542.78
sp|A5PLL7|TM189_HUMAN	TMEM189	Transmembrane protein 189 OS=Homo sapiens OX=9606 GN=TMEM189 PE=1 SV=3	1	113.027	128.744	127.721	130.636	99.2878	104.718	109.571	100.699	105.709	101.191	107.674
sp|Q15819|UB2V2_HUMAN	UBE2V2	Ubiquitin-conjugating enzyme E2 variant 2 OS=Homo sapiens OX=9606 GN=UBE2V2 PE=1 SV=4	9	562.393	539.526	507.744	505.917	524.308	538.505	544.907	417.459	526.875	518.921	546.074
sp|O43752|STX6_HUMAN	STX6	Syntaxin-6 OS=Homo sapiens OX=9606 GN=STX6 PE=1 SV=1	10	506.047	514.684	496.4	561.457	553.943	561.845	578.528	455.967	519.164	534.287	541.23
sp|O60499|STX10_HUMAN	STX10	Syntaxin-10 OS=Homo sapiens OX=9606 GN=STX10 PE=1 SV=1	9	419.584	444.984	439.896	455.172	412.362	416.717	394.626	415.148	424.886	406.708	407.69
sp|Q9UBB5|MBD2_HUMAN	MBD2	Methyl-CpG-binding domain protein 2 OS=Homo sapiens OX=9606 GN=MBD2 PE=1 SV=1	13	929.968	971.578	987.217	947.835	962.827	984.197	958.617	1062.38	947.04	922.794	890.923
sp|O95983|MBD3_HUMAN	MBD3	Methyl-CpG-binding domain protein 3 OS=Homo sapiens OX=9606 GN=MBD3 PE=1 SV=1	11	1073.18	1119.86	1132.99	1110.16	1126.06	1037	1098.58	1209.77	1106.51	1027.38	982.823
sp|Q9NYK5|RM39_HUMAN	MRPL39	39S ribosomal protein L39, mitochondrial OS=Homo sapiens OX=9606 GN=MRPL39 PE=1 SV=3	22	1856.6	1960.38	1891.25	1879.19	1853.55	1821.47	1867.22	1812.15	1827.17	1675.92	1714.63
sp|P30520|PURA2_HUMAN	ADSS2	Adenylosuccinate synthetase isozyme 2 OS=Homo sapiens OX=9606 GN=ADSS2 PE=1 SV=3	19	1542.69	1441.84	1450.6	1491.34	1476.15	1350.65	1489.15	1447.19	1507.69	1486.52	1514.08
sp|Q8N142|PURA1_HUMAN	ADSS1	Adenylosuccinate synthetase isozyme 1 OS=Homo sapiens OX=9606 GN=ADSS1 PE=1 SV=1	6	424.226	338.766	302.017	357.424	351.488	380.197	377.003	422.531	373.898	400.468	387.092
sp|P05388|RLA0_HUMAN	RPLP0	60S acidic ribosomal protein P0 OS=Homo sapiens OX=9606 GN=RPLP0 PE=1 SV=1	41	3696.45	3755.97	3542.96	3845.95	3715.49	3839.26	3693.38	4283.64	3813.16	4044.87	3835.62
sp|Q9H211|CDT1_HUMAN	CDT1	DNA replication factor Cdt1 OS=Homo sapiens OX=9606 GN=CDT1 PE=1 SV=3	9	716.838	650.978	709.902	670.618	672.651	685.292	655.255	714.357	679.591	664.531	669.416
sp|P09211|GSTP1_HUMAN	GSTP1	Glutathione S-transferase P OS=Homo sapiens OX=9606 GN=GSTP1 PE=1 SV=2	45	2835.11	2589.11	2479.12	2698.95	2819.46	2640.33	2889.38	2237.48	2744.49	2782.83	2769.69
sp|Q9H7Z7|PGES2_HUMAN	PTGES2	Prostaglandin E synthase 2 OS=Homo sapiens OX=9606 GN=PTGES2 PE=1 SV=1	33	2921.44	3090.56	3133.84	3065.36	3084.34	2980.29	2946.79	2408.05	2970.55	2717.93	2722.95
tr|D3DQV9|D3DQV9_HUMAN	EIF4G2	Eukaryotic translation initiation factor 4 gamma 2 (Fragment) OS=Homo sapiens OX=9606 GN=EIF4G2 PE=1 SV=1	49	4851.7	4511.39	4787.26	4833.89	5023.99	4907.5	4773.58	4922.16	4927.22	5269.61	5300.57
sp|Q6NXE6|ARMC6_HUMAN	ARMC6	Armadillo repeat-containing protein 6 OS=Homo sapiens OX=9606 GN=ARMC6 PE=1 SV=2	10	835.677	786.006	732.335	740.527	702.836	719.36	730	716.834	729.829	763.225	724.182
sp|P41229|KDM5C_HUMAN	KDM5C	Lysine-specific demethylase 5C OS=Homo sapiens OX=9606 GN=KDM5C PE=1 SV=2	9	409.49	410.677	432.659	420.15	406.216	392.105	430.019	424.998	398.695	405.995	460.29
sp|Q9H3M7|TXNIP_HUMAN	TXNIP	Thioredoxin-interacting protein OS=Homo sapiens OX=9606 GN=TXNIP PE=1 SV=1	3	158.402	184.959	164.038	168	160.588	162.399	131.95	115.538	128.021	126.915	130.766
sp|O15294|OGT1_HUMAN	OGT	UDP-N-acetylglucosamine--peptide N-acetylglucosaminyltransferase 110 kDa subunit OS=Homo sapiens OX=9606 GN=OGT PE=1 SV=3	39	2936.81	3009.99	2963.46	3154.91	3132.82	2916.4	3086.81	2653.67	3042.02	3031.71	3035.79
sp|Q9NXG2|THUM1_HUMAN	THUMPD1	THUMP domain-containing protein 1 OS=Homo sapiens OX=9606 GN=THUMPD1 PE=1 SV=2	22	1697.6	1671.93	1623.35	1800.63	1840.56	1795.73	1702.99	1517.93	1793.68	1958.88	1977.49
sp|Q96PV6|LENG8_HUMAN	LENG8	Leukocyte receptor cluster member 8 OS=Homo sapiens OX=9606 GN=LENG8 PE=1 SV=3	13	714.283	732.686	723.118	684.078	705.78	689.908	713.925	742.751	696.651	719.061	689.052
sp|Q8NCD3|HJURP_HUMAN	HJURP	Holliday junction recognition protein OS=Homo sapiens OX=9606 GN=HJURP PE=1 SV=2	10	1069.48	1053.87	1111	1060.47	1072.66	1043.27	1116.18	1083.93	1111.75	1100.59	1084.07
sp|P29372|3MG_HUMAN	MPG	DNA-3-methyladenine glycosylase OS=Homo sapiens OX=9606 GN=MPG PE=1 SV=3	5	218.985	233.061	218.56	218.817	252.983	244.437	232.051	218.891	241.811	262.814	273.021
sp|Q2M296-3|MTHSD_HUMAN	MTHFSD	Isoform 3 of Methenyltetrahydrofolate synthase domain-containing protein OS=Homo sapiens OX=9606 GN=MTHFSD	5	385.192	423.943	367.807	438.714	418.977	434.009	435.868	334.884	431.803	486.78	457.871
sp|P49207|RL34_HUMAN	RPL34	60S ribosomal protein L34 OS=Homo sapiens OX=9606 GN=RPL34 PE=1 SV=3	15	1297.39	1229.22	1216.45	1212.94	1275.14	1187.63	1237.3	1743.65	1217.51	1284.93	1323.69
sp|Q9BZH6|WDR11_HUMAN	WDR11	WD repeat-containing protein 11 OS=Homo sapiens OX=9606 GN=WDR11 PE=1 SV=1	23	960.056	950.205	928.613	927.367	910.793	913.193	910.115	751.484	952.897	1003.02	998.288
sp|P40123|CAP2_HUMAN	CAP2	Adenylyl cyclase-associated protein 2 OS=Homo sapiens OX=9606 GN=CAP2 PE=1 SV=1	10	915.124	891.836	848.154	983.134	935.216	906.539	955.052	825.508	914.958	944.58	908.625
sp|Q01518|CAP1_HUMAN	CAP1	Adenylyl cyclase-associated protein 1 OS=Homo sapiens OX=9606 GN=CAP1 PE=1 SV=5	46	5023.17	4744.05	4662.62	5337.38	5499.1	4880.96	5451.75	3965.17	5249.52	5309.28	5361.39
sp|P30305-4|MPIP2_HUMAN	CDC25B	Isoform 4 of M-phase inducer phosphatase 2 OS=Homo sapiens OX=9606 GN=CDC25B	1	19.0158	19.014	23.8746	24.8906	26.8938	20.1574	21.2843	23.4219	23.0935	24.6509	18.6245
sp|Q8IV08|PLD3_HUMAN	PLD3	5'-3' exonuclease PLD3 OS=Homo sapiens OX=9606 GN=PLD3 PE=1 SV=1	7	362.208	364.5	358.745	327.737	352.092	354.368	335.092	302.603	341.432	339.937	343.955
sp|O95445|APOM_HUMAN	APOM	Apolipoprotein M OS=Homo sapiens OX=9606 GN=APOM PE=1 SV=2	2	136.41	134.752	122.476	138.312	136.19	159.63	129.792	101.905	151.356	119.239	116.414
sp|Q9Y2F5|ICE1_HUMAN	ICE1	Little elongation complex subunit 1 OS=Homo sapiens OX=9606 GN=ICE1 PE=1 SV=5	21	822.547	900.26	811.19	841.793	797.443	796.362	804.369	765.383	803.969	774.897	762.915
sp|Q8NBQ5|DHB11_HUMAN	HSD17B11	Estradiol 17-beta-dehydrogenase 11 OS=Homo sapiens OX=9606 GN=HSD17B11 PE=1 SV=3	13	2029.67	1885.82	1851.39	1732.9	1666.32	1692.4	1777.82	1301.2	1755.05	1740.31	1662.95
sp|Q86UD0|SAPC2_HUMAN	SAPCD2	Suppressor APC domain-containing protein 2 OS=Homo sapiens OX=9606 GN=SAPCD2 PE=1 SV=2	2	69.2889	67.1974	75.631	79.12	63.7637	68.8291	60.6099	186.454	69.2899	70.2432	53.4939
sp|Q96K58-2|ZN668_HUMAN	ZNF668	Isoform 2 of Zinc finger protein 668 OS=Homo sapiens OX=9606 GN=ZNF668	3	208.206	235.337	247.535	219.881	210.712	229.733	226.375	302.683	230.274	223.066	234.328
sp|Q13315|ATM_HUMAN	ATM	Serine-protein kinase ATM OS=Homo sapiens OX=9606 GN=ATM PE=1 SV=4	47	3450.95	3273.96	3218.48	3331.43	3213.69	3247.78	3245.39	2650.97	3298.09	3459.91	3517.06
sp|Q96S44|PRPK_HUMAN	TP53RK	EKC/KEOPS complex subunit TP53RK OS=Homo sapiens OX=9606 GN=TP53RK PE=1 SV=2	5	183.844	169.718	164.996	184.163	175.6	182.668	181.734	166.153	170.877	218.852	205.156
sp|P39023|RL3_HUMAN	RPL3	60S ribosomal protein L3 OS=Homo sapiens OX=9606 GN=RPL3 PE=1 SV=2	66	6704.98	6716.63	6668.98	6944.13	6824.48	7088.5	6962.06	8042.2	6709.78	7516.89	6818.49
sp|Q92766-2|RREB1_HUMAN	RREB1	Isoform 2 of Ras-responsive element-binding protein 1 OS=Homo sapiens OX=9606 GN=RREB1	21	1170.27	1279.21	1199.16	1138.7	1209.14	1210.7	1178.12	1160.66	1166	1187.17	1138.77
sp|O43663-4|PRC1_HUMAN	PRC1	Isoform 4 of Protein regulator of cytokinesis 1 OS=Homo sapiens OX=9606 GN=PRC1	38	2680.87	2745.02	2841.42	2827.17	2958.16	2987.33	2895.27	2502.18	2782.92	2785.72	2832.24
sp|O43663-3|PRC1_HUMAN	PRC1	Isoform 3 of Protein regulator of cytokinesis 1 OS=Homo sapiens OX=9606 GN=PRC1	1	20.477	23.6901	23.0407	21.2553	18.105	20.1697	19.264	19.0328	22.1207	20.8873	24.8893
sp|P26440|IVD_HUMAN	IVD	Isovaleryl-CoA dehydrogenase, mitochondrial OS=Homo sapiens OX=9606 GN=IVD PE=1 SV=2	27	2000.09	2134.02	2019.27	2088.25	1982.47	1997.23	1962.01	1947.37	1921.2	1854.7	1752.44
tr|A0A0G2JH32|A0A0G2JH32_HUMAN	ZFP41	Zinc finger protein 41 homolog OS=Homo sapiens OX=9606 GN=ZFP41 PE=1 SV=1	1	13.3589	14.4738	10.8265	8.79559	15.2444	15.0035	9.06435	16.0683	14.2827	10.964	13.149
sp|P46060|RAGP1_HUMAN	RANGAP1	Ran GTPase-activating protein 1 OS=Homo sapiens OX=9606 GN=RANGAP1 PE=1 SV=1	49	4244.04	4437.05	4237.26	4178.76	4210.17	4160.88	4216.37	3527.88	4101.27	4040.14	3932.92
sp|Q13017|RHG05_HUMAN	ARHGAP5	Rho GTPase-activating protein 5 OS=Homo sapiens OX=9606 GN=ARHGAP5 PE=1 SV=2	13	883.742	864.878	847.402	884.264	911.584	917.932	886.509	735.268	1021.16	905.171	1110.39
sp|Q330K2|NDUF6_HUMAN	NDUFAF6	NADH dehydrogenase (ubiquinone) complex I, assembly factor 6 OS=Homo sapiens OX=9606 GN=NDUFAF6 PE=1 SV=2	3	327.91	322.439	317.949	282.038	288.529	291.103	286.661	234.112	285.845	297.782	306.446
sp|Q9HCM7|FBSL_HUMAN	FBRSL1	Fibrosin-1-like protein OS=Homo sapiens OX=9606 GN=FBRSL1 PE=1 SV=4	2	71.0479	77.3002	76.2249	74.0362	76.3114	80.0131	72.7316	75.1134	73.0274	78.0891	76.2164
sp|O60318|GANP_HUMAN	MCM3AP	Germinal-center associated nuclear protein OS=Homo sapiens OX=9606 GN=MCM3AP PE=1 SV=2	28	1456.08	1516.3	1522.57	1486.75	1412.17	1417.18	1414.37	1465.07	1397.37	1353.17	1357.64
sp|Q9Y619|ORNT1_HUMAN	SLC25A15	Mitochondrial ornithine transporter 1 OS=Homo sapiens OX=9606 GN=SLC25A15 PE=1 SV=1	8	693.884	651.461	595.083	591.699	606.679	619.462	587.807	464.919	627.259	588.593	576.466
tr|I3L4C2|I3L4C2_HUMAN	BAIAP2	Brain-specific angiogenesis inhibitor 1-associated protein 2 OS=Homo sapiens OX=9606 GN=BAIAP2 PE=1 SV=1	57	4498.67	4500.25	4685.72	4581.13	4332.25	4446.79	4502.56	5497.86	4387.51	4356.39	4267.54
sp|Q9UQB8|BAIP2_HUMAN	BAIAP2	Brain-specific angiogenesis inhibitor 1-associated protein 2 OS=Homo sapiens OX=9606 GN=BAIAP2 PE=1 SV=1	4	470.263	591.579	580.017	610.015	474.104	478.036	526.588	734.081	599.318	460.736	588.416
sp|Q02252|MMSA_HUMAN	ALDH6A1	Methylmalonate-semialdehyde dehydrogenase [acylating], mitochondrial OS=Homo sapiens OX=9606 GN=ALDH6A1 PE=1 SV=2	14	1003.79	1043.65	1048.66	1035.92	998.503	1051.32	942.18	959.751	928.172	906.745	917.851
sp|P35270|SPRE_HUMAN	SPR	Sepiapterin reductase OS=Homo sapiens OX=9606 GN=SPR PE=1 SV=1	18	1940.77	1855.54	1863.3	1934.93	2017.98	2004.9	1970.65	2072.97	1930.8	2032.6	1974.2
sp|Q8WXW3|PIBF1_HUMAN	PIBF1	Progesterone-induced-blocking factor 1 OS=Homo sapiens OX=9606 GN=PIBF1 PE=1 SV=2	20	1449.55	1502.14	1531.6	1586.42	1572.32	1595.37	1526.25	1391.02	1562.42	1635.73	1614.67
sp|P13807|GYS1_HUMAN	GYS1	Glycogen [starch] synthase, muscle OS=Homo sapiens OX=9606 GN=GYS1 PE=1 SV=2	12	808.583	868.253	801.805	931.516	898.983	898.547	875.716	737.488	837.55	968.006	874.414
sp|Q8IYB7|DI3L2_HUMAN	DIS3L2	DIS3-like exonuclease 2 OS=Homo sapiens OX=9606 GN=DIS3L2 PE=1 SV=4	12	821.59	757.108	732.358	808.026	777.691	792.751	809.386	811.735	851.049	787.571	815.451
sp|O43813|LANC1_HUMAN	LANCL1	Glutathione S-transferase LANCL1 OS=Homo sapiens OX=9606 GN=LANCL1 PE=1 SV=1	8	487.247	405.254	380.078	379.39	457.534	417.409	434.735	245.573	458.621	420.503	425.222
sp|Q8N392|RHG18_HUMAN	ARHGAP18	Rho GTPase-activating protein 18 OS=Homo sapiens OX=9606 GN=ARHGAP18 PE=1 SV=3	19	1361.85	1313.15	1190.22	1304.86	1285.18	1248.72	1340.38	1191.49	1347.5	1317.13	1326.93
sp|Q9H6S0|YTDC2_HUMAN	YTHDC2	3'-5' RNA helicase YTHDC2 OS=Homo sapiens OX=9606 GN=YTHDC2 PE=1 SV=2	27	1685.71	1613.44	1605.02	1655.44	1618.23	1616.54	1632.53	1502.83	1648.87	1738.3	1677.83
sp|Q6P3X3|TTC27_HUMAN	TTC27	Tetratricopeptide repeat protein 27 OS=Homo sapiens OX=9606 GN=TTC27 PE=1 SV=1	14	794.384	741.843	714.842	776.245	788.737	741.375	810.961	654.358	772.186	751.893	771.449
sp|O94986|CE152_HUMAN	CEP152	Centrosomal protein of 152 kDa OS=Homo sapiens OX=9606 GN=CEP152 PE=1 SV=4	6	316.698	351.583	312.903	333.328	332.323	339.063	346.637	321.824	319.499	332.403	317.842
sp|Q7RTP6|MICA3_HUMAN	MICAL3	[F-actin]-monooxygenase MICAL3 OS=Homo sapiens OX=9606 GN=MICAL3 PE=1 SV=2	19	1309.09	1322.91	1315.63	1314.53	1275.69	1281.16	1350.7	1407.81	1342.47	1345.12	1339.97
sp|P38432|COIL_HUMAN	COIL	Coilin OS=Homo sapiens OX=9606 GN=COIL PE=1 SV=1	7	624.458	653.659	659.484	597.429	619.939	623.795	601.527	604.261	613.281	593.283	598.03
sp|Q8NI77|KI18A_HUMAN	KIF18A	Kinesin-like protein KIF18A OS=Homo sapiens OX=9606 GN=KIF18A PE=1 SV=2	13	1310.55	1315.16	1280.98	1287.44	1308.87	1326.45	1320.08	1114.74	1342.53	1358.3	1301
sp|Q9H814|PHAX_HUMAN	PHAX	Phosphorylated adapter RNA export protein OS=Homo sapiens OX=9606 GN=PHAX PE=1 SV=1	7	290.951	288.582	292.397	273.638	273.196	267.85	275.738	248.662	298.502	316.023	335.769
tr|F6S8M0|F6S8M0_HUMAN	GNS	N-acetylglucosamine-6-sulfatase OS=Homo sapiens OX=9606 GN=GNS PE=1 SV=1	17	1588.51	1794.25	1771.95	1742.4	1741.95	1791.91	1595.41	1336.68	1604.59	1822.38	1577.57
sp|O00115|DNS2A_HUMAN	DNASE2	Deoxyribonuclease-2-alpha OS=Homo sapiens OX=9606 GN=DNASE2 PE=1 SV=2	3	183.427	191.915	220.239	201.821	191.081	188.625	189.527	243.522	180.596	194.75	194.676
sp|Q9H0U9|TSYL1_HUMAN	TSPYL1	Testis-specific Y-encoded-like protein 1 OS=Homo sapiens OX=9606 GN=TSPYL1 PE=1 SV=3	12	700.682	681.391	723.551	692.435	702.469	703.173	734.636	637.825	744.289	695.585	733.82
sp|Q9BU89|DOHH_HUMAN	DOHH	Deoxyhypusine hydroxylase OS=Homo sapiens OX=9606 GN=DOHH PE=1 SV=1	9	401.978	397.797	419.951	448.377	459.037	317.046	446.485	498.88	388.151	438.219	422.01
sp|P30048|PRDX3_HUMAN	PRDX3	Thioredoxin-dependent peroxide reductase, mitochondrial OS=Homo sapiens OX=9606 GN=PRDX3 PE=1 SV=3	38	4120.5	4248.73	4361.8	4184.74	4116.39	4016.49	4118.64	4036.19	4000.79	3767.79	3916.27
sp|P13010|XRCC5_HUMAN	XRCC5	X-ray repair cross-complementing protein 5 OS=Homo sapiens OX=9606 GN=XRCC5 PE=1 SV=3	100	7362.68	7492.92	8104.69	8457.8	9088.89	8649.16	8323.07	6682.19	8202.03	8749.08	8796.93
sp|Q9NZT1|CALL5_HUMAN_contaminant	CALML5	Calmodulin-like protein 5 OS=Homo sapiens GN=CALML5 PE=1 SV=2	2	19.8542	25.8336	22.2422	35.1212	24.6544	141.728	30.8793	25.4456	17.2298	19.2408	21.8137
sp|Q9C0H5-2|RHG39_HUMAN	ARHGAP39	Isoform 2 of Rho GTPase-activating protein 39 OS=Homo sapiens OX=9606 GN=ARHGAP39	4	108.703	111.326	114.363	118.716	102.877	93.607	106.576	148.54	108.681	103.903	88.7662
sp|Q96GN5|CDA7L_HUMAN	CDCA7L	Cell division cycle-associated 7-like protein OS=Homo sapiens OX=9606 GN=CDCA7L PE=1 SV=2	11	677.394	673.939	610.194	569.654	572.537	560.986	557.973	547.779	565.358	537.234	509.582
sp|Q9BWT1-2|CDCA7_HUMAN	CDCA7	Isoform 2 of Cell division cycle-associated protein 7 OS=Homo sapiens OX=9606 GN=CDCA7	3	175.463	153.063	158.897	143.982	157.902	135.871	147.254	132.869	170.068	150.095	158.436
sp|Q8WVM0|TFB1M_HUMAN	TFB1M	Dimethyladenosine transferase 1, mitochondrial OS=Homo sapiens OX=9606 GN=TFB1M PE=1 SV=1	18	1491.12	1504.01	1481.14	1429.41	1366.09	1328.74	1408.98	1116.01	1306.48	1354.65	1333.01
sp|P10768|ESTD_HUMAN	ESD	S-formylglutathione hydrolase OS=Homo sapiens OX=9606 GN=ESD PE=1 SV=2	20	1778.5	1700.76	1720.97	1824.65	1882.82	1773.91	1895.48	1380.52	1879.71	1891.28	1909.26
sp|Q96JQ2|CLMN_HUMAN	CLMN	Calmin OS=Homo sapiens OX=9606 GN=CLMN PE=1 SV=1	11	1110.96	1187.13	1164.58	1087.25	1074.71	1065.77	1065.06	966.675	1105.54	1012.03	1024.48
sp|Q86UE4|LYRIC_HUMAN	MTDH	Protein LYRIC OS=Homo sapiens OX=9606 GN=MTDH PE=1 SV=2	47	5248.08	5640.98	5119.11	4788.29	4479.47	4830.77	4679.28	5290.79	4646.53	4665.6	4498.24
sp|Q8N6M3|FITM2_HUMAN	FITM2	Fat storage-inducing transmembrane protein 2 OS=Homo sapiens OX=9606 GN=FITM2 PE=1 SV=1	2	76.7396	75.8164	100.077	95.3358	82.6937	80.8433	95.7331	93.6315	75.8089	79.4278	82.0722
sp|Q9H9S3|S61A2_HUMAN	SEC61A2	Protein transport protein Sec61 subunit alpha isoform 2 OS=Homo sapiens OX=9606 GN=SEC61A2 PE=2 SV=3	2	134.231	114.733	137.171	118.798	96.9162	114.761	101.562	204.531	104.64	122.965	122.349
tr|B4DR61|B4DR61_HUMAN	SEC61A1	Protein transport protein Sec61 subunit alpha isoform 1 OS=Homo sapiens OX=9606 GN=SEC61A1 PE=1 SV=1	14	1910.24	1775.07	1722.74	1654.52	1557.06	1619.66	1695.7	1264.22	1674.34	1696.56	1672.56
sp|Q9H5H4|ZN768_HUMAN	ZNF768	Zinc finger protein 768 OS=Homo sapiens OX=9606 GN=ZNF768 PE=1 SV=2	3	148.244	139.406	150.663	144.085	134.743	129.586	142.115	214.301	151.234	142.058	140.05
sp|Q8IXQ6|PARP9_HUMAN	PARP9	Protein mono-ADP-ribosyltransferase PARP9 OS=Homo sapiens OX=9606 GN=PARP9 PE=1 SV=2	16	777.413	793.182	754.065	821.849	782.414	764.647	774.823	689.244	753.755	791.119	794.903
sp|Q9UN86|G3BP2_HUMAN	G3BP2	Ras GTPase-activating protein-binding protein 2 OS=Homo sapiens OX=9606 GN=G3BP2 PE=1 SV=2	16	1178.69	1205.56	1236.86	1284.06	1295.13	1392.37	1276.13	1484.68	1242.24	1350.85	1263.07
sp|Q13283|G3BP1_HUMAN	G3BP1	Ras GTPase-activating protein-binding protein 1 OS=Homo sapiens OX=9606 GN=G3BP1 PE=1 SV=1	37	3346.29	3313.66	3337.19	3790.87	3524.07	3587.56	3382.17	3581.33	3524.34	3838.83	3517.92
sp|Q9UN86-2|G3BP2_HUMAN	G3BP2	Isoform B of Ras GTPase-activating protein-binding protein 2 OS=Homo sapiens OX=9606 GN=G3BP2	2	77.543	69.731	72.7423	87.8303	75.5571	67.7461	72.4915	81.8729	72.8993	69.4445	76.816
sp|P49757|NUMB_HUMAN	NUMB	Protein numb homolog OS=Homo sapiens OX=9606 GN=NUMB PE=1 SV=2	20	1565.55	1648.14	1610.54	1491.3	1616.1	1537.41	1519.63	1861.39	1615.51	1454.47	1526.15
sp|Q96RL7-4|VP13A_HUMAN	VPS13A	Isoform 4 of Vacuolar protein sorting-associated protein 13A OS=Homo sapiens OX=9606 GN=VPS13A	20	1343.05	1339.87	1295.75	1254.94	1229.37	1281.71	1260.86	1089.4	1264.27	1289.91	1291.99
sp|Q709C8|VP13C_HUMAN	VPS13C	Vacuolar protein sorting-associated protein 13C OS=Homo sapiens OX=9606 GN=VPS13C PE=1 SV=1	17	953.925	919.827	953.743	974.099	992.769	931.463	965.079	856.048	997.654	980.349	1020.65
sp|Q96KB5|TOPK_HUMAN	PBK	Lymphokine-activated killer T-cell-originated protein kinase OS=Homo sapiens OX=9606 GN=PBK PE=1 SV=3	17	1046.18	1066.93	1044.09	1137.24	1094.5	1120.46	1112.38	933.488	1121.16	1162.54	1087.52
sp|O60925|PFD1_HUMAN	PFDN1	Prefoldin subunit 1 OS=Homo sapiens OX=9606 GN=PFDN1 PE=1 SV=2	8	601.274	563.6	580.417	655.385	672.378	268.198	648.457	682.079	600.066	633.696	639.011
tr|G3V4K3|G3V4K3_HUMAN	VIPAS39	Spermatogenesis-defective protein 39 homolog OS=Homo sapiens OX=9606 GN=VIPAS39 PE=1 SV=1	7	618.888	588.021	563.734	648.94	607.109	579.585	615.924	498.74	638.887	656.02	667.891
sp|Q9UNZ2-5|NSF1C_HUMAN	NSFL1C	Isoform 3 of NSFL1 cofactor p47 OS=Homo sapiens OX=9606 GN=NSFL1C	22	1749.31	1713.55	1712	1919.29	1832.59	1701.5	1843.86	2430.01	1890.13	1909.91	1981.91
sp|Q8TF68|ZN384_HUMAN	ZNF384	Zinc finger protein 384 OS=Homo sapiens OX=9606 GN=ZNF384 PE=1 SV=2	19	1290.74	1228	1288.61	1033.36	1304.13	1357.22	1247.43	1919.39	1265.06	1223.21	1165.14
sp|Q5T0B9|ZN362_HUMAN	ZNF362	Zinc finger protein 362 OS=Homo sapiens OX=9606 GN=ZNF362 PE=1 SV=1	1	79.2745	109.413	85.7226	92.6184	87.7828	108.101	70.2149	83.948	76.3698	89.3633	72.8641
sp|Q96IR2|ZN845_HUMAN	ZNF845	Zinc finger protein 845 OS=Homo sapiens OX=9606 GN=ZNF845 PE=1 SV=3	4	383.902	377.976	371.486	347.787	366.086	363.456	372.646	467.467	398.245	348.965	373.543
sp|O43309|ZSC12_HUMAN	ZSCAN12	Zinc finger and SCAN domain-containing protein 12 OS=Homo sapiens OX=9606 GN=ZSCAN12 PE=1 SV=1	2	280.091	294.355	299.475	285.703	289.127	303.1	275.715	241.634	281.206	278.609	255.38
sp|Q15072|OZF_HUMAN	ZNF146	Zinc finger protein OZF OS=Homo sapiens OX=9606 GN=ZNF146 PE=1 SV=2	2	32.2941	28.7016	31.761	43.6287	33.5433	27.8192	38.5747	42.812	29.2154	32.1197	34.6432
sp|P17020|ZNF16_HUMAN	ZNF16	Zinc finger protein 16 OS=Homo sapiens OX=9606 GN=ZNF16 PE=1 SV=3	2	62.6531	67.6431	59.4436	50.5857	53.9791	60.1948	68.1397	58.7827	49.4502	69.9006	64.5552
sp|Q8TAU3|ZN417_HUMAN	ZNF417	Zinc finger protein 417 OS=Homo sapiens OX=9606 GN=ZNF417 PE=1 SV=2	1	111.202	117.391	113.447	118.809	117.349	116.186	120.635	100.768	115.819	124.994	116.925
sp|Q9NYW8|RBAK_HUMAN	RBAK	RB-associated KRAB zinc finger protein OS=Homo sapiens OX=9606 GN=RBAK PE=1 SV=1	1	37.9321	55.6123	58.907	58.3884	42.4735	48.2286	42.6027	43.5288	48.1546	50.3167	42.2262
sp|Q3KQV3|ZN792_HUMAN	ZNF792	Zinc finger protein 792 OS=Homo sapiens OX=9606 GN=ZNF792 PE=1 SV=2	1	16.5152	18.027	14.4637	16.199	26.2112	17.4734	20.1118	17.6626	18.5001	16.9482	13.617
sp|Q8NHY6|ZFP28_HUMAN	ZFP28	Zinc finger protein 28 homolog OS=Homo sapiens OX=9606 GN=ZFP28 PE=1 SV=1	1	33.9932	34.3179	33.691	32.1163	30.3504	24.7431	31.0695	30.1481	35.8169	38.6331	30.9024
sp|Q15067-2|ACOX1_HUMAN	ACOX1	Isoform 2 of Peroxisomal acyl-coenzyme A oxidase 1 OS=Homo sapiens OX=9606 GN=ACOX1	17	1413.98	1306.11	1306.79	1218.95	1290.4	1256.24	1281.22	948.468	1258.95	1125.93	1177.64
sp|P15880|RS2_HUMAN	RPS2	40S ribosomal protein S2 OS=Homo sapiens OX=9606 GN=RPS2 PE=1 SV=2	59	4885.85	4708.98	4867.91	5191.37	5517.06	5011.75	5285.96	4377.2	5212.21	5469.03	5563.61
sp|Q07021|C1QBP_HUMAN	C1QBP	Complement component 1 Q subcomponent-binding protein, mitochondrial OS=Homo sapiens OX=9606 GN=C1QBP PE=1 SV=1	56	2940.73	3095.79	3334.51	3006.71	3311.93	3241.23	3297.94	4646.21	3500.3	3035	2868.08
sp|O94763|RMP_HUMAN	URI1	Unconventional prefoldin RPB5 interactor 1 OS=Homo sapiens OX=9606 GN=URI1 PE=1 SV=3	8	410.388	397.544	371.541	376.789	388.6	351.306	369.995	365.452	402.977	405.541	429.1
sp|P48147|PPCE_HUMAN	PREP	Prolyl endopeptidase OS=Homo sapiens OX=9606 GN=PREP PE=1 SV=2	35	3123.14	2837.75	2695.82	2885.62	2920.98	2725.83	3048.78	2124.63	2975.94	2919.23	3013.37
sp|Q9NVU0|RPC5_HUMAN	POLR3E	DNA-directed RNA polymerase III subunit RPC5 OS=Homo sapiens OX=9606 GN=POLR3E PE=1 SV=1	12	766.432	782.82	784.418	817.405	789.753	776.426	790.286	575.714	804.831	770.679	776.371
sp|Q8IVF5-2|TIAM2_HUMAN	TIAM2	Isoform 2 of T-lymphoma invasion and metastasis-inducing protein 2 OS=Homo sapiens OX=9606 GN=TIAM2	2	122.787	105.498	120.685	124.695	111.884	115.6	132.823	207.104	124.985	124.581	122.24
sp|P55082|MFAP3_HUMAN	MFAP3	Microfibril-associated glycoprotein 3 OS=Homo sapiens OX=9606 GN=MFAP3 PE=2 SV=1	3	105.567	105.205	114.606	116.71	107.398	104.598	113.412	94.4826	121.79	111.078	110.17
tr|A0A2R8YD95|A0A2R8YD95_HUMAN	VPS45	Vacuolar protein sorting-associated protein 45 OS=Homo sapiens OX=9606 GN=VPS45 PE=1 SV=1	10	691.572	706.886	648.507	663.007	653.866	681.995	648.997	538.003	656.272	650.892	675.327
sp|P25490|TYY1_HUMAN	YY1	Transcriptional repressor protein YY1 OS=Homo sapiens OX=9606 GN=YY1 PE=1 SV=2	18	1632	1699.71	1764.2	1823.29	1801.14	1930.28	1752.95	1838.06	1905.68	1970.24	1900.65
sp|Q9BPU9|B9D2_HUMAN	B9D2	B9 domain-containing protein 2 OS=Homo sapiens OX=9606 GN=B9D2 PE=1 SV=2	3	123.205	141.959	125.888	137.442	147.786	117.74	132.197	100.553	114.664	129.471	119.064
tr|F5H5D3|F5H5D3_HUMAN	TUBA1C	Tubulin alpha chain OS=Homo sapiens OX=9606 GN=TUBA1C PE=1 SV=1	320	16771.6	16661.9	15727.7	18522.3	17863	16647.5	17708.9	15273.5	17346.9	17724.5	17044.9
sp|Q71U36|TBA1A_HUMAN	TUBA1A	Tubulin alpha-1A chain OS=Homo sapiens OX=9606 GN=TUBA1A PE=1 SV=1	128	5158.22	5031.73	4819.48	5535.59	5412.13	5086.14	5439.69	4542.43	5233.85	5469.8	5102.71
sp|P68366|TBA4A_HUMAN	TUBA4A	Tubulin alpha-4A chain OS=Homo sapiens OX=9606 GN=TUBA4A PE=1 SV=1	23	2340.93	2303.05	2224.54	2423.13	2277.14	2201.7	2389.94	1858.15	2351.99	2315.94	2272.78
sp|A6NHL2|TBAL3_HUMAN	TUBAL3	Tubulin alpha chain-like 3 OS=Homo sapiens OX=9606 GN=TUBAL3 PE=1 SV=2	1	32.3581	26.2021	20.4549	15.5607	17.1233	20.309	24.0306	36.0202	23.7997	20.3076	22.2593
sp|Q9HAU5|RENT2_HUMAN	UPF2	Regulator of nonsense transcripts 2 OS=Homo sapiens OX=9606 GN=UPF2 PE=1 SV=1	21	923.514	888.894	939.899	941.427	962.394	908.14	960.587	868.739	953.973	958.207	946.344
sp|O60353|FZD6_HUMAN	FZD6	Frizzled-6 OS=Homo sapiens OX=9606 GN=FZD6 PE=1 SV=2	15	1130.5	1081.42	1099.95	944.709	927.321	937.119	985.491	1019.63	948.393	952.458	930.573
sp|Q9NQW7-3|XPP1_HUMAN	XPNPEP1	Isoform 3 of Xaa-Pro aminopeptidase 1 OS=Homo sapiens OX=9606 GN=XPNPEP1	18	1308.75	1222.77	1281.53	1322.98	1345.82	1264.24	1410.85	1069.18	1363.82	1313.03	1270.28
sp|Q96LJ7|DHRS1_HUMAN	DHRS1	Dehydrogenase/reductase SDR family member 1 OS=Homo sapiens OX=9606 GN=DHRS1 PE=1 SV=1	8	718.45	685.505	693.748	640.164	625.711	605.113	676.497	832.089	646.014	602.503	662.239
sp|Q5K651|SAMD9_HUMAN	SAMD9	Sterile alpha motif domain-containing protein 9 OS=Homo sapiens OX=9606 GN=SAMD9 PE=1 SV=1	34	2569.88	2438.36	2427.2	2537.78	2670.75	2502.08	2543.6	2374.31	2547.2	2732.63	2833.23
sp|P21359|NF1_HUMAN	NF1	Neurofibromin OS=Homo sapiens OX=9606 GN=NF1 PE=1 SV=2	33	2514.96	2518.38	2393.7	2364.66	2388.86	2352.58	2439.5	1913.17	2353.74	2412.97	2421.23
tr|A0A087X1Z3|A0A087X1Z3_HUMAN	PSME2	Proteasome activator complex subunit 2 OS=Homo sapiens OX=9606 GN=PSME2 PE=1 SV=1	28	4068.51	3382.92	3383.01	3787.7	4253.11	3744.55	4080.41	3167.57	3881.52	4017.71	4034.15
sp|O75718|CRTAP_HUMAN	CRTAP	Cartilage-associated protein OS=Homo sapiens OX=9606 GN=CRTAP PE=1 SV=1	7	762.347	786.816	749.549	705.045	671.237	671.574	663.596	572.938	686.733	646.437	651.77
sp|Q8WUY1|THEM6_HUMAN	THEM6	Protein THEM6 OS=Homo sapiens OX=9606 GN=THEM6 PE=1 SV=2	20	1413.19	1408.91	1397.8	1241.41	1220.85	1358.22	1277.73	1663.43	1269.49	1264.72	1289.4
sp|P04181|OAT_HUMAN	OAT	Ornithine aminotransferase, mitochondrial OS=Homo sapiens OX=9606 GN=OAT PE=1 SV=1	41	3443.83	3637.65	3629.56	3500.71	3605.63	3678.23	3567.54	3842.94	3511.64	3417.61	3245.79
sp|Q8WW12|PCNP_HUMAN	PCNP	PEST proteolytic signal-containing nuclear protein OS=Homo sapiens OX=9606 GN=PCNP PE=1 SV=2	8	752.008	706.019	733.999	774.829	850.22	877.852	764.718	1084.25	862.771	924.399	894.152
sp|P50895|BCAM_HUMAN	BCAM	Basal cell adhesion molecule OS=Homo sapiens OX=9606 GN=BCAM PE=1 SV=2	23	2046.55	2099.93	1929.84	1951.54	1631.93	1784.2	1820.8	2145.14	1841.57	1706.64	1724.67
tr|A0A5F9ZI21|A0A5F9ZI21_HUMAN	ARHGEF2	Rho guanine nucleotide exchange factor 2 OS=Homo sapiens OX=9606 GN=ARHGEF2 PE=4 SV=1	23	1759.28	1723.08	1695.39	1706.13	1643.78	1656.3	1716.04	1810.5	1671.23	1688.94	1608.17
sp|Q9UJV9|DDX41_HUMAN	DDX41	Probable ATP-dependent RNA helicase DDX41 OS=Homo sapiens OX=9606 GN=DDX41 PE=1 SV=2	22	2084.06	2084.63	2089.74	2154.73	2078.49	2064.87	2034.23	1877.86	2080.8	2068.22	2150.91
sp|Q9BUP3-3|HTAI2_HUMAN	HTATIP2	Isoform 3 of Oxidoreductase HTATIP2 OS=Homo sapiens OX=9606 GN=HTATIP2	19	1581.71	1552.89	1595.5	1534.5	1533.86	1546.17	1559.23	1265.74	1511.84	1487.32	1572.09
sp|Q13641|TPBG_HUMAN	TPBG	Trophoblast glycoprotein OS=Homo sapiens OX=9606 GN=TPBG PE=1 SV=1	3	275.864	268.187	286.998	285.191	283.929	253.901	278.796	254.273	273.761	289.345	278.102
##sp|Q9HCU4|CELR2_HUMAN	##CELSR2	####Cadherin EGF LAG seven-pass G-type receptor 2 OS=Homo sapiens OX=9606 GN=CELSR2 PE=1 SV=1	2	220.619	202.566	217.688	162.603	196.625	208.322	216.854	894.628	180.873	218.296	177.548
sp|Q9NWH9|SLTM_HUMAN	SLTM	SAFB-like transcription modulator OS=Homo sapiens OX=9606 GN=SLTM PE=1 SV=2	35	2848.77	3107.37	3113.35	2789.19	2803.01	2994.96	2966.55	3746.01	2954.39	2691.27	2791.69
sp|Q9P2S5|WRP73_HUMAN	WRAP73	WD repeat-containing protein WRAP73 OS=Homo sapiens OX=9606 GN=WRAP73 PE=1 SV=1	1	25.936	23.2222	21.1027	27.8865	25.5598	18.6076	24.2191	19.848	31.0867	26.4667	31.982
sp|Q9BTW9-4|TBCD_HUMAN	TBCD	Isoform 4 of Tubulin-specific chaperone D OS=Homo sapiens OX=9606 GN=TBCD	18	1342.78	1196.18	1185.42	1198.92	1235.73	1125.77	1312.65	958.029	1210.97	1231.01	1294.44
sp|Q9BUE0|MED18_HUMAN	MED18	Mediator of RNA polymerase II transcription subunit 18 OS=Homo sapiens OX=9606 GN=MED18 PE=1 SV=1	7	508.202	619.343	522.319	694.668	580.906	521.957	523.246	466.459	509.085	503.038	519.259
sp|A6NGB9|WIPF3_HUMAN	WIPF3	WAS/WASL-interacting protein family member 3 OS=Homo sapiens OX=9606 GN=WIPF3 PE=1 SV=4	8	502.114	481.87	496.503	546.613	531.559	548.066	531.637	1098.42	549.113	595.244	531.199
sp|P16278|BGAL_HUMAN	GLB1	Beta-galactosidase OS=Homo sapiens OX=9606 GN=GLB1 PE=1 SV=2	20	1312.67	1385.28	1456.2	1314.8	1365.91	1351.44	1311.21	1129.38	1351.8	1346.2	1374.8
sp|Q9NXR5|ANR10_HUMAN	ANKRD10	Ankyrin repeat domain-containing protein 10 OS=Homo sapiens OX=9606 GN=ANKRD10 PE=1 SV=2	4	104.505	104.505	129.024	142.964	125.279	94.119	116.483	131.591	146.629	159.558	140.395
sp|P35716|SOX11_HUMAN	SOX11	Transcription factor SOX-11 OS=Homo sapiens OX=9606 GN=SOX11 PE=1 SV=2	2	96.4193	160.846	149.693	176.704	146.01	219.211	126.762	131.776	142.133	143.906	86.7916
sp|Q9Y678|COPG1_HUMAN	COPG1	Coatomer subunit gamma-1 OS=Homo sapiens OX=9606 GN=COPG1 PE=1 SV=1	52	4486.42	4336.35	4246.62	4608.54	4770.42	4411.26	4623.53	3362.1	4507.3	4721.26	4920.96
sp|Q9UBF2|COPG2_HUMAN	COPG2	Coatomer subunit gamma-2 OS=Homo sapiens OX=9606 GN=COPG2 PE=1 SV=1	17	1136.13	1161.63	1142.82	1300.98	1255.64	1229.22	1272.5	935.247	1175.41	1272.88	1291.93
sp|Q86U90|YRDC_HUMAN	YRDC	YrdC domain-containing protein, mitochondrial OS=Homo sapiens OX=9606 GN=YRDC PE=1 SV=1	8	350.993	366.392	315.432	346.187	307.534	330.949	317.994	302.208	338.89	322.839	322.878
sp|Q9NRS6|SNX15_HUMAN	SNX15	Sorting nexin-15 OS=Homo sapiens OX=9606 GN=SNX15 PE=1 SV=1	8	525.18	517.125	523.897	545.693	553.212	555.528	567.66	576.07	563.26	605.126	580.612
sp|Q8IWV7|UBR1_HUMAN	UBR1	E3 ubiquitin-protein ligase UBR1 OS=Homo sapiens OX=9606 GN=UBR1 PE=1 SV=1	30	2178.59	2086.23	1966.22	2165.92	2051.38	2109.28	2077.16	1953.71	2161.99	2189.6	2214.9
sp|Q13555-6|KCC2G_HUMAN	CAMK2G	Isoform 6 of Calcium/calmodulin-dependent protein kinase type II subunit gamma OS=Homo sapiens OX=9606 GN=CAMK2G	17	1613.85	1519.8	1576.26	1628.74	1715.83	1652.49	1607.02	1372.9	1721.44	1736.17	1735.48
sp|Q13555-9|KCC2G_HUMAN	CAMK2G	Isoform 9 of Calcium/calmodulin-dependent protein kinase type II subunit gamma OS=Homo sapiens OX=9606 GN=CAMK2G	2	114.405	97.4833	98.0851	107.301	104.243	93.8697	71.8512	70.285	111.978	98.6735	119.42
tr|E9PF82|E9PF82_HUMAN	CAMK2D	Calcium/calmodulin-dependent protein kinase type II subunit delta OS=Homo sapiens OX=9606 GN=CAMK2D PE=1 SV=1	5	239.828	229.948	223.276	243.541	208.933	216.152	218.604	186.129	226.578	236.092	231.951
sp|Q96HP0|DOCK6_HUMAN	DOCK6	Dedicator of cytokinesis protein 6 OS=Homo sapiens OX=9606 GN=DOCK6 PE=1 SV=3	19	878.874	902.304	895.747	904.209	817.08	912.066	890.596	875.267	845.393	847.856	834.62
sp|Q96N67|DOCK7_HUMAN	DOCK7	Dedicator of cytokinesis protein 7 OS=Homo sapiens OX=9606 GN=DOCK7 PE=1 SV=4	51	3579.41	3647.4	3535.08	3616.72	3515.48	3420.42	3649.69	2974.36	3440.31	3452.34	3447.56
sp|O43396|TXNL1_HUMAN	TXNL1	Thioredoxin-like protein 1 OS=Homo sapiens OX=9606 GN=TXNL1 PE=1 SV=3	23	1427.52	1494.85	1506.22	1572.72	1564.31	1482.78	1512.84	1344.05	1480.71	1567.7	1616.45
sp|Q99519|NEUR1_HUMAN	NEU1	Sialidase-1 OS=Homo sapiens OX=9606 GN=NEU1 PE=1 SV=1	5	385.27	409.356	409.627	401.534	394.282	409.387	359.48	451.766	418.496	394.401	378.572
sp|O75925-2|PIAS1_HUMAN	PIAS1	Isoform 2 of E3 SUMO-protein ligase PIAS1 OS=Homo sapiens OX=9606 GN=PIAS1	4	65.9334	70.8066	67.1704	71.1854	76.0686	65.6896	69.4096	48.7401	74.6152	77.9169	69.0581
sp|O75928|PIAS2_HUMAN	PIAS2	E3 SUMO-protein ligase PIAS2 OS=Homo sapiens OX=9606 GN=PIAS2 PE=1 SV=3	3	132.678	147.173	144.964	127.974	136.125	136.502	143.398	138.944	130.697	147.264	133.143
sp|O14841|OPLA_HUMAN	OPLAH	5-oxoprolinase OS=Homo sapiens OX=9606 GN=OPLAH PE=1 SV=3	7	351.743	331.922	327.507	322.127	326.693	344.162	310.459	475.943	330.851	345.742	337.542
sp|Q9UBB6-3|NCDN_HUMAN	NCDN	Isoform 3 of Neurochondrin OS=Homo sapiens OX=9606 GN=NCDN	13	1249.97	1167.05	1088.74	1179.01	1220.25	1110.57	1228.47	946.676	1142.18	1164.79	1212.24
sp|Q96F86|EDC3_HUMAN	EDC3	Enhancer of mRNA-decapping protein 3 OS=Homo sapiens OX=9606 GN=EDC3 PE=1 SV=1	11	1415.77	1437.33	1468.04	1552.84	1520.4	1538.37	1491.19	1358.83	1466.49	1623.92	1565.61
sp|P21912|SDHB_HUMAN	SDHB	Succinate dehydrogenase [ubiquinone] iron-sulfur subunit, mitochondrial OS=Homo sapiens OX=9606 GN=SDHB PE=1 SV=3	23	1604.92	1807.31	1855.69	1941.09	1931.1	1824.4	1918.07	1637.74	1805.4	1663.79	1662.37
sp|Q9UG01|IF172_HUMAN	IFT172	Intraflagellar transport protein 172 homolog OS=Homo sapiens OX=9606 GN=IFT172 PE=1 SV=2	1	48.337	47.9137	48.5541	39.0398	44.8303	43.3053	48.1889	37.9625	54.0809	46.1271	41.7264
sp|Q96BZ9-3|TBC20_HUMAN	TBC1D20	Isoform 3 of TBC1 domain family member 20 OS=Homo sapiens OX=9606 GN=TBC1D20	3	177.575	178.514	160.07	176.336	165.197	172.1	156.686	148.724	160.646	162.276	154.199
sp|Q9BRR8|GPTC1_HUMAN	GPATCH1	G patch domain-containing protein 1 OS=Homo sapiens OX=9606 GN=GPATCH1 PE=1 SV=1	8	491.32	495.203	488.93	539.958	544.004	536.413	452.379	548.489	497.679	540.514	493.517
sp|Q7Z4V5|HDGR2_HUMAN	HDGFL2	Hepatoma-derived growth factor-related protein 2 OS=Homo sapiens OX=9606 GN=HDGFL2 PE=1 SV=1	22	3044.47	3004.72	2960.62	2981.94	2963.43	2854.5	2898.82	2658.58	2964.43	2824.63	2973.83
sp|P51858|HDGF_HUMAN	HDGF	Hepatoma-derived growth factor OS=Homo sapiens OX=9606 GN=HDGF PE=1 SV=1	23	2356.31	2377.5	2753.83	2566.48	2659.79	2317.19	2793.08	5990.18	2690.8	3095.65	2902.96
sp|O75475|PSIP1_HUMAN	PSIP1	PC4 and SFRS1-interacting protein OS=Homo sapiens OX=9606 GN=PSIP1 PE=1 SV=1	47	4475.46	4436.48	4489.39	3827.15	3982.43	4050.06	4130.58	6145.7	4127.11	3818.66	3981.12
sp|Q92485|ASM3B_HUMAN	SMPDL3B	Acid sphingomyelinase-like phosphodiesterase 3b OS=Homo sapiens OX=9606 GN=SMPDL3B PE=1 SV=2	3	126.521	135.391	127.493	119.888	121.175	141.032	129.705	97.5481	125.974	113.72	132.406
sp|Q9Y320|TMX2_HUMAN	TMX2	Thioredoxin-related transmembrane protein 2 OS=Homo sapiens OX=9606 GN=TMX2 PE=1 SV=1	10	957.991	824.377	839.128	745.161	725.635	753.419	776.962	737.227	799.285	733.493	855.807
sp|Q9BV19|CA050_HUMAN	C1orf50	Uncharacterized protein C1orf50 OS=Homo sapiens OX=9606 GN=C1orf50 PE=1 SV=2	3	141.583	148.323	128.091	178.711	163.052	97.7219	135.912	139.707	136.525	158.995	152.033
sp|Q9BTV6|DPH7_HUMAN	DPH7	Diphthine methyltransferase OS=Homo sapiens OX=9606 GN=DPH7 PE=1 SV=2	2	272.001	268.041	251.971	309.048	260.581	279.978	287.287	404.68	281.564	299.501	294.63
sp|Q9Y5Z9|UBIA1_HUMAN	UBIAD1	UbiA prenyltransferase domain-containing protein 1 OS=Homo sapiens OX=9606 GN=UBIAD1 PE=1 SV=1	3	181.99	164.581	157.768	160.649	138.135	153.235	140.15	136.824	146.844	142.52	136.825
sp|Q96JY6-5|PDLI2_HUMAN	PDLIM2	Isoform 5 of PDZ and LIM domain protein 2 OS=Homo sapiens OX=9606 GN=PDLIM2	17	834.131	784.663	938.679	852.275	948.467	893.299	860.063	1084.72	959.343	918.48	980.045
sp|Q86VE9-4|SERC5_HUMAN	SERINC5	Isoform 4 of Serine incorporator 5 OS=Homo sapiens OX=9606 GN=SERINC5	1	62.7379	63.2094	55.8802	48.6611	47.8863	42.8742	45.7702	32.9484	53.2536	51.0654	50.0449
sp|Q86X55|CARM1_HUMAN	CARM1	Histone-arginine methyltransferase CARM1 OS=Homo sapiens OX=9606 GN=CARM1 PE=1 SV=3	9	1117.79	1053.28	1026.04	1038.04	1011.3	989.439	1042	755.437	1069.46	1123.21	1130.16
sp|Q9NZT2|OGFR_HUMAN	OGFR	Opioid growth factor receptor OS=Homo sapiens OX=9606 GN=OGFR PE=1 SV=3	18	1499.68	1425.93	1536.79	1625.15	1542.9	1469.44	1538.6	1679.06	1557.7	1754.95	1690.02
sp|Q9BR76|COR1B_HUMAN	CORO1B	Coronin-1B OS=Homo sapiens OX=9606 GN=CORO1B PE=1 SV=1	23	2389.51	2345.96	2330.4	2537.55	2443.6	2428.92	2481.81	2312.24	2348.56	2547.99	2434.37
sp|Q13501|SQSTM_HUMAN	SQSTM1	Sequestosome-1 OS=Homo sapiens OX=9606 GN=SQSTM1 PE=1 SV=1	38	2148.77	2218.26	2400.43	2463.2	2430.16	2368.4	2403.32	3039.88	2427.41	2426.76	2372.1
sp|Q96S55|WRIP1_HUMAN	WRNIP1	ATPase WRNIP1 OS=Homo sapiens OX=9606 GN=WRNIP1 PE=1 SV=2	21	1364.9	1375.38	1416.33	1485.88	1398.97	1371.1	1429.27	1280.17	1384.68	1480.02	1451.63
sp|Q15652|JHD2C_HUMAN	JMJD1C	Probable JmjC domain-containing histone demethylation protein 2C OS=Homo sapiens OX=9606 GN=JMJD1C PE=1 SV=2	13	831.996	866.271	835.856	768.74	852.46	871.933	842.439	878.397	839.603	810.548	842.05
sp|O43766|LIAS_HUMAN	LIAS	Lipoyl synthase, mitochondrial OS=Homo sapiens OX=9606 GN=LIAS PE=1 SV=3	12	618.452	668.781	619.64	654.03	613.59	685.609	645.518	538.955	673.555	593.433	597.705
sp|Q7Z4S6-4|KI21A_HUMAN	KIF21A	Isoform 4 of Kinesin-like protein KIF21A OS=Homo sapiens OX=9606 GN=KIF21A	22	1345.93	1340.2	1330.24	1424.87	1371.61	1370.8	1387.6	1302.16	1350.9	1464.48	1423.98
sp|O00541|PESC_HUMAN	PES1	Pescadillo homolog OS=Homo sapiens OX=9606 GN=PES1 PE=1 SV=1	32	3235.37	3324.45	3228.87	2820.58	3179.79	3088.91	2963.51	2602.87	3086.28	2925.34	3036.93
sp|Q8TD30|ALAT2_HUMAN	GPT2	Alanine aminotransferase 2 OS=Homo sapiens OX=9606 GN=GPT2 PE=1 SV=1	12	1466.45	1507.66	1441.32	1450.69	1426.23	1464.88	1419.86	1139.24	1372.3	1332.85	1319.82
sp|Q9Y5B8|NDK7_HUMAN	NME7	Nucleoside diphosphate kinase 7 OS=Homo sapiens OX=9606 GN=NME7 PE=1 SV=1	5	454.819	406.527	449.387	553.322	612.159	467.487	425.684	417.205	485.825	572.525	568.857
sp|Q9NZJ0|DTL_HUMAN	DTL	Denticleless protein homolog OS=Homo sapiens OX=9606 GN=DTL PE=1 SV=3	13	679.668	632.009	579.773	551.877	554.984	559.3	551.245	529.33	621.803	632.275	639.594
sp|O76054|S14L2_HUMAN	SEC14L2	SEC14-like protein 2 OS=Homo sapiens OX=9606 GN=SEC14L2 PE=1 SV=1	3	115.45	102.975	103.521	113.97	106.618	102.035	115.23	98.8326	103.31	118.868	125.037
sp|Q9UDX5|MTFP1_HUMAN	MTFP1	Mitochondrial fission process protein 1 OS=Homo sapiens OX=9606 GN=MTFP1 PE=1 SV=1	6	568.935	565.62	518.864	503.485	498.262	538.057	504.053	485.581	505.756	496.988	470.843
sp|Q08J23|NSUN2_HUMAN	NSUN2	RNA cytosine C(5)-methyltransferase NSUN2 OS=Homo sapiens OX=9606 GN=NSUN2 PE=1 SV=2	88	6560.52	6604.17	6883.99	7570.7	8170.77	7466.7	7542.62	6030.04	7413.66	7908.66	7866.54
sp|Q6PJG6|BRAT1_HUMAN	BRAT1	BRCA1-associated ATM activator 1 OS=Homo sapiens OX=9606 GN=BRAT1 PE=1 SV=2	22	1316.8	1262.94	1290.61	1346.42	1386.1	1328.73	1367.44	1102	1300.91	1444.16	1445.35
sp|Q6PII3|CC174_HUMAN	CCDC174	Coiled-coil domain-containing protein 174 OS=Homo sapiens OX=9606 GN=CCDC174 PE=1 SV=3	3	186.372	192.408	155.16	143.357	258.166	175.752	113.214	126.717	139.264	154.357	137.84
sp|Q15528|MED22_HUMAN	MED22	Mediator of RNA polymerase II transcription subunit 22 OS=Homo sapiens OX=9606 GN=MED22 PE=1 SV=2	4	213.985	181.934	191.555	217.571	209.149	122.605	252.564	306.993	213.07	202.127	226.947
sp|Q08257|QOR_HUMAN	CRYZ	Quinone oxidoreductase OS=Homo sapiens OX=9606 GN=CRYZ PE=1 SV=1	36	2761.6	2823.04	2942.46	2974.62	3135.64	2891.24	3079.11	2492.56	2803.63	2794.17	2715.65
tr|A0A3B3IQ16|A0A3B3IQ16_HUMAN	JMJD8	JmjC domain-containing protein 8 OS=Homo sapiens OX=9606 GN=JMJD8 PE=1 SV=1	3	176.523	198.873	189.557	163.555	154.375	145.595	162.658	125.074	187.638	150.173	178.213
tr|A0A140TA86|A0A140TA86_HUMAN	MICOS13	MICOS complex subunit MIC13 OS=Homo sapiens OX=9606 GN=MICOS13 PE=1 SV=1	6	259.315	273.237	250.524	275.805	263.43	279.211	262.369	198.909	260.971	280.382	270.865
tr|A0A494C1T9|A0A494C1T9_HUMAN	FAM83H	Protein FAM83H OS=Homo sapiens OX=9606 GN=FAM83H PE=1 SV=1	65	4488.12	4711.75	4859.1	4634.54	4585.35	4578.89	4499.38	4867.57	4434.89	4309.46	4228.42
sp|Q6S8J3|POTEE_HUMAN	POTEE	POTE ankyrin domain family member E OS=Homo sapiens OX=9606 GN=POTEE PE=2 SV=3	140	7244.58	7136.19	7324.42	8053.53	7590.19	7224.13	7908.65	7635.54	7616.53	8000.59	7910.99
sp|A5A3E0|POTEF_HUMAN	POTEF	POTE ankyrin domain family member F OS=Homo sapiens OX=9606 GN=POTEF PE=1 SV=2	2	104.31	91.8377	86.7815	89.8225	99.6297	83.8339	99.8813	89.5123	104.755	106.672	119.148
sp|P68032|ACTC_HUMAN	ACTC1	Actin, alpha cardiac muscle 1 OS=Homo sapiens OX=9606 GN=ACTC1 PE=1 SV=1	160	14757.5	16148.1	15373.1	18588.9	13861.6	14823.6	14388.3	29874.1	14269.9	16140.9	15601.4
sp|P63261|ACTG_HUMAN	ACTG1	Actin, cytoplasmic 2 OS=Homo sapiens OX=9606 GN=ACTG1 PE=1 SV=1	243	10303	10675	10327.5	11622.7	10999	10869.9	11100.9	12758	10501.7	11608	11016.2
tr|A0A2R8Y793|A0A2R8Y793_HUMAN	ACTB	Actin, cytoplasmic 1 (Fragment) OS=Homo sapiens OX=9606 GN=ACTB PE=1 SV=1	1	377.474	263.795	183.935	177.269	108.509	171.958	170.859	168.229	206.157	198.195	225.886
tr|A0A2R8YEA7|A0A2R8YEA7_HUMAN	ACTB	Actin, cytoplasmic 1 (Fragment) OS=Homo sapiens OX=9606 GN=ACTB PE=1 SV=1	3	189.636	141.297	112.876	133.685	94.2565	118.124	109.113	112.53	123.597	187.147	126.45
tr|E5RGY8|E5RGY8_HUMAN	OSR2	Protein odd-skipped-related 2 (Fragment) OS=Homo sapiens OX=9606 GN=OSR2 PE=1 SV=1	4	307.959	336.439	317.449	326.202	317.954	285.513	320.312	251.476	322.667	298.933	341.387
sp|Q8NBF2|NHLC2_HUMAN	NHLRC2	NHL repeat-containing protein 2 OS=Homo sapiens OX=9606 GN=NHLRC2 PE=1 SV=1	26	3423.7	3399.66	3167.17	3611.32	3459.44	3422.59	3724.72	2713.09	3477.65	3672.92	3492.58
sp|P98160|PGBM_HUMAN	HSPG2	Basement membrane-specific heparan sulfate proteoglycan core protein OS=Homo sapiens OX=9606 GN=HSPG2 PE=1 SV=4	2	195.746	193.611	198.963	211.816	195.996	179.241	213.707	161.573	222.666	210.571	216.188
sp|Q9NVH1|DJC11_HUMAN	DNAJC11	DnaJ homolog subfamily C member 11 OS=Homo sapiens OX=9606 GN=DNAJC11 PE=1 SV=2	13	1234.14	1247.32	1209.77	1146.07	1168.59	1142.05	1221.37	1024.28	1154.13	1098.14	1111.07
sp|Q9BY76|ANGL4_HUMAN	ANGPTL4	Angiopoietin-related protein 4 OS=Homo sapiens OX=9606 GN=ANGPTL4 PE=1 SV=2	4	325.681	368.734	353.739	418.718	435.328	436.597	392.409	394.574	394.778	412.868	414.509
sp|A3KN83|SBNO1_HUMAN	SBNO1	Protein strawberry notch homolog 1 OS=Homo sapiens OX=9606 GN=SBNO1 PE=1 SV=1	31	1393.94	1325.98	1373.49	1466.48	1526.82	1450.57	1457.09	1471.09	1490.27	1635.82	1669.87
sp|P98170|XIAP_HUMAN	XIAP	E3 ubiquitin-protein ligase XIAP OS=Homo sapiens OX=9606 GN=XIAP PE=1 SV=2	7	305.841	305.351	279.492	341.408	348.208	319.057	335.184	308.367	337.299	321.094	342.709
sp|O43709-3|BUD23_HUMAN	BUD23	Isoform 3 of Probable 18S rRNA (guanine-N(7))-methyltransferase OS=Homo sapiens OX=9606 GN=BUD23	2	120.187	136.147	127.657	136.205	137.49	133.473	132.635	89.2024	137.13	147.117	142.107
sp|Q9H1A3|METL9_HUMAN	METTL9	Methyltransferase-like protein 9 OS=Homo sapiens OX=9606 GN=METTL9 PE=2 SV=1	4	258.039	243.454	243.172	212.229	241.662	226.881	225.024	163.173	216.148	209.545	226.884
sp|P29350-4|PTN6_HUMAN	PTPN6	Isoform 4 of Tyrosine-protein phosphatase non-receptor type 6 OS=Homo sapiens OX=9606 GN=PTPN6	14	1184.56	1130.12	1058.75	1192.25	1208.25	1122.06	1159.13	974.047	1221.39	1175.88	1155.82
sp|Q96EB6|SIR1_HUMAN	SIRT1	NAD-dependent protein deacetylase sirtuin-1 OS=Homo sapiens OX=9606 GN=SIRT1 PE=1 SV=2	16	1045.57	1026.45	1109.57	1185.84	1184.5	1177.75	1135.51	1246.23	1205.7	1259.43	1247
sp|P55809|SCOT1_HUMAN	OXCT1	Succinyl-CoA:3-ketoacid coenzyme A transferase 1, mitochondrial OS=Homo sapiens OX=9606 GN=OXCT1 PE=1 SV=1	26	2172.84	2337.55	2216.18	2171.49	2223.21	2255.63	2221.71	2001.47	2164.18	2032.7	1992.53
sp|Q15291-2|RBBP5_HUMAN	RBBP5	Isoform 2 of Retinoblastoma-binding protein 5 OS=Homo sapiens OX=9606 GN=RBBP5	1	188.81	207.232	191.452	185.254	170.386	209.541	194.706	247.741	193.812	184.369	174.658
sp|Q15291|RBBP5_HUMAN	RBBP5	Retinoblastoma-binding protein 5 OS=Homo sapiens OX=9606 GN=RBBP5 PE=1 SV=2	18	1410.54	1522.75	1473.39	1366.3	1421.86	1371.21	1373.71	1155.51	1389.06	1368.56	1341.46
sp|Q96HS1|PGAM5_HUMAN	PGAM5	Serine/threonine-protein phosphatase PGAM5, mitochondrial OS=Homo sapiens OX=9606 GN=PGAM5 PE=1 SV=2	44	2477.83	2535.41	2517.21	2474.98	2349.14	2383.04	2401.05	2335.69	2347.25	2335.3	2270.84
sp|O75122-3|CLAP2_HUMAN	CLASP2	Isoform 3 of CLIP-associating protein 2 OS=Homo sapiens OX=9606 GN=CLASP2	26	1364.77	1334.65	1348.72	1415.94	1441.65	1372.07	1392.48	1333.22	1473.03	1471.98	1506.63
sp|Q7Z460|CLAP1_HUMAN	CLASP1	CLIP-associating protein 1 OS=Homo sapiens OX=9606 GN=CLASP1 PE=1 SV=1	19	1396.29	1391.33	1354.37	1512.55	1452.33	1406.03	1359.83	1193.88	1380.35	1538.63	1486
sp|Q9Y2Q9|RT28_HUMAN	MRPS28	28S ribosomal protein S28, mitochondrial OS=Homo sapiens OX=9606 GN=MRPS28 PE=1 SV=1	9	1239.59	1290.47	1241.77	1252.23	1209.4	1201.35	1213.97	1155.37	1168.21	1128.87	1149.95
sp|P55327-3|TPD52_HUMAN	TPD52	Isoform 3 of Tumor protein D52 OS=Homo sapiens OX=9606 GN=TPD52	13	915.379	797.614	816.409	904.965	992.657	688.988	915.603	2308.97	859.034	978.814	870.281
sp|Q9HAV4|XPO5_HUMAN	XPO5	Exportin-5 OS=Homo sapiens OX=9606 GN=XPO5 PE=1 SV=1	44	3297.17	3064.33	3023.19	3071.84	3049.9	3120.9	3092.14	2744.12	3185.14	3444.02	3684.82
sp|Q8TD19|NEK9_HUMAN	NEK9	Serine/threonine-protein kinase Nek9 OS=Homo sapiens OX=9606 GN=NEK9 PE=1 SV=2	11	983.051	856.117	822.871	861.328	843.522	929.309	873.62	802.761	927.488	896.32	969.587
sp|Q9BRQ0|PYGO2_HUMAN	PYGO2	Pygopus homolog 2 OS=Homo sapiens OX=9606 GN=PYGO2 PE=1 SV=2	7	435.577	445.961	478.408	569.452	520.894	476.628	514.03	529.901	462.712	520.438	490.524
tr|J3QQ67|J3QQ67_HUMAN	RPL18	60S ribosomal protein L18 (Fragment) OS=Homo sapiens OX=9606 GN=RPL18 PE=1 SV=1	29	2543.07	2516.67	2476.4	2497.77	2525.92	2569.94	2507.63	3101.82	2524.25	2746.38	2652.4
[truncated: 5,931 more rows]

## Sheet: EWS-FLI_Raw_Protein
Uniprot ID	Symbol	Description	Number of unique peptides	DMSO_1	DMSO_2	dTAGV-1_2h_1	dTAGV-1_2h_2	dTAGV-1_2h_3	dTAGV-1_6h_1	dTAGV-1_6h_2	dTAGV-1_6h_3	dTAGV-1_24h_1	dTAGV-1_24h_2	dTAGV-1_24h_3
sp|P55011|S12A2_HUMAN	SLC12A2	Solute carrier family 12 member 2 OS=Homo sapiens OX=9606 GN=SLC12A2 PE=1 SV=1	17	2568.23	2540.29	2102.8	2152.89	2069.05	2791.59	2768.92	2608.81	2883.76	2924.13	2976.61
sp|P35453|HXD13_HUMAN	HOXD13	Homeobox protein Hox-D13 OS=Homo sapiens OX=9606 GN=HOXD13 PE=1 SV=3	8	896.999	919.978	710.117	733.089	700.291	912.211	834.508	881.589	931.777	1032.27	996.28
sp|Q99453|PHX2B_HUMAN	PHOX2B	Paired mesoderm homeobox protein 2B OS=Homo sapiens OX=9606 GN=PHOX2B PE=1 SV=2	1	146.276	104.499	138.138	127.877	140.273	155.142	146.64	175.628	163.818	130.026	156.319
sp|Q9H161|ALX4_HUMAN	ALX4	Homeobox protein aristaless-like 4 OS=Homo sapiens OX=9606 GN=ALX4 PE=1 SV=2	5	614.515	607.372	469.052	457.885	499.883	491.274	458.233	484.524	439.297	450.367	443.433
sp|Q15699|ALX1_HUMAN	ALX1	ALX homeobox protein 1 OS=Homo sapiens OX=9606 GN=ALX1 PE=1 SV=2	4	508.091	496.919	329.39	330.899	363.825	456.686	447.307	474.897	404.298	454.379	455.33
sp|Q96QS3|ARX_HUMAN	ARX	Homeobox protein ARX OS=Homo sapiens OX=9606 GN=ARX PE=1 SV=1	7	385.619	385.464	514.404	512.822	567.598	422.673	418.438	423.964	461.339	419.762	398.823
sp|Q99811|PRRX2_HUMAN	PRRX2	Paired mesoderm homeobox protein 2 OS=Homo sapiens OX=9606 GN=PRRX2 PE=2 SV=2	4	634.589	631.865	505.625	469.694	541.61	595.84	605.733	647.995	571.839	561.874	517.983
sp|Q9NQS7|INCE_HUMAN	INCENP	Inner centromere protein OS=Homo sapiens OX=9606 GN=INCENP PE=1 SV=3	17	3107.88	3363	3072.12	3277.44	2976.75	4168.01	3825.89	3758.45	932.078	1020.75	988.843
sp|P36578|RL4_HUMAN	RPL4	60S ribosomal protein L4 OS=Homo sapiens OX=9606 GN=RPL4 PE=1 SV=5	36	6273.72	6604.1	7693.6	8240.49	8123.91	6403.88	6615.86	6817.02	5802.22	5709.6	5795.74
sp|Q8NCE2|MTMRE_HUMAN	MTMR14	Myotubularin-related protein 14 OS=Homo sapiens OX=9606 GN=MTMR14 PE=1 SV=2	5	207.795	196.047	245.022	208.091	235.531	189.433	180.742	194.434	216.614	196.578	194.65
sp|Q6SPF0|SAMD1_HUMAN	SAMD1	Atherin OS=Homo sapiens OX=9606 GN=SAMD1 PE=1 SV=1	18	1683.94	1750.57	1333.15	1397.46	1391.47	2000.86	1890.71	1966.69	1460.25	1486.78	1419.37
sp|O76031|CLPX_HUMAN	CLPX	ATP-dependent Clp protease ATP-binding subunit clpX-like, mitochondrial OS=Homo sapiens OX=9606 GN=CLPX PE=1 SV=2	23	4001.69	4353.41	2979.44	3027.1	3019.58	4231.87	4388.61	3919.03	4562.42	4598.29	4664.17
sp|P82914|RT15_HUMAN	MRPS15	28S ribosomal protein S15, mitochondrial OS=Homo sapiens OX=9606 GN=MRPS15 PE=1 SV=1	8	1642.36	1509.11	1102.75	1042.77	1106.03	1424.14	1539.4	1342.42	1689.01	1627.41	1709.79
[truncated: 8,636 more rows]
