# Supplementary material for: Rapid and direct control of target protein levels with VHL-recruiting dTAG molecules
Source: Nat Commun. 2020 Sep 18;11:4687. doi: 10.1038/s41467-020-18377-w (PMC7501296; doi:10.1038/s41467-020-18377-w)
Supplement: Supplementary file 4 — Supplementary Data 2 [file 41467_2020_18377_MOESM4_ESM.xlsx]

## Sheet: Legend, tab, column information
Data file	Legend
Supplementary Data 2	Mass spectrometry-based proteomics processed data files.
Tab Name	Description
LACZ_dTAGv-1_v_DMSO	Fold change and significance testing for each protein comparing 4 h treatments of DMSO and dTAGV-1 in PATU-8902 LACZ-FKBP12F36V cells.
LACZ_dTAGv-1-NEG_v_DMSO	Fold change and significance testing for each protein comparing 4 h treatments of DMSO and dTAGV-1-NEG in PATU-8902 LACZ-FKBP12F36V cells.
EWS-FLI_6h_dTAGv-1_v_DMSO	Fold change and significance testing for each protein comparing 6 h treatments of DMSO and dTAGV-1 in EWS502 FKBP12F36V -EWS/FLI; EWS/FLI-/- cells.
Column Names	Description
Protein ID/Uniprot ID	Uniprot ID corresponding to each protein.
Symbol	Official gene symbol corresponding to each protein.
Description	Full protein name, species, gene symbol.
Number of unique peptides	Number of unique peptides identified per protein.
log2 (Fold change)	Log2-transformed fold change compared to DMSO.
log10 (P value)	Log10-transformed P values generated from two-tailed Student's t-test.
q value	q value generated from permutation-based FDR test.
Fold change < -2	Fold change in which '+' refers to fold change < -2.
Fold change > 2	Fold change in which '+' refers to fold change > 2.
Student's t-test significant (P < 0.001)	Two-tailed Student's t-test significance output in which '+' refers to P < 0.001.
Permutation-based FDR significant (q < 0.05)	Permutation-based FDR significance output in which '+' refers to q < 0.05.

## Sheet: LACZ_dTAGv-1_v_DMSO
Uniprot ID	Symbol	Description	Number of unique peptides	log2 (Fold change)	log10 (P value)	q value	Fold change < -2	Fold change > 2	Student's t-test significant (P < 0.001)	Permutation-based FDR significant (q < 0.05)
sp|P000001|LACZ_HUMAN_fusion	LACZ-FKBP12F36V	LACZ-Fkbp OS=Homo sapiens GN=LACZ-FKBP12 PE=1 SV=3	33	-1.08209	-5.12764	0	+		+	+
sp|P13498|CY24A_HUMAN	CYBA	Cytochrome b-245 light chain OS=Homo sapiens OX=9606 GN=CYBA PE=1 SV=3	5	-0.293087	-5.65479	0			+	+
sp|Q9NP72|RAB18_HUMAN	RAB18	Ras-related protein Rab-18 OS=Homo sapiens OX=9606 GN=RAB18 PE=1 SV=1	12	-0.0837762	-4.33461	0			+	+
tr|B5ME97|B5ME97_HUMAN	SEPTIN10	Septin 10, isoform CRA_c OS=Homo sapiens OX=9606 GN=SEPTIN10 PE=1 SV=2	22	0.141848	-4.66426	0			+	+
sp|O75815|BCAR3_HUMAN	BCAR3	Breast cancer anti-estrogen resistance protein 3 OS=Homo sapiens OX=9606 GN=BCAR3 PE=1 SV=1	27	0.157825	-4.47689	0			+	+
sp|P15927-3|RFA2_HUMAN	RPA2	Isoform 3 of Replication protein A 32 kDa subunit OS=Homo sapiens OX=9606 GN=RPA2	22	0.173568	-4.88501	0			+	+
sp|Q9BRR8|GPTC1_HUMAN	GPATCH1	G patch domain-containing protein 1 OS=Homo sapiens OX=9606 GN=GPATCH1 PE=1 SV=1	8	0.135166	-4.15649	0.0106667			+	+
sp|Q92688|AN32B_HUMAN	ANP32B	Acidic leucine-rich nuclear phosphoprotein 32 family member B OS=Homo sapiens OX=9606 GN=ANP32B PE=1 SV=1	29	0.155038	-4.21994	0.012			+	+
sp|O95900|TRUB2_HUMAN	TRUB2	Mitochondrial mRNA pseudouridine synthase TRUB2 OS=Homo sapiens OX=9606 GN=TRUB2 PE=1 SV=1	6	-0.121854	-4.2603	0.0137143			+	+
tr|E9PLP8|E9PLP8_HUMAN	CSTF3	Cleavage stimulation factor subunit 3 OS=Homo sapiens OX=9606 GN=CSTF3 PE=1 SV=2	36	-0.102571	-3.97546	0.0403636			+	+
sp|Q99536|VAT1_HUMAN	VAT1	Synaptic vesicle membrane protein VAT-1 homolog OS=Homo sapiens OX=9606 GN=VAT1 PE=1 SV=2	21	0.396667	-4.01264	0.0444			+	+
sp|P46109|CRKL_HUMAN	CRKL	Crk-like protein OS=Homo sapiens OX=9606 GN=CRKL PE=1 SV=1	14	0.133044	-3.78853	0.0833333			+
sp|P41214|EIF2D_HUMAN	EIF2D	Eukaryotic translation initiation factor 2D OS=Homo sapiens OX=9606 GN=EIF2D PE=1 SV=3	12	0.16039	-3.73886	0.0852308			+
sp|O95347|SMC2_HUMAN	SMC2	Structural maintenance of chromosomes protein 2 OS=Homo sapiens OX=9606 GN=SMC2 PE=1 SV=2	79	0.10707	-3.40645	0.0939048			+
sp|P50440|GATM_HUMAN	GATM	Glycine amidinotransferase, mitochondrial OS=Homo sapiens OX=9606 GN=GATM PE=1 SV=1	19	-0.122762	-3.47994	0.0984444			+
sp|Q96T51|RUFY1_HUMAN	RUFY1	RUN and FYVE domain-containing protein 1 OS=Homo sapiens OX=9606 GN=RUFY1 PE=1 SV=2	29	0.105729	-3.44597	0.0986			+
sp|O94888|UBXN7_HUMAN	UBXN7	UBX domain-containing protein 7 OS=Homo sapiens OX=9606 GN=UBXN7 PE=1 SV=2	13	0.137013	-3.59572	0.101143			+
sp|Q96QT6|PHF12_HUMAN	PHF12	PHD finger protein 12 OS=Homo sapiens OX=9606 GN=PHF12 PE=1 SV=2	9	-0.189231	-3.45825	0.103789			+
sp|Q16795|NDUA9_HUMAN	NDUFA9	NADH dehydrogenase [ubiquinone] 1 alpha subcomplex subunit 9, mitochondrial OS=Homo sapiens OX=9606 GN=NDUFA9 PE=1 SV=2	38	-0.157419	-3.33607	0.103818			+
sp|Q9Y676|RT18B_HUMAN	MRPS18B	28S ribosomal protein S18b, mitochondrial OS=Homo sapiens OX=9606 GN=MRPS18B PE=1 SV=1	12	-0.120751	-3.32257	0.104			+
sp|O94826|TOM70_HUMAN	TOMM70	Mitochondrial import receptor subunit TOM70 OS=Homo sapiens OX=9606 GN=TOMM70 PE=1 SV=1	100	-0.0656087	-3.48529	0.104235			+
sp|Q6Y7W6|GGYF2_HUMAN	GIGYF2	GRB10-interacting GYF protein 2 OS=Homo sapiens OX=9606 GN=GIGYF2 PE=1 SV=1	27	0.132271	-2.75174	0.106813
sp|Q9BV73|CP250_HUMAN	CEP250	Centrosome-associated protein CEP250 OS=Homo sapiens OX=9606 GN=CEP250 PE=1 SV=2	5	0.112156	-2.72627	0.107417
sp|O43482|MS18B_HUMAN	OIP5	Protein Mis18-beta OS=Homo sapiens OX=9606 GN=OIP5 PE=1 SV=2	2	-0.166518	-2.93657	0.107419
sp|Q5EBM0|CMPK2_HUMAN	CMPK2	UMP-CMP kinase 2, mitochondrial OS=Homo sapiens OX=9606 GN=CMPK2 PE=1 SV=3	2	0.449918	-2.92706	0.1075
sp|Q8NF37|PCAT1_HUMAN	LPCAT1	Lysophosphatidylcholine acyltransferase 1 OS=Homo sapiens OX=9606 GN=LPCAT1 PE=1 SV=2	15	-0.346417	-2.92971	0.107746
sp|P49748-3|ACADV_HUMAN	ACADVL	Isoform 3 of Very long-chain specific acyl-CoA dehydrogenase, mitochondrial OS=Homo sapiens OX=9606 GN=ACADVL	54	-0.116493	-2.75453	0.108
sp|O60333-4|KIF1B_HUMAN	KIF1B	Isoform 4 of Kinesin-like protein KIF1B OS=Homo sapiens OX=9606 GN=KIF1B	10	0.072087	-2.9886	0.108148
sp|Q08378|GOGA3_HUMAN	GOLGA3	Golgin subfamily A member 3 OS=Homo sapiens OX=9606 GN=GOLGA3 PE=1 SV=2	46	0.0892982	-2.72991	0.108547
sp|Q6P2H3|CEP85_HUMAN	CEP85	Centrosomal protein of 85 kDa OS=Homo sapiens OX=9606 GN=CEP85 PE=1 SV=1	3	0.237655	-2.68444	0.108808
sp|O75475|PSIP1_HUMAN	PSIP1	PC4 and SFRS1-interacting protein OS=Homo sapiens OX=9606 GN=PSIP1 PE=1 SV=1	47	-0.176703	-2.69138	0.108971
tr|E7ET40|E7ET40_HUMAN	PLAU	Urokinase-type plasminogen activator OS=Homo sapiens OX=9606 GN=PLAU PE=1 SV=1	18	0.203764	-2.65102	0.108991
sp|Q8N3U4-2|STAG2_HUMAN	STAG2	Isoform 2 of Cohesin subunit SA-2 OS=Homo sapiens OX=9606 GN=STAG2	39	-0.142765	-2.94405	0.10918
tr|E7EX59|E7EX59_HUMAN	PCCB	Propionyl-CoA carboxylase beta chain, mitochondrial OS=Homo sapiens OX=9606 GN=PCCB PE=1 SV=1	15	-0.119746	-2.75515	0.109213
sp|Q5T160|SYRM_HUMAN	RARS2	Probable arginine--tRNA ligase, mitochondrial OS=Homo sapiens OX=9606 GN=RARS2 PE=1 SV=1	13	-0.114531	-2.76657	0.109409
sp|Q8N5Y2|MS3L1_HUMAN	MSL3	Male-specific lethal 3 homolog OS=Homo sapiens OX=9606 GN=MSL3 PE=1 SV=1	7	-0.105103	-2.78161	0.109429
sp|Q9H6R0|DHX33_HUMAN	DHX33	ATP-dependent RNA helicase DHX33 OS=Homo sapiens OX=9606 GN=DHX33 PE=1 SV=2	19	-0.156795	-2.73072	0.109702
sp|Q02978|M2OM_HUMAN	SLC25A11	Mitochondrial 2-oxoglutarate/malate carrier protein OS=Homo sapiens OX=9606 GN=SLC25A11 PE=1 SV=3	6	-0.242664	-2.73486	0.10972
sp|Q9H0C8|ILKAP_HUMAN	ILKAP	Integrin-linked kinase-associated serine/threonine phosphatase 2C OS=Homo sapiens OX=9606 GN=ILKAP PE=1 SV=1	15	0.120721	-2.73764	0.109739
sp|O75792|RNH2A_HUMAN	RNASEH2A	Ribonuclease H2 subunit A OS=Homo sapiens OX=9606 GN=RNASEH2A PE=1 SV=2	12	0.142588	-2.67918	0.109905
sp|Q9Y2A9|B3GN3_HUMAN	B3GNT3	N-acetyllactosaminide beta-1,3-N-acetylglucosaminyltransferase 3 OS=Homo sapiens OX=9606 GN=B3GNT3 PE=1 SV=2	6	-0.144231	-2.65264	0.109964
sp|Q5VZE5|NAA35_HUMAN	NAA35	N-alpha-acetyltransferase 35, NatC auxiliary subunit OS=Homo sapiens OX=9606 GN=NAA35 PE=1 SV=1	9	0.0959794	-2.69169	0.110039
sp|Q9P2B7|CFA97_HUMAN	CFAP97	Cilia- and flagella-associated protein 97 OS=Homo sapiens OX=9606 GN=CFAP97 PE=1 SV=2	1	0.189839	-2.98888	0.110189
sp|Q15526|SURF1_HUMAN	SURF1	Surfeit locus protein 1 OS=Homo sapiens OX=9606 GN=SURF1 PE=1 SV=1	5	-0.26248	-2.76762	0.110667
sp|P62699|YPEL5_HUMAN	YPEL5	Protein yippee-like 5 OS=Homo sapiens OX=9606 GN=YPEL5 PE=1 SV=1	2	-0.131925	-2.78295	0.110747
sp|Q567U6|CCD93_HUMAN	CCDC93	Coiled-coil domain-containing protein 93 OS=Homo sapiens OX=9606 GN=CCDC93 PE=1 SV=2	15	0.0961103	-3.50479	0.11075			+
sp|P17152|TMM11_HUMAN	TMEM11	Transmembrane protein 11, mitochondrial OS=Homo sapiens OX=9606 GN=TMEM11 PE=1 SV=1	8	-0.0916246	-2.65409	0.110955
sp|Q96A37|RN166_HUMAN	RNF166	E3 ubiquitin-protein ligase RNF166 OS=Homo sapiens OX=9606 GN=RNF166 PE=1 SV=1	1	0.197906	-2.6042	0.110984
sp|O14964|HGS_HUMAN	HGS	Hepatocyte growth factor-regulated tyrosine kinase substrate OS=Homo sapiens OX=9606 GN=HGS PE=1 SV=1	30	0.0951004	-2.94881	0.111
sp|Q9NWR8|MCUB_HUMAN	MCUB	Calcium uniporter regulatory subunit MCUb, mitochondrial OS=Homo sapiens OX=9606 GN=MCUB PE=1 SV=2	4	-0.143545	-2.66705	0.111037
sp|Q8N2U0|TM256_HUMAN	TMEM256	Transmembrane protein 256 OS=Homo sapiens OX=9606 GN=TMEM256 PE=3 SV=1	2	0.231611	-2.69409	0.111129
sp|Q9BRZ2|TRI56_HUMAN	TRIM56	E3 ubiquitin-protein ligase TRIM56 OS=Homo sapiens OX=9606 GN=TRIM56 PE=1 SV=3	17	0.0711308	-2.66255	0.111156
sp|O75072|FKTN_HUMAN	FKTN	Fukutin OS=Homo sapiens OX=9606 GN=FKTN PE=1 SV=2	2	-0.189961	-2.7077	0.111313
sp|Q6KC79|NIPBL_HUMAN	NIPBL	Nipped-B-like protein OS=Homo sapiens OX=9606 GN=NIPBL PE=1 SV=2	66	-0.10763	-2.70835	0.111469
sp|Q14318-2|FKBP8_HUMAN	FKBP8	Isoform 2 of Peptidyl-prolyl cis-trans isomerase FKBP8 OS=Homo sapiens OX=9606 GN=FKBP8	23	-0.0885061	-2.60784	0.111872
sp|Q6P1M3|L2GL2_HUMAN	LLGL2	LLGL scribble cell polarity complex component 2 OS=Homo sapiens OX=9606 GN=LLGL2 PE=1 SV=2	36	-0.114626	-2.76768	0.111953
sp|Q8WUK0|PTPM1_HUMAN	PTPMT1	Phosphatidylglycerophosphatase and protein-tyrosine phosphatase 1 OS=Homo sapiens OX=9606 GN=PTPMT1 PE=1 SV=1	7	-0.189278	-2.67104	0.111962
sp|P45877|PPIC_HUMAN	PPIC	Peptidyl-prolyl cis-trans isomerase C OS=Homo sapiens OX=9606 GN=PPIC PE=1 SV=1	4	-0.210861	-2.65503	0.111964
sp|Q9H0V9-2|LMA2L_HUMAN	LMAN2L	Isoform 2 of VIP36-like protein OS=Homo sapiens OX=9606 GN=LMAN2L	9	-0.173583	-3.21786	0.112			+
sp|Q8NBJ5|GT251_HUMAN	COLGALT1	Procollagen galactosyltransferase 1 OS=Homo sapiens OX=9606 GN=COLGALT1 PE=1 SV=1	41	-0.0928443	-2.6121	0.112032
tr|A0A1P0AYU5|A0A1P0AYU5_HUMAN	SFXN3	Sidoreflexin OS=Homo sapiens OX=9606 GN=SFXN3 PE=1 SV=1	19	-0.0959826	-2.66917	0.112075
sp|Q9H5K3|SG196_HUMAN	POMK	Protein O-mannose kinase OS=Homo sapiens OX=9606 GN=POMK PE=1 SV=1	13	-0.189573	-2.78462	0.112098
sp|Q53EP0|FND3B_HUMAN	FNDC3B	Fibronectin type III domain-containing protein 3B OS=Homo sapiens OX=9606 GN=FNDC3B PE=1 SV=2	21	-0.148014	-2.90701	0.112123
sp|P05386|RLA1_HUMAN	RPLP1	60S acidic ribosomal protein P1 OS=Homo sapiens OX=9606 GN=RPLP1 PE=1 SV=1	8	0.287266	-2.64268	0.112175
tr|I3L0B8|I3L0B8_HUMAN	SLC25A52	Solute carrier family 25 member 52 OS=Homo sapiens OX=9606 GN=SLC25A52 PE=1 SV=1	1	0.321507	-2.69735	0.11224
sp|P42704|LPPRC_HUMAN	LRPPRC	Leucine-rich PPR motif-containing protein, mitochondrial OS=Homo sapiens OX=9606 GN=LRPPRC PE=1 SV=3	203	-0.0766579	-2.86081	0.112282
sp|Q9ULC3|RAB23_HUMAN	RAB23	Ras-related protein Rab-23 OS=Homo sapiens OX=9606 GN=RAB23 PE=1 SV=1	5	-0.245824	-2.9908	0.112308
sp|P04035-3|HMDH_HUMAN	HMGCR	Isoform 3 of 3-hydroxy-3-methylglutaryl-coenzyme A reductase OS=Homo sapiens OX=9606 GN=HMGCR	6	0.540138	-2.89877	0.112364
sp|Q9NVT9|ARMC1_HUMAN	ARMC1	Armadillo repeat-containing protein 1 OS=Homo sapiens OX=9606 GN=ARMC1 PE=1 SV=1	9	-0.135752	-2.89023	0.112537
sp|Q15438|CYH1_HUMAN	CYTH1	Cytohesin-1 OS=Homo sapiens OX=9606 GN=CYTH1 PE=1 SV=1	6	0.185233	-2.70923	0.112619
sp|O14879|IFIT3_HUMAN	IFIT3	Interferon-induced protein with tetratricopeptide repeats 3 OS=Homo sapiens OX=9606 GN=IFIT3 PE=1 SV=1	30	0.122032	-2.88274	0.112706
sp|Q92545|TM131_HUMAN	TMEM131	Transmembrane protein 131 OS=Homo sapiens OX=9606 GN=TMEM131 PE=1 SV=3	21	-0.138192	-2.94946	0.112881
sp|Q96FZ2|HMCES_HUMAN	HMCES	Abasic site processing protein HMCES OS=Homo sapiens OX=9606 GN=HMCES PE=1 SV=1	8	0.257786	-2.63432	0.112931
tr|A0A0B4J1T8|A0A0B4J1T8_HUMAN	EPHA6	Ephrin type-A receptor 6 OS=Homo sapiens OX=9606 GN=EPHA6 PE=1 SV=1	3	-0.217415	-2.6147	0.112943
sp|Q96C86|DCPS_HUMAN	DCPS	m7GpppX diphosphatase OS=Homo sapiens OX=9606 GN=DCPS PE=1 SV=2	14	0.0965455	-2.63329	0.113017
sp|Q9HCU5|PREB_HUMAN	PREB	Prolactin regulatory element-binding protein OS=Homo sapiens OX=9606 GN=PREB PE=1 SV=2	14	-0.137467	-2.63404	0.11306
sp|Q9Y4W2|LAS1L_HUMAN	LAS1L	Ribosomal biogenesis protein LAS1L OS=Homo sapiens OX=9606 GN=LAS1L PE=1 SV=2	25	-0.0871185	-2.84537	0.113151
sp|Q96BZ8|LENG1_HUMAN	LENG1	Leukocyte receptor cluster member 1 OS=Homo sapiens OX=9606 GN=LENG1 PE=1 SV=1	2	0.159954	-2.7699	0.113271
sp|Q96I59|SYNM_HUMAN	NARS2	Probable asparagine--tRNA ligase, mitochondrial OS=Homo sapiens OX=9606 GN=NARS2 PE=1 SV=3	15	-0.109965	-2.8525	0.113389
sp|Q9P2R7|SUCB1_HUMAN	SUCLA2	Succinate--CoA ligase [ADP-forming] subunit beta, mitochondrial OS=Homo sapiens OX=9606 GN=SUCLA2 PE=1 SV=3	41	-0.153882	-2.78526	0.113481
sp|Q9BSE5|SPEB_HUMAN	AGMAT	Agmatinase, mitochondrial OS=Homo sapiens OX=9606 GN=AGMAT PE=1 SV=2	13	-0.167765	-2.61771	0.113869
sp|Q8NC96|NECP1_HUMAN	NECAP1	Adaptin ear-binding coat-associated protein 1 OS=Homo sapiens OX=9606 GN=NECAP1 PE=1 SV=2	8	0.160392	-2.86235	0.113886
sp|P18858|DNLI1_HUMAN	LIG1	DNA ligase 1 OS=Homo sapiens OX=9606 GN=LIG1 PE=1 SV=1	24	0.203164	-2.63565	0.113913
sp|Q9HBH5|RDH14_HUMAN	RDH14	Retinol dehydrogenase 14 OS=Homo sapiens OX=9606 GN=RDH14 PE=1 SV=1	9	-0.184783	-2.62719	0.113967
tr|A0A3B3IT31|A0A3B3IT31_HUMAN	LMBRD1	Probable lysosomal cobalamin transporter OS=Homo sapiens OX=9606 GN=LMBRD1 PE=1 SV=1	5	-0.331168	-2.62309	0.11405
sp|Q6UW68|TM205_HUMAN	TMEM205	Transmembrane protein 205 OS=Homo sapiens OX=9606 GN=TMEM205 PE=1 SV=1	5	-0.221403	-2.87112	0.114203
sp|Q8NF91|SYNE1_HUMAN	SYNE1	Nesprin-1 OS=Homo sapiens OX=9606 GN=SYNE1 PE=1 SV=4	3	-0.167408	-2.99913	0.11451
sp|Q86SF2|GALT7_HUMAN	GALNT7	N-acetylgalactosaminyltransferase 7 OS=Homo sapiens OX=9606 GN=GALNT7 PE=1 SV=1	25	-0.115111	-2.9833	0.114618
sp|Q9Y3T9|NOC2L_HUMAN	NOC2L	Nucleolar complex protein 2 homolog OS=Homo sapiens OX=9606 GN=NOC2L PE=1 SV=4	31	-0.146328	-2.51916	0.114827
sp|O15460-2|P4HA2_HUMAN	P4HA2	Isoform IIa of Prolyl 4-hydroxylase subunit alpha-2 OS=Homo sapiens OX=9606 GN=P4HA2	16	-0.162427	-2.95021	0.114828
sp|Q92599|SEPT8_HUMAN	SEPTIN8	Septin-8 OS=Homo sapiens OX=9606 GN=SEPTIN8 PE=1 SV=4	12	0.153716	-2.58077	0.114844
sp|Q53R41|FAKD1_HUMAN	FASTKD1	FAST kinase domain-containing protein 1, mitochondrial OS=Homo sapiens OX=9606 GN=FASTKD1 PE=1 SV=1	13	-0.109174	-2.52442	0.114872
sp|Q7Z2W9|RM21_HUMAN	MRPL21	39S ribosomal protein L21, mitochondrial OS=Homo sapiens OX=9606 GN=MRPL21 PE=1 SV=2	6	-0.10069	-2.78651	0.1149
sp|Q9Y3D9|RT23_HUMAN	MRPS23	28S ribosomal protein S23, mitochondrial OS=Homo sapiens OX=9606 GN=MRPS23 PE=1 SV=2	16	-0.125211	-2.62734	0.114924
sp|Q86WJ1|CHD1L_HUMAN	CHD1L	Chromodomain-helicase-DNA-binding protein 1-like OS=Homo sapiens OX=9606 GN=CHD1L PE=1 SV=3	8	0.169824	-2.52553	0.115649
sp|Q8WV22|NSE1_HUMAN	NSMCE1	Non-structural maintenance of chromosomes element 1 homolog OS=Homo sapiens OX=9606 GN=NSMCE1 PE=1 SV=5	8	-0.0895379	-3.2183	0.115733			+
sp|P31431|SDC4_HUMAN	SDC4	Syndecan-4 OS=Homo sapiens OX=9606 GN=SDC4 PE=1 SV=2	8	-0.271703	-2.58093	0.115748
sp|Q53G59-2|KLH12_HUMAN	KLHL12	Isoform 2 of Kelch-like protein 12 OS=Homo sapiens OX=9606 GN=KLHL12	2	-0.13261	-2.50737	0.115768
sp|Q92575|UBXN4_HUMAN	UBXN4	UBX domain-containing protein 4 OS=Homo sapiens OX=9606 GN=UBXN4 PE=1 SV=2	14	-0.192965	-2.50392	0.115771
sp|Q96K49|TM87B_HUMAN	TMEM87B	Transmembrane protein 87B OS=Homo sapiens OX=9606 GN=TMEM87B PE=1 SV=1	7	-0.154145	-2.50508	0.115821
sp|Q3MIP1|IPIL2_HUMAN	ITPRIPL2	Inositol 1,4,5-trisphosphate receptor-interacting protein-like 2 OS=Homo sapiens OX=9606 GN=ITPRIPL2 PE=1 SV=1	4	-0.121985	-3.12239	0.115889			+
sp|Q5VST6-2|AB17B_HUMAN	ABHD17B	Isoform 2 of Alpha/beta hydrolase domain-containing protein 17B OS=Homo sapiens OX=9606 GN=ABHD17B	5	-0.295473	-2.53563	0.116056
sp|P12268|IMDH2_HUMAN	IMPDH2	Inosine-5'-monophosphate dehydrogenase 2 OS=Homo sapiens OX=9606 GN=IMPDH2 PE=1 SV=2	31	0.164616	-2.82057	0.116263
sp|Q96HE9|PRR11_HUMAN	PRR11	Proline-rich protein 11 OS=Homo sapiens OX=9606 GN=PRR11 PE=1 SV=1	16	-0.182625	-2.78833	0.116354
tr|D6RE79|D6RE79_HUMAN	MFSD10	Major facilitator superfamily domain-containing protein 10 OS=Homo sapiens OX=9606 GN=MFSD10 PE=1 SV=1	5	-0.438082	-2.51549	0.116371
sp|Q5VZL5|ZMYM4_HUMAN	ZMYM4	Zinc finger MYM-type protein 4 OS=Homo sapiens OX=9606 GN=ZMYM4 PE=1 SV=1	15	-0.149475	-2.52593	0.116435
sp|Q10713|MPPA_HUMAN	PMPCA	Mitochondrial-processing peptidase subunit alpha OS=Homo sapiens OX=9606 GN=PMPCA PE=1 SV=2	41	-0.149468	-2.50978	0.116519
sp|Q9H814|PHAX_HUMAN	PHAX	Phosphorylated adapter RNA export protein OS=Homo sapiens OX=9606 GN=PHAX PE=1 SV=1	7	-0.0980183	-3.00492	0.116571			+
sp|O75116|ROCK2_HUMAN	ROCK2	Rho-associated protein kinase 2 OS=Homo sapiens OX=9606 GN=ROCK2 PE=1 SV=4	38	0.138764	-2.83647	0.116649
sp|Q92552-2|RT27_HUMAN	MRPS27	Isoform 2 of 28S ribosomal protein S27, mitochondrial OS=Homo sapiens OX=9606 GN=MRPS27	23	-0.0938215	-3.00216	0.1168			+
sp|Q5VV42|CDKAL_HUMAN	CDKAL1	Threonylcarbamoyladenosine tRNA methylthiotransferase OS=Homo sapiens OX=9606 GN=CDKAL1 PE=1 SV=1	18	-0.111051	-2.54297	0.116817
sp|Q86WK9|PAQR7_HUMAN	PAQR7	Membrane progestin receptor alpha OS=Homo sapiens OX=9606 GN=PAQR7 PE=2 SV=1	7	-0.176122	-2.95959	0.116842
sp|P47985|UCRI_HUMAN	UQCRFS1	Cytochrome b-c1 complex subunit Rieske, mitochondrial OS=Homo sapiens OX=9606 GN=UQCRFS1 PE=1 SV=2	20	-0.111478	-2.53822	0.116867
sp|Q9NV88|INT9_HUMAN	INTS9	Integrator complex subunit 9 OS=Homo sapiens OX=9606 GN=INTS9 PE=1 SV=2	16	-0.0770292	-2.52702	0.117233
sp|O95977|S1PR4_HUMAN	S1PR4	Sphingosine 1-phosphate receptor 4 OS=Homo sapiens OX=9606 GN=S1PR4 PE=1 SV=1	5	-0.239084	-2.51338	0.117237
sp|Q12904-2|AIMP1_HUMAN	AIMP1	Isoform 2 of Aminoacyl tRNA synthase complex-interacting multifunctional protein 1 OS=Homo sapiens OX=9606 GN=AIMP1	36	0.132971	-2.51097	0.117281
sp|Q9BTE6|AASD1_HUMAN	AARSD1	Alanyl-tRNA editing protein Aarsd1 OS=Homo sapiens OX=9606 GN=AARSD1 PE=1 SV=2	13	0.156105	-2.53308	0.117379
sp|Q8TEP8|CE192_HUMAN	CEP192	Centrosomal protein of 192 kDa OS=Homo sapiens OX=9606 GN=CEP192 PE=1 SV=3	3	-0.421649	-2.48799	0.11756
sp|Q7LBC6|KDM3B_HUMAN	KDM3B	Lysine-specific demethylase 3B OS=Homo sapiens OX=9606 GN=KDM3B PE=1 SV=2	46	0.0974334	-2.54377	0.117645
sp|Q96EA4|SPDLY_HUMAN	SPDL1	Protein Spindly OS=Homo sapiens OX=9606 GN=SPDL1 PE=1 SV=2	14	0.111254	-2.4943	0.117696
sp|P08238|HS90B_HUMAN	HSP90AB1	Heat shock protein HSP 90-beta OS=Homo sapiens OX=9606 GN=HSP90AB1 PE=1 SV=4	163	0.140958	-2.8227	0.117813
sp|P08240|SRPRA_HUMAN	SRPRA	Signal recognition particle receptor subunit alpha OS=Homo sapiens OX=9606 GN=SRPRA PE=1 SV=2	48	-0.144	-2.54612	0.117829
sp|Q9NRS6|SNX15_HUMAN	SNX15	Sorting nexin-15 OS=Homo sapiens OX=9606 GN=SNX15 PE=1 SV=1	8	0.079058	-2.79176	0.117846
tr|A0A087WWF6|A0A087WWF6_HUMAN	POLD2	DNA polymerase delta subunit 2 OS=Homo sapiens OX=9606 GN=POLD2 PE=1 SV=1	17	0.114868	-2.48047	0.118086
sp|O60353|FZD6_HUMAN	FZD6	Frizzled-6 OS=Homo sapiens OX=9606 GN=FZD6 PE=1 SV=2	15	-0.237313	-3.52218	0.118133			+
sp|P42356|PI4KA_HUMAN	PI4KA	Phosphatidylinositol 4-kinase alpha OS=Homo sapiens OX=9606 GN=PI4KA PE=1 SV=4	19	-0.107608	-2.54712	0.118676
sp|Q8NEN9|PDZD8_HUMAN	PDZD8	PDZ domain-containing protein 8 OS=Homo sapiens OX=9606 GN=PDZD8 PE=1 SV=1	8	-0.140091	-2.57402	0.118698
sp|Q9NYH9|UTP6_HUMAN	UTP6	U3 small nucleolar RNA-associated protein 6 homolog OS=Homo sapiens OX=9606 GN=UTP6 PE=2 SV=2	21	-0.116858	-2.47754	0.11878
sp|O96011|PX11B_HUMAN	PEX11B	Peroxisomal membrane protein 11B OS=Homo sapiens OX=9606 GN=PEX11B PE=1 SV=1	9	-0.246277	-2.48166	0.118815
sp|Q709F0|ACD11_HUMAN	ACAD11	Acyl-CoA dehydrogenase family member 11 OS=Homo sapiens OX=9606 GN=ACAD11 PE=1 SV=3	10	-0.130686	-2.96783	0.118929
sp|Q96EX1|SIM12_HUMAN	SMIM12	Small integral membrane protein 12 OS=Homo sapiens OX=9606 GN=SMIM12 PE=1 SV=3	4	-0.139349	-3.14148	0.118941			+
sp|Q9H633-4|RPP21_HUMAN	RPP21	Isoform 4 of Ribonuclease P protein subunit p21 OS=Homo sapiens OX=9606 GN=RPP21	7	0.105906	-3.00738	0.119			+
sp|Q96CB8|INT12_HUMAN	INTS12	Integrator complex subunit 12 OS=Homo sapiens OX=9606 GN=INTS12 PE=1 SV=1	8	-0.172815	-3.15238	0.119125			+
sp|Q15738|NSDHL_HUMAN	NSDHL	Sterol-4-alpha-carboxylate 3-dehydrogenase, decarboxylating OS=Homo sapiens OX=9606 GN=NSDHL PE=1 SV=2	29	-0.16103	-3.13202	0.1192			+
sp|Q9BT22|ALG1_HUMAN	ALG1	Chitobiosyldiphosphodolichol beta-mannosyltransferase OS=Homo sapiens OX=9606 GN=ALG1 PE=1 SV=2	16	-0.122951	-2.55768	0.119254
sp|P51153|RAB13_HUMAN	RAB13	Ras-related protein Rab-13 OS=Homo sapiens OX=9606 GN=RAB13 PE=1 SV=1	7	-0.129113	-2.80023	0.119377
sp|Q9HAD4|WDR41_HUMAN	WDR41	WD repeat-containing protein 41 OS=Homo sapiens OX=9606 GN=WDR41 PE=1 SV=3	3	-0.109955	-3.11465	0.119459			+
sp|O75643|U520_HUMAN	SNRNP200	U5 small nuclear ribonucleoprotein 200 kDa helicase OS=Homo sapiens OX=9606 GN=SNRNP200 PE=1 SV=2	174	-0.0680714	-2.47543	0.119467
sp|Q629K1|TRIQK_HUMAN	TRIQK	Triple QxxK/R motif-containing protein OS=Homo sapiens OX=9606 GN=TRIQK PE=3 SV=1	1	-0.153933	-2.54752	0.119536
sp|P57735|RAB25_HUMAN	RAB25	Ras-related protein Rab-25 OS=Homo sapiens OX=9606 GN=RAB25 PE=1 SV=2	8	-0.284029	-2.48246	0.119553
sp|Q96GZ6|S41A3_HUMAN	SLC41A3	Solute carrier family 41 member 3 OS=Homo sapiens OX=9606 GN=SLC41A3 PE=1 SV=2	1	-0.371428	-3.23279	0.119571			+
sp|Q6ZNJ1|NBEL2_HUMAN	NBEAL2	Neurobeachin-like protein 2 OS=Homo sapiens OX=9606 GN=NBEAL2 PE=1 SV=2	2	0.268391	-3.22592	0.119724			+
sp|O15066|KIF3B_HUMAN	KIF3B	Kinesin-like protein KIF3B OS=Homo sapiens OX=9606 GN=KIF3B PE=1 SV=1	11	0.150075	-2.47241	0.120145
sp|P63220|RS21_HUMAN	RPS21	40S ribosomal protein S21 OS=Homo sapiens OX=9606 GN=RPS21 PE=1 SV=1	8	0.324179	-2.55778	0.12015
sp|Q6P2Q9|PRP8_HUMAN	PRPF8	Pre-mRNA-processing-splicing factor 8 OS=Homo sapiens OX=9606 GN=PRPF8 PE=1 SV=2	149	-0.0961574	-2.46995	0.120168
tr|G3V556|G3V556_HUMAN	ATP5MPL	ATP synthase subunit ATP5MPL, mitochondrial OS=Homo sapiens OX=9606 GN=ATP5MPL PE=1 SV=1	3	-0.350907	-2.48402	0.1203
sp|P04406|G3P_HUMAN	GAPDH	Glyceraldehyde-3-phosphate dehydrogenase OS=Homo sapiens OX=9606 GN=GAPDH PE=1 SV=3	356	0.298828	-2.54811	0.120409
sp|P21796|VDAC1_HUMAN	VDAC1	Voltage-dependent anion-selective channel protein 1 OS=Homo sapiens OX=9606 GN=VDAC1 PE=1 SV=2	225	-0.0563793	-2.46803	0.120667
sp|Q86WV6|STING_HUMAN	TMEM173	Stimulator of interferon genes protein OS=Homo sapiens OX=9606 GN=TMEM173 PE=1 SV=1	3	-0.212904	-2.55924	0.121061
sp|O75381|PEX14_HUMAN	PEX14	Peroxisomal membrane protein PEX14 OS=Homo sapiens OX=9606 GN=PEX14 PE=1 SV=1	8	-0.0836566	-2.55979	0.121282
sp|Q9P016|THYN1_HUMAN	THYN1	Thymocyte nuclear protein 1 OS=Homo sapiens OX=9606 GN=THYN1 PE=1 SV=1	13	0.160444	-2.54853	0.121294
sp|Q9NV92|NFIP2_HUMAN	NDFIP2	NEDD4 family-interacting protein 2 OS=Homo sapiens OX=9606 GN=NDFIP2 PE=1 SV=2	5	-0.170625	-2.46659	0.12142
sp|Q8N0T1|RBIS_HUMAN	RBIS	Ribosomal biogenesis factor OS=Homo sapiens OX=9606 GN=RBIS PE=1 SV=4	7	-0.158942	-2.54942	0.121511
sp|O95563|MPC2_HUMAN	MPC2	Mitochondrial pyruvate carrier 2 OS=Homo sapiens OX=9606 GN=MPC2 PE=1 SV=1	3	-0.263042	-3.0082	0.121532			+
tr|C9JCA6|C9JCA6_HUMAN	BAZ2B	Bromodomain adjacent to zinc finger domain protein 2B (Fragment) OS=Homo sapiens OX=9606 GN=BAZ2B PE=4 SV=8	1	0.175953	-2.46168	0.121907
sp|P22033|MUTA_HUMAN	MMUT	Methylmalonyl-CoA mutase, mitochondrial OS=Homo sapiens OX=9606 GN=MMUT PE=1 SV=4	18	-0.179893	-3.01256	0.122174			+
sp|Q9Y4A5|TRRAP_HUMAN	TRRAP	Transformation/transcription domain-associated protein OS=Homo sapiens OX=9606 GN=TRRAP PE=1 SV=3	48	-0.117989	-2.56087	0.122215
sp|Q4V328|GRAP1_HUMAN	GRIPAP1	GRIP1-associated protein 1 OS=Homo sapiens OX=9606 GN=GRIPAP1 PE=1 SV=2	27	0.133202	-3.14456	0.122545			+
sp|Q96AG3|S2546_HUMAN	SLC25A46	Solute carrier family 25 member 46 OS=Homo sapiens OX=9606 GN=SLC25A46 PE=1 SV=1	7	-0.204494	-2.46467	0.122612
sp|Q7Z6J0|SH3R1_HUMAN	SH3RF1	E3 ubiquitin-protein ligase SH3RF1 OS=Homo sapiens OX=9606 GN=SH3RF1 PE=1 SV=2	1	0.329949	-2.46371	0.12262
sp|P19367-3|HXK1_HUMAN	HK1	Isoform 3 of Hexokinase-1 OS=Homo sapiens OX=9606 GN=HK1	37	-0.113835	-2.41029	0.122717
sp|Q9NVH0|EXD2_HUMAN	EXD2	Exonuclease 3'-5' domain-containing protein 2 OS=Homo sapiens OX=9606 GN=EXD2 PE=1 SV=2	9	-0.158771	-2.44044	0.123213
sp|Q9UDY8|MALT1_HUMAN	MALT1	Mucosa-associated lymphoid tissue lymphoma translocation protein 1 OS=Homo sapiens OX=9606 GN=MALT1 PE=1 SV=1	14	0.140526	-2.4388	0.123218
sp|Q9NV66|TYW1_HUMAN	TYW1	S-adenosyl-L-methionine-dependent tRNA 4-demethylwyosine synthase TYW1 OS=Homo sapiens OX=9606 GN=TYW1 PE=2 SV=2	7	-0.193349	-2.43203	0.123222
sp|Q92900|RENT1_HUMAN	UPF1	Regulator of nonsense transcripts 1 OS=Homo sapiens OX=9606 GN=UPF1 PE=1 SV=2	69	0.134464	-2.41232	0.123376
sp|P37837|TALDO_HUMAN	TALDO1	Transaldolase OS=Homo sapiens OX=9606 GN=TALDO1 PE=1 SV=2	34	0.165354	-2.40791	0.123787
sp|A6NGB9|WIPF3_HUMAN	WIPF3	WAS/WASL-interacting protein family member 3 OS=Homo sapiens OX=9606 GN=WIPF3 PE=1 SV=4	8	0.135545	-2.40668	0.123788
sp|P05023-4|AT1A1_HUMAN	ATP1A1	Isoform 4 of Sodium/potassium-transporting ATPase subunit alpha-1 OS=Homo sapiens OX=9606 GN=ATP1A1	84	-0.090751	-2.44179	0.12391
sp|Q92499|DDX1_HUMAN	DDX1	ATP-dependent RNA helicase DDX1 OS=Homo sapiens OX=9606 GN=DDX1 PE=1 SV=2	61	0.175851	-3.23694	0.124			+
sp|Q12789|TF3C1_HUMAN	GTF3C1	General transcription factor 3C polypeptide 1 OS=Homo sapiens OX=9606 GN=GTF3C1 PE=1 SV=4	51	-0.120915	-2.41264	0.124043
sp|O94874|UFL1_HUMAN	UFL1	E3 UFM1-protein ligase 1 OS=Homo sapiens OX=9606 GN=UFL1 PE=1 SV=2	49	-0.12688	-2.45441	0.124254
sp|O95235|KI20A_HUMAN	KIF20A	Kinesin-like protein KIF20A OS=Homo sapiens OX=9606 GN=KIF20A PE=1 SV=1	37	-0.11586	-2.4431	0.124614
sp|P53007|TXTP_HUMAN	SLC25A1	Tricarboxylate transport protein, mitochondrial OS=Homo sapiens OX=9606 GN=SLC25A1 PE=1 SV=2	6	-0.195152	-2.41408	0.124717
sp|Q9NU22|MDN1_HUMAN	MDN1	Midasin OS=Homo sapiens OX=9606 GN=MDN1 PE=1 SV=2	116	-0.116389	-3.01583	0.124889			+
tr|B1AK88|B1AK88_HUMAN	CAPZB	F-actin-capping protein subunit beta OS=Homo sapiens OX=9606 GN=CAPZB PE=1 SV=1	42	0.125653	-2.45161	0.124897
sp|P34932|HSP74_HUMAN	HSPA4	Heat shock 70 kDa protein 4 OS=Homo sapiens OX=9606 GN=HSPA4 PE=1 SV=4	141	0.10991	-2.42274	0.124972
sp|O60287|NPA1P_HUMAN	URB1	Nucleolar pre-ribosomal-associated protein 1 OS=Homo sapiens OX=9606 GN=URB1 PE=1 SV=4	32	-0.20113	-2.44643	0.125326
sp|Q9NQV6-6|PRD10_HUMAN	PRDM10	Isoform 6 of PR domain zinc finger protein 10 OS=Homo sapiens OX=9606 GN=PRDM10	3	-0.413668	-2.41537	0.125399
sp|Q9BT25|HAUS8_HUMAN	HAUS8	HAUS augmin-like complex subunit 8 OS=Homo sapiens OX=9606 GN=HAUS8 PE=1 SV=3	9	0.116631	-2.40588	0.125453
sp|P46782|RS5_HUMAN	RPS5	40S ribosomal protein S5 OS=Homo sapiens OX=9606 GN=RPS5 PE=1 SV=4	30	0.170022	-2.41974	0.12556
sp|Q9NSP4|CENPM_HUMAN	CENPM	Centromere protein M OS=Homo sapiens OX=9606 GN=CENPM PE=1 SV=1	3	-0.146016	-2.39514	0.127544
sp|P51812|KS6A3_HUMAN	RPS6KA3	Ribosomal protein S6 kinase alpha-3 OS=Homo sapiens OX=9606 GN=RPS6KA3 PE=1 SV=1	20	0.20566	-3.01587	0.127727			+
sp|Q52LJ0|FA98B_HUMAN	FAM98B	Protein FAM98B OS=Homo sapiens OX=9606 GN=FAM98B PE=1 SV=2	12	0.157242	-2.39763	0.127728
sp|Q969E8|TSR2_HUMAN	TSR2	Pre-rRNA-processing protein TSR2 homolog OS=Homo sapiens OX=9606 GN=TSR2 PE=1 SV=1	2	0.257351	-2.39524	0.128208
sp|Q330K2|NDUF6_HUMAN	NDUFAF6	NADH dehydrogenase (ubiquinone) complex I, assembly factor 6 OS=Homo sapiens OX=9606 GN=NDUFAF6 PE=1 SV=2	3	-0.168329	-3.07278	0.128211			+
sp|Q9NTJ3|SMC4_HUMAN	SMC4	Structural maintenance of chromosomes protein 4 OS=Homo sapiens OX=9606 GN=SMC4 PE=1 SV=2	60	0.118351	-2.38021	0.128388
sp|Q92508|PIEZ1_HUMAN	PIEZO1	Piezo-type mechanosensitive ion channel component 1 OS=Homo sapiens OX=9606 GN=PIEZO1 PE=1 SV=4	9	-0.227839	-2.38652	0.128577
sp|O43808|PM34_HUMAN	SLC25A17	Peroxisomal membrane protein PMP34 OS=Homo sapiens OX=9606 GN=SLC25A17 PE=1 SV=1	2	-0.350502	-3.23953	0.128769			+
sp|O00442-2|RTCA_HUMAN	RTCA	Isoform 2 of RNA 3'-terminal phosphate cyclase OS=Homo sapiens OX=9606 GN=RTCA	8	0.178181	-2.37887	0.128995
sp|Q8WUA4|TF3C2_HUMAN	GTF3C2	General transcription factor 3C polypeptide 2 OS=Homo sapiens OX=9606 GN=GTF3C2 PE=1 SV=2	14	-0.0986563	-2.38023	0.129046
sp|P30876|RPB2_HUMAN	POLR2B	DNA-directed RNA polymerase II subunit RPB2 OS=Homo sapiens OX=9606 GN=POLR2B PE=1 SV=1	57	-0.0770588	-3.06137	0.129641			+
sp|Q8IWZ3-6|ANKH1_HUMAN	ANKHD1	Isoform 6 of Ankyrin repeat and KH domain-containing protein 1 OS=Homo sapiens OX=9606 GN=ANKHD1	40	0.115083	-2.37327	0.129789
sp|O96008|TOM40_HUMAN	TOMM40	Mitochondrial import receptor subunit TOM40 homolog OS=Homo sapiens OX=9606 GN=TOMM40 PE=1 SV=1	60	-0.0757529	-3.27849	0.129833			+
sp|Q92520|FAM3C_HUMAN	FAM3C	Protein FAM3C OS=Homo sapiens OX=9606 GN=FAM3C PE=1 SV=1	44	-0.205422	-2.37389	0.130444
sp|O43390-2|HNRPR_HUMAN	HNRNPR	Isoform 2 of Heterogeneous nuclear ribonucleoprotein R OS=Homo sapiens OX=9606 GN=HNRNPR	67	-0.123241	-3.01988	0.130698			+
sp|Q9NUU6|OTULL_HUMAN	OTULINL	Inactive ubiquitin thioesterase OTULINL OS=Homo sapiens OX=9606 GN=OTULINL PE=1 SV=1	3	-0.20413	-2.36422	0.130818
tr|F6RGN5|F6RGN5_HUMAN	SLC25A10	Mitochondrial dicarboxylate carrier OS=Homo sapiens OX=9606 GN=SLC25A10 PE=1 SV=1	6	-0.19769	-3.02374	0.130857			+
sp|Q8TCJ2|STT3B_HUMAN	STT3B	Dolichyl-diphosphooligosaccharide--protein glycosyltransferase subunit STT3B OS=Homo sapiens OX=9606 GN=STT3B PE=1 SV=1	14	-0.255898	-2.36508	0.131465
sp|P43304|GPDM_HUMAN	GPD2	Glycerol-3-phosphate dehydrogenase, mitochondrial OS=Homo sapiens OX=9606 GN=GPD2 PE=1 SV=3	54	-0.158957	-2.3554	0.131728
tr|A0A2R8YH03|A0A2R8YH03_HUMAN	TASOR2	Protein TASOR 2 OS=Homo sapiens OX=9606 GN=TASOR2 PE=1 SV=1	25	-0.0938377	-2.35664	0.131766
sp|Q9UNX4|WDR3_HUMAN	WDR3	WD repeat-containing protein 3 OS=Homo sapiens OX=9606 GN=WDR3 PE=1 SV=1	30	-0.190399	-2.35867	0.131784
sp|Q92567|F168A_HUMAN	FAM168A	Protein FAM168A OS=Homo sapiens OX=9606 GN=FAM168A PE=1 SV=2	2	0.201487	-2.20323	0.132068
sp|Q8NHP8|PLBL2_HUMAN	PLBD2	Putative phospholipase B-like 2 OS=Homo sapiens OX=9606 GN=PLBD2 PE=1 SV=2	7	-0.0397539	-2.36516	0.132119
sp|Q9NVH1|DJC11_HUMAN	DNAJC11	DnaJ homolog subfamily C member 11 OS=Homo sapiens OX=9606 GN=DNAJC11 PE=1 SV=2	13	-0.0946598	-2.33671	0.132509
sp|Q8TD26|CHD6_HUMAN	CHD6	Chromodomain-helicase-DNA-binding protein 6 OS=Homo sapiens OX=9606 GN=CHD6 PE=1 SV=4	5	-0.235401	-2.20397	0.132517
sp|P35221-2|CTNA1_HUMAN	CTNNA1	Isoform 2 of Catenin alpha-1 OS=Homo sapiens OX=9606 GN=CTNNA1	81	-0.0897233	-2.20517	0.132601
sp|Q9Y508|RN114_HUMAN	RNF114	E3 ubiquitin-protein ligase RNF114 OS=Homo sapiens OX=9606 GN=RNF114 PE=1 SV=1	3	0.161948	-2.20662	0.13274
sp|P01583|IL1A_HUMAN	IL1A	Interleukin-1 alpha OS=Homo sapiens OX=9606 GN=IL1A PE=1 SV=1	3	0.269507	-2.36787	0.13278
sp|Q9NRY5|F1142_HUMAN	FAM114A2	Protein FAM114A2 OS=Homo sapiens OX=9606 GN=FAM114A2 PE=1 SV=4	18	0.114623	-2.1902	0.133067
sp|O00116|ADAS_HUMAN	AGPS	Alkyldihydroxyacetonephosphate synthase, peroxisomal OS=Homo sapiens OX=9606 GN=AGPS PE=1 SV=1	35	-0.0809135	-2.19058	0.133097
sp|Q9H061|T126A_HUMAN	TMEM126A	Transmembrane protein 126A OS=Homo sapiens OX=9606 GN=TMEM126A PE=1 SV=1	5	-0.174022	-2.33686	0.133137
sp|Q6ZV73|FGD6_HUMAN	FGD6	FYVE, RhoGEF and PH domain-containing protein 6 OS=Homo sapiens OX=9606 GN=FGD6 PE=1 SV=2	5	0.0973506	-2.34659	0.133173
tr|A0A0U1RQQ9|A0A0U1RQQ9_HUMAN	SCYL2	SCY1-like protein 2 OS=Homo sapiens OX=9606 GN=SCYL2 PE=1 SV=1	16	0.161259	-2.19108	0.133181
sp|Q9UBF2|COPG2_HUMAN	COPG2	Coatomer subunit gamma-2 OS=Homo sapiens OX=9606 GN=COPG2 PE=1 SV=1	17	0.13763	-2.23019	0.133193
sp|Q9NP92|RT30_HUMAN	MRPS30	39S ribosomal protein S30, mitochondrial OS=Homo sapiens OX=9606 GN=MRPS30 PE=1 SV=2	18	-0.0925029	-2.20698	0.133196
sp|P06733|ENOA_HUMAN	ENO1	Alpha-enolase OS=Homo sapiens OX=9606 GN=ENO1 PE=1 SV=2	190	0.153431	-2.19457	0.133212
tr|A0A1B0GUZ7|A0A1B0GUZ7_HUMAN	EFR3A	Protein EFR3 homolog A OS=Homo sapiens OX=9606 GN=EFR3A PE=1 SV=1	7	-0.106859	-2.34935	0.133217
sp|Q8WV60|PTCD2_HUMAN	PTCD2	Pentatricopeptide repeat-containing protein 2, mitochondrial OS=Homo sapiens OX=9606 GN=PTCD2 PE=1 SV=3	4	-0.201991	-2.2376	0.133265
sp|P33993|MCM7_HUMAN	MCM7	DNA replication licensing factor MCM7 OS=Homo sapiens OX=9606 GN=MCM7 PE=1 SV=4	62	0.0486511	-2.28926	0.1333
sp|Q06136|KDSR_HUMAN	KDSR	3-ketodihydrosphingosine reductase OS=Homo sapiens OX=9606 GN=KDSR PE=1 SV=1	6	-0.192076	-2.21362	0.13331
sp|Q14527|HLTF_HUMAN	HLTF	Helicase-like transcription factor OS=Homo sapiens OX=9606 GN=HLTF PE=1 SV=2	28	0.159051	-2.18877	0.133342
sp|Q96F86|EDC3_HUMAN	EDC3	Enhancer of mRNA-decapping protein 3 OS=Homo sapiens OX=9606 GN=EDC3 PE=1 SV=1	11	0.0939646	-2.23212	0.133343
sp|Q9BY76|ANGL4_HUMAN	ANGPTL4	Angiopoietin-related protein 4 OS=Homo sapiens OX=9606 GN=ANGPTL4 PE=1 SV=2	4	0.301886	-2.23868	0.133417
sp|Q8TEQ8|PIGO_HUMAN	PIGO	GPI ethanolamine phosphate transferase 3 OS=Homo sapiens OX=9606 GN=PIGO PE=1 SV=3	3	-0.209747	-2.34233	0.133435
sp|Q9BPY3|F118B_HUMAN	FAM118B	Protein FAM118B OS=Homo sapiens OX=9606 GN=FAM118B PE=1 SV=1	7	0.119036	-2.24032	0.133437
sp|Q9HCG8|CWC22_HUMAN	CWC22	Pre-mRNA-splicing factor CWC22 homolog OS=Homo sapiens OX=9606 GN=CWC22 PE=1 SV=3	21	-0.108927	-2.21429	0.133455
sp|Q96PZ0-2|PUS7_HUMAN	PUS7	Isoform 2 of Pseudouridylate synthase 7 homolog OS=Homo sapiens OX=9606 GN=PUS7	28	0.147496	-2.22854	0.133458
sp|Q96LJ7|DHRS1_HUMAN	DHRS1	Dehydrogenase/reductase SDR family member 1 OS=Homo sapiens OX=9606 GN=DHRS1 PE=1 SV=1	8	-0.165108	-2.21648	0.133521
sp|O75718|CRTAP_HUMAN	CRTAP	Cartilage-associated protein OS=Homo sapiens OX=9606 GN=CRTAP PE=1 SV=1	7	-0.166804	-2.22901	0.133551
sp|Q9UBM7|DHCR7_HUMAN	DHCR7	7-dehydrocholesterol reductase OS=Homo sapiens OX=9606 GN=DHCR7 PE=1 SV=1	6	-0.157289	-2.28556	0.13362
sp|Q6NUQ4|TM214_HUMAN	TMEM214	Transmembrane protein 214 OS=Homo sapiens OX=9606 GN=TMEM214 PE=1 SV=2	18	-0.161723	-2.20836	0.133655
sp|Q9NUL3|STAU2_HUMAN	STAU2	Double-stranded RNA-binding protein Staufen homolog 2 OS=Homo sapiens OX=9606 GN=STAU2 PE=1 SV=2	17	0.156382	-2.19643	0.133662
sp|Q9BQB6|VKOR1_HUMAN	VKORC1	Vitamin K epoxide reductase complex subunit 1 OS=Homo sapiens OX=9606 GN=VKORC1 PE=1 SV=1	2	-0.429324	-2.29675	0.133682
sp|P16220|CREB1_HUMAN	CREB1	Cyclic AMP-responsive element-binding protein 1 OS=Homo sapiens OX=9606 GN=CREB1 PE=1 SV=2	4	-0.242563	-2.21153	0.133689
sp|O43447|PPIH_HUMAN	PPIH	Peptidyl-prolyl cis-trans isomerase H OS=Homo sapiens OX=9606 GN=PPIH PE=1 SV=1	26	0.137415	-2.21247	0.133722
sp|P51149|RAB7A_HUMAN	RAB7A	Ras-related protein Rab-7a OS=Homo sapiens OX=9606 GN=RAB7A PE=1 SV=1	31	-0.0961498	-2.34015	0.133771
sp|Q8N8Q9|NIPA2_HUMAN	NIPA2	Magnesium transporter NIPA2 OS=Homo sapiens OX=9606 GN=NIPA2 PE=2 SV=1	1	-0.747101	-1.97814	0.133814
sp|Q9Y5N6|ORC6_HUMAN	ORC6	Origin recognition complex subunit 6 OS=Homo sapiens OX=9606 GN=ORC6 PE=1 SV=1	5	0.360177	-2.23238	0.133832
sp|Q9NYL2-2|M3K20_HUMAN	MAP3K20	Isoform 2 of Mitogen-activated protein kinase kinase kinase 20 OS=Homo sapiens OX=9606 GN=MAP3K20	2	0.191886	-2.33173	0.13384
sp|Q01105-2|SET_HUMAN	SET	Isoform 2 of Protein SET OS=Homo sapiens OX=9606 GN=SET	1	0.239685	-2.2901	0.133858
sp|Q9NRP0-2|OSTC_HUMAN	OSTC	Isoform 2 of Oligosaccharyltransferase complex subunit OSTC OS=Homo sapiens OX=9606 GN=OSTC	4	-0.32392	-2.28468	0.133885
sp|Q9UII2|ATIF1_HUMAN	ATP5IF1	ATPase inhibitor, mitochondrial OS=Homo sapiens OX=9606 GN=ATP5IF1 PE=1 SV=1	4	-0.28409	-3.24527	0.13392			+
sp|Q96HY6|DDRGK_HUMAN	DDRGK1	DDRGK domain-containing protein 1 OS=Homo sapiens OX=9606 GN=DDRGK1 PE=1 SV=2	16	-0.209746	-2.2149	0.133923
sp|Q5T5Y3-3|CAMP1_HUMAN	CAMSAP1	Isoform 3 of Calmodulin-regulated spectrin-associated protein 1 OS=Homo sapiens OX=9606 GN=CAMSAP1	7	0.173048	-2.2407	0.133933
sp|Q9HBH0|RHOF_HUMAN	RHOF	Rho-related GTP-binding protein RhoF OS=Homo sapiens OX=9606 GN=RHOF PE=1 SV=1	10	-0.126072	-2.24105	0.133955
sp|P82663|RT25_HUMAN	MRPS25	28S ribosomal protein S25, mitochondrial OS=Homo sapiens OX=9606 GN=MRPS25 PE=1 SV=1	8	-0.145897	-2.16741	0.133968
sp|Q9NUU7|DD19A_HUMAN	DDX19A	ATP-dependent RNA helicase DDX19A OS=Homo sapiens OX=9606 GN=DDX19A PE=1 SV=1	4	0.376244	-2.28531	0.133992
sp|P62273|RS29_HUMAN	RPS29	40S ribosomal protein S29 OS=Homo sapiens OX=9606 GN=RPS29 PE=1 SV=2	3	0.526033	-2.2165	0.133993
sp|Q14320|FA50A_HUMAN	FAM50A	Protein FAM50A OS=Homo sapiens OX=9606 GN=FAM50A PE=1 SV=2	19	0.131697	-3.02531	0.134049			+
sp|Q9UHX1|PUF60_HUMAN	PUF60	Poly(U)-binding-splicing factor PUF60 OS=Homo sapiens OX=9606 GN=PUF60 PE=1 SV=1	55	0.054718	-1.97829	0.134118
sp|P15529-2|MCP_HUMAN	CD46	Isoform B of Membrane cofactor protein OS=Homo sapiens OX=9606 GN=CD46	9	-0.249463	-2.28601	0.134174
sp|Q02809-2|PLOD1_HUMAN	PLOD1	Isoform 2 of Procollagen-lysine,2-oxoglutarate 5-dioxygenase 1 OS=Homo sapiens OX=9606 GN=PLOD1	26	-0.125486	-2.15747	0.134182
sp|Q8N726|ARF_HUMAN	CDKN2A	Tumor suppressor ARF OS=Homo sapiens OX=9606 GN=CDKN2A PE=1 SV=2	5	-0.271255	-2.15186	0.134222
sp|P18074|ERCC2_HUMAN	ERCC2	General transcription and DNA repair factor IIH helicase subunit XPD OS=Homo sapiens OX=9606 GN=ERCC2 PE=1 SV=1	11	-0.149028	-1.98001	0.134239
sp|Q9BXW9-1|FACD2_HUMAN	FANCD2	Isoform 1 of Fanconi anemia group D2 protein OS=Homo sapiens OX=9606 GN=FANCD2	23	-0.159798	-2.29743	0.134259
sp|O43752|STX6_HUMAN	STX6	Syntaxin-6 OS=Homo sapiens OX=9606 GN=STX6 PE=1 SV=1	10	0.144875	-3.03487	0.1343			+
sp|Q6PD62|CTR9_HUMAN	CTR9	RNA polymerase-associated protein CTR9 homolog OS=Homo sapiens OX=9606 GN=CTR9 PE=1 SV=1	36	-0.139034	-1.9875	0.134327
sp|Q8NDH3|PEPL1_HUMAN	NPEPL1	Probable aminopeptidase NPEPL1 OS=Homo sapiens OX=9606 GN=NPEPL1 PE=1 SV=3	13	0.119044	-2.15392	0.134373
sp|Q9NYY8|FAKD2_HUMAN	FASTKD2	FAST kinase domain-containing protein 2, mitochondrial OS=Homo sapiens OX=9606 GN=FASTKD2 PE=1 SV=1	11	-0.116622	-2.16741	0.134395
sp|A3KMH1|VWA8_HUMAN	VWA8	von Willebrand factor A domain-containing protein 8 OS=Homo sapiens OX=9606 GN=VWA8 PE=1 SV=2	34	-0.109033	-2.29061	0.13442
sp|P48723|HSP13_HUMAN	HSPA13	Heat shock 70 kDa protein 13 OS=Homo sapiens OX=9606 GN=HSPA13 PE=1 SV=1	21	-0.15411	-1.97852	0.134424
sp|Q8WUA2|PPIL4_HUMAN	PPIL4	Peptidyl-prolyl cis-trans isomerase-like 4 OS=Homo sapiens OX=9606 GN=PPIL4 PE=1 SV=1	21	0.143622	-2.24315	0.134457
sp|Q7Z7F0|KHDC4_HUMAN	KHDC4	KH homology domain-containing protein 4 OS=Homo sapiens OX=9606 GN=KHDC4 PE=1 SV=1	8	0.220212	-2.21748	0.134468
sp|Q15642-3|CIP4_HUMAN	TRIP10	Isoform 3 of Cdc42-interacting protein 4 OS=Homo sapiens OX=9606 GN=TRIP10	1	0.304058	-2.24436	0.134496
sp|O94832|MYO1D_HUMAN	MYO1D	Unconventional myosin-Id OS=Homo sapiens OX=9606 GN=MYO1D PE=1 SV=2	35	-0.0888704	-1.98627	0.134502
sp|Q9Y5A9|YTHD2_HUMAN	YTHDF2	YTH domain-containing family protein 2 OS=Homo sapiens OX=9606 GN=YTHDF2 PE=1 SV=2	17	0.118689	-2.21848	0.134505
sp|Q92995|UBP13_HUMAN	USP13	Ubiquitin carboxyl-terminal hydrolase 13 OS=Homo sapiens OX=9606 GN=USP13 PE=1 SV=2	15	0.123761	-2.1543	0.134505
sp|Q96KB5|TOPK_HUMAN	PBK	Lymphokine-activated killer T-cell-originated protein kinase OS=Homo sapiens OX=9606 GN=PBK PE=1 SV=3	17	0.0863523	-1.98683	0.134527
sp|Q9P258|RCC2_HUMAN	RCC2	Protein RCC2 OS=Homo sapiens OX=9606 GN=RCC2 PE=1 SV=2	43	0.155555	-2.15513	0.134538
sp|O43924|PDE6D_HUMAN	PDE6D	Retinal rod rhodopsin-sensitive cGMP 3',5'-cyclic phosphodiesterase subunit delta OS=Homo sapiens OX=9606 GN=PDE6D PE=1 SV=1	4	-0.171786	-1.98086	0.134547
sp|O95628-6|CNOT4_HUMAN	CNOT4	Isoform 6 of CCR4-NOT transcription complex subunit 4 OS=Homo sapiens OX=9606 GN=CNOT4	6	0.133565	-2.29443	0.134581
tr|A0A0R4J2G3|A0A0R4J2G3_HUMAN	NCEH1	Arylacetamide deacetylase-like 1 OS=Homo sapiens OX=9606 GN=NCEH1 PE=1 SV=1	62	-0.19926	-1.97523	0.134604
sp|P60866-2|RS20_HUMAN	RPS20	Isoform 2 of 40S ribosomal protein S20 OS=Homo sapiens OX=9606 GN=RPS20	7	0.127978	-2.15756	0.134604
sp|O15228|GNPAT_HUMAN	GNPAT	Dihydroxyacetone phosphate acyltransferase OS=Homo sapiens OX=9606 GN=GNPAT PE=1 SV=1	10	-0.236055	-2.16031	0.134637
sp|Q13177|PAK2_HUMAN	PAK2	Serine/threonine-protein kinase PAK 2 OS=Homo sapiens OX=9606 GN=PAK2 PE=1 SV=3	40	0.145629	-2.1529	0.134638
sp|Q9UJU6|DBNL_HUMAN	DBNL	Drebrin-like protein OS=Homo sapiens OX=9606 GN=DBNL PE=1 SV=1	1	0.273361	-1.98801	0.134642
sp|Q8WV41|SNX33_HUMAN	SNX33	Sorting nexin-33 OS=Homo sapiens OX=9606 GN=SNX33 PE=1 SV=1	9	0.169449	-2.22219	0.134662
sp|Q9H981|ARP8_HUMAN	ACTR8	Actin-related protein 8 OS=Homo sapiens OX=9606 GN=ACTR8 PE=1 SV=2	3	-0.131347	-1.97614	0.134715
sp|Q5HYI7|MTX3_HUMAN	MTX3	Metaxin-3 OS=Homo sapiens OX=9606 GN=MTX3 PE=1 SV=2	13	-0.150584	-1.99694	0.13473
sp|Q92890-1|UFD1_HUMAN	UFD1	Isoform Long of Ubiquitin recognition factor in ER-associated degradation protein 1 OS=Homo sapiens OX=9606 GN=UFD1	20	0.143841	-1.9786	0.134731
sp|P53985|MOT1_HUMAN	SLC16A1	Monocarboxylate transporter 1 OS=Homo sapiens OX=9606 GN=SLC16A1 PE=1 SV=3	5	-0.125911	-1.97891	0.134755
tr|A0A5F9ZHN7|A0A5F9ZHN7_HUMAN	SACM1L	Phosphatidylinositide phosphatase SAC1 OS=Homo sapiens OX=9606 GN=SACM1L PE=4 SV=1	28	-0.150269	-2.16742	0.134824
sp|Q9NXG2|THUM1_HUMAN	THUMPD1	THUMP domain-containing protein 1 OS=Homo sapiens OX=9606 GN=THUMPD1 PE=1 SV=2	22	0.123077	-2.29779	0.13484
sp|O60244|MED14_HUMAN	MED14	Mediator of RNA polymerase II transcription subunit 14 OS=Homo sapiens OX=9606 GN=MED14 PE=1 SV=2	17	-0.103587	-2.16882	0.134846
sp|Q5JPH6|SYEM_HUMAN	EARS2	Probable glutamate--tRNA ligase, mitochondrial OS=Homo sapiens OX=9606 GN=EARS2 PE=1 SV=2	17	-0.194901	-1.98198	0.134857
sp|O15047|SET1A_HUMAN	SETD1A	Histone-lysine N-methyltransferase SETD1A OS=Homo sapiens OX=9606 GN=SETD1A PE=1 SV=3	15	-0.0612669	-1.97559	0.134907
tr|A0A3F2YNW7|A0A3F2YNW7_HUMAN	ARID1B	AT-rich interactive domain-containing protein 1B OS=Homo sapiens OX=9606 GN=ARID1B PE=1 SV=1	19	-0.0594832	-1.98932	0.134958
sp|Q9Y4E6|WDR7_HUMAN	WDR7	WD repeat-containing protein 7 OS=Homo sapiens OX=9606 GN=WDR7 PE=1 SV=2	2	0.292347	-2.01148	0.134981
sp|Q13724|MOGS_HUMAN	MOGS	Mannosyl-oligosaccharide glucosidase OS=Homo sapiens OX=9606 GN=MOGS PE=1 SV=5	33	-0.163418	-2.21906	0.134986
sp|P23634|AT2B4_HUMAN	ATP2B4	Plasma membrane calcium-transporting ATPase 4 OS=Homo sapiens OX=9606 GN=ATP2B4 PE=1 SV=2	7	-0.226559	-2.29128	0.134987
sp|Q99741|CDC6_HUMAN	CDC6	Cell division control protein 6 homolog OS=Homo sapiens OX=9606 GN=CDC6 PE=1 SV=1	5	-0.107602	-2.24469	0.135004
sp|O95049-3|ZO3_HUMAN	TJP3	Isoform 3 of Tight junction protein ZO-3 OS=Homo sapiens OX=9606 GN=TJP3	4	0.236121	-1.99712	0.13505
sp|Q9UBV2|SE1L1_HUMAN	SEL1L	Protein sel-1 homolog 1 OS=Homo sapiens OX=9606 GN=SEL1L PE=1 SV=3	11	-0.102188	-1.99179	0.135059
tr|A0A590UJK3|A0A590UJK3_HUMAN	SLMAP	Sarcolemmal membrane-associated protein OS=Homo sapiens OX=9606 GN=SLMAP PE=1 SV=1	28	-0.0720749	-2.16038	0.135063
sp|Q9UBT6|POLK_HUMAN	POLK	DNA polymerase kappa OS=Homo sapiens OX=9606 GN=POLK PE=1 SV=1	2	-0.57655	-2.29307	0.135081
sp|Q9UHQ9|NB5R1_HUMAN	CYB5R1	NADH-cytochrome b5 reductase 1 OS=Homo sapiens OX=9606 GN=CYB5R1 PE=1 SV=1	8	-0.237991	-2.1436	0.135117
sp|P46777|RL5_HUMAN	RPL5	60S ribosomal protein L5 OS=Homo sapiens OX=9606 GN=RPL5 PE=1 SV=3	84	0.156967	-2.14535	0.135151
tr|G5E9I4|G5E9I4_HUMAN	BRMS1	Breast cancer metastasis suppressor 1, isoform CRA_c OS=Homo sapiens OX=9606 GN=BRMS1 PE=1 SV=1	6	-0.170899	-1.98309	0.135169
sp|Q92506|DHB8_HUMAN	HSD17B8	Estradiol 17-beta-dehydrogenase 8 OS=Homo sapiens OX=9606 GN=HSD17B8 PE=1 SV=2	7	-0.0821473	-2.17013	0.13528
tr|G3V1L9|G3V1L9_HUMAN	TJP1	Tight junction protein 1 (Zona occludens 1), isoform CRA_a OS=Homo sapiens OX=9606 GN=TJP1 PE=1 SV=1	80	0.117498	-2.0115	0.135309
sp|Q8IYS1|P20D2_HUMAN	PM20D2	Peptidase M20 domain-containing protein 2 OS=Homo sapiens OX=9606 GN=PM20D2 PE=1 SV=2	15	0.115201	-2.00708	0.135343
sp|P62913|RL11_HUMAN	RPL11	60S ribosomal protein L11 OS=Homo sapiens OX=9606 GN=RPL11 PE=1 SV=2	34	0.156324	-1.99761	0.135371
sp|O75223|GGCT_HUMAN	GGCT	Gamma-glutamylcyclotransferase OS=Homo sapiens OX=9606 GN=GGCT PE=1 SV=1	17	0.127259	-1.99219	0.135377
sp|Q8NCN5|PDPR_HUMAN	PDPR	Pyruvate dehydrogenase phosphatase regulatory subunit, mitochondrial OS=Homo sapiens OX=9606 GN=PDPR PE=1 SV=2	27	-0.11545	-2.00764	0.135409
sp|Q14566|MCM6_HUMAN	MCM6	DNA replication licensing factor MCM6 OS=Homo sapiens OX=9606 GN=MCM6 PE=1 SV=1	68	0.0984551	-2.17635	0.135419
sp|Q13426|XRCC4_HUMAN	XRCC4	DNA repair protein XRCC4 OS=Homo sapiens OX=9606 GN=XRCC4 PE=1 SV=2	17	0.16228	-2.29895	0.135426
sp|P39656|OST48_HUMAN	DDOST	Dolichyl-diphosphooligosaccharide--protein glycosyltransferase 48 kDa subunit OS=Homo sapiens OX=9606 GN=DDOST PE=1 SV=4	27	-0.117528	-2.21922	0.13547
sp|Q9UET6|TRM7_HUMAN	FTSJ1	Putative tRNA (cytidine(32)/guanosine(34)-2'-O)-methyltransferase OS=Homo sapiens OX=9606 GN=FTSJ1 PE=1 SV=2	2	0.321728	-1.98357	0.135481
sp|O75964|ATP5L_HUMAN	ATP5MG	ATP synthase subunit g, mitochondrial OS=Homo sapiens OX=9606 GN=ATP5MG PE=1 SV=3	12	-0.165852	-1.97112	0.135488
sp|P98194-3|AT2C1_HUMAN	ATP2C1	Isoform 3 of Calcium-transporting ATPase type 2C member 1 OS=Homo sapiens OX=9606 GN=ATP2C1	3	-0.163177	-2.00329	0.135508
sp|Q01968|OCRL_HUMAN	OCRL	Inositol polyphosphate 5-phosphatase OCRL OS=Homo sapiens OX=9606 GN=OCRL PE=1 SV=3	5	0.120588	-2.24484	0.135515
sp|P61020|RAB5B_HUMAN	RAB5B	Ras-related protein Rab-5B OS=Homo sapiens OX=9606 GN=RAB5B PE=1 SV=1	12	-0.13791	-2.29166	0.135559
sp|P57088|TMM33_HUMAN	TMEM33	Transmembrane protein 33 OS=Homo sapiens OX=9606 GN=TMEM33 PE=1 SV=2	12	-0.294502	-1.98426	0.135573
sp|Q9P2D7|DYH1_HUMAN	DNAH1	Dynein heavy chain 1, axonemal OS=Homo sapiens OX=9606 GN=DNAH1 PE=1 SV=5	2	0.415811	-2.00012	0.135635
sp|Q8WVM8|SCFD1_HUMAN	SCFD1	Sec1 family domain-containing protein 1 OS=Homo sapiens OX=9606 GN=SCFD1 PE=1 SV=4	50	-0.0625658	-2.01173	0.135639
sp|O00422-2|SAP18_HUMAN	SAP18	Isoform 2 of Histone deacetylase complex subunit SAP18 OS=Homo sapiens OX=9606 GN=SAP18	20	-0.0515029	-1.9608	0.135639
sp|Q8TDR0|MIPT3_HUMAN	TRAF3IP1	TRAF3-interacting protein 1 OS=Homo sapiens OX=9606 GN=TRAF3IP1 PE=1 SV=1	2	0.214683	-2.13898	0.135672
tr|I3L2J0|I3L2J0_HUMAN	CIC	Protein capicua homolog OS=Homo sapiens OX=9606 GN=CIC PE=1 SV=1	7	-0.205671	-1.9995	0.135695
sp|Q08J23|NSUN2_HUMAN	NSUN2	RNA cytosine C(5)-methyltransferase NSUN2 OS=Homo sapiens OX=9606 GN=NSUN2 PE=1 SV=2	88	0.210313	-1.9931	0.135697
sp|Q9H1Z4|WDR13_HUMAN	WDR13	WD repeat-containing protein 13 OS=Homo sapiens OX=9606 GN=WDR13 PE=1 SV=2	7	0.235744	-1.96137	0.1357
sp|Q9GZS1|RPA49_HUMAN	POLR1E	DNA-directed RNA polymerase I subunit RPA49 OS=Homo sapiens OX=9606 GN=POLR1E PE=1 SV=3	16	-0.137305	-2.00071	0.13574
sp|P35241|RADI_HUMAN	RDX	Radixin OS=Homo sapiens OX=9606 GN=RDX PE=1 SV=1	49	0.0981042	-2.14023	0.135756
sp|Q92968|PEX13_HUMAN	PEX13	Peroxisomal membrane protein PEX13 OS=Homo sapiens OX=9606 GN=PEX13 PE=1 SV=2	4	-0.212537	-1.9628	0.135796
sp|Q7Z3U7-5|MON2_HUMAN	MON2	Isoform 5 of Protein MON2 homolog OS=Homo sapiens OX=9606 GN=MON2	18	0.136201	-1.99992	0.135799
sp|Q9BVK2|ALG8_HUMAN	ALG8	Probable dolichyl pyrophosphate Glc1Man9GlcNAc2 alpha-1,3-glucosyltransferase OS=Homo sapiens OX=9606 GN=ALG8 PE=1 SV=2	3	-0.554164	-2.1768	0.135858
sp|Q96CS2|HAUS1_HUMAN	HAUS1	HAUS augmin-like complex subunit 1 OS=Homo sapiens OX=9606 GN=HAUS1 PE=1 SV=1	5	0.21428	-2.18137	0.135895
sp|Q5M775|CYTSB_HUMAN	SPECC1	Cytospin-B OS=Homo sapiens OX=9606 GN=SPECC1 PE=1 SV=1	38	-0.0863393	-2.02107	0.135901
sp|Q9HAU4|SMUF2_HUMAN	SMURF2	E3 ubiquitin-protein ligase SMURF2 OS=Homo sapiens OX=9606 GN=SMURF2 PE=1 SV=1	12	0.0884727	-1.96937	0.13591
sp|Q9Y5Q0|FADS3_HUMAN	FADS3	Fatty acid desaturase 3 OS=Homo sapiens OX=9606 GN=FADS3 PE=1 SV=1	3	-0.196147	-2.13555	0.135915
sp|Q5SWX8|ODR4_HUMAN	ODR4	Protein odr-4 homolog OS=Homo sapiens OX=9606 GN=ODR4 PE=1 SV=1	14	-0.320347	-2.02291	0.13597
sp|Q96CT7|CC124_HUMAN	CCDC124	Coiled-coil domain-containing protein 124 OS=Homo sapiens OX=9606 GN=CCDC124 PE=1 SV=1	13	0.0989892	-2.01181	0.135971
sp|P40227|TCPZ_HUMAN	CCT6A	T-complex protein 1 subunit zeta OS=Homo sapiens OX=9606 GN=CCT6A PE=1 SV=3	93	0.107743	-2.01324	0.136
sp|Q9H8L6|MMRN2_HUMAN	MMRN2	Multimerin-2 OS=Homo sapiens OX=9606 GN=MMRN2 PE=1 SV=2	3	-0.375462	-2.29935	0.136017
sp|Q96EB6|SIR1_HUMAN	SIRT1	NAD-dependent protein deacetylase sirtuin-1 OS=Homo sapiens OX=9606 GN=SIRT1 PE=1 SV=2	16	0.158089	-2.01358	0.136029
sp|Q13049|TRI32_HUMAN	TRIM32	E3 ubiquitin-protein ligase TRIM32 OS=Homo sapiens OX=9606 GN=TRIM32 PE=1 SV=2	15	0.103247	-2.24573	0.13603
sp|Q9P0U1|TOM7_HUMAN	TOMM7	Mitochondrial import receptor subunit TOM7 homolog OS=Homo sapiens OX=9606 GN=TOMM7 PE=1 SV=1	4	-0.424392	-1.95808	0.136035
sp|Q7Z412|PEX26_HUMAN	PEX26	Peroxisome assembly protein 26 OS=Homo sapiens OX=9606 GN=PEX26 PE=1 SV=2	1	0.158386	-1.95846	0.136061
sp|Q8IXI1|MIRO2_HUMAN	RHOT2	Mitochondrial Rho GTPase 2 OS=Homo sapiens OX=9606 GN=RHOT2 PE=1 SV=2	21	-0.1215	-2.13221	0.136072
sp|Q9H583|HEAT1_HUMAN	HEATR1	HEAT repeat-containing protein 1 OS=Homo sapiens OX=9606 GN=HEATR1 PE=1 SV=3	61	-0.203341	-1.95865	0.136088
sp|Q9NQ29|LUC7L_HUMAN	LUC7L	Putative RNA-binding protein Luc7-like 1 OS=Homo sapiens OX=9606 GN=LUC7L PE=1 SV=1	7	0.124652	-1.96312	0.136098
sp|Q15269|PWP2_HUMAN	PWP2	Periodic tryptophan protein 2 homolog OS=Homo sapiens OX=9606 GN=PWP2 PE=2 SV=2	18	-0.135086	-2.02627	0.13613
sp|Q9NRK6|ABCBA_HUMAN	ABCB10	ATP-binding cassette sub-family B member 10, mitochondrial OS=Homo sapiens OX=9606 GN=ABCB10 PE=1 SV=2	10	-0.127102	-2.14035	0.136171
sp|P04844|RPN2_HUMAN	RPN2	Dolichyl-diphosphooligosaccharide--protein glycosyltransferase subunit 2 OS=Homo sapiens OX=9606 GN=RPN2 PE=1 SV=3	52	-0.178565	-1.96382	0.136196
sp|Q15119|PDK2_HUMAN	PDK2	[Pyruvate dehydrogenase (acetyl-transferring)] kinase isozyme 2, mitochondrial OS=Homo sapiens OX=9606 GN=PDK2 PE=1 SV=2	12	-0.123794	-2.1791	0.136222
sp|P50416|CPT1A_HUMAN	CPT1A	Carnitine O-palmitoyltransferase 1, liver isoform OS=Homo sapiens OX=9606 GN=CPT1A PE=1 SV=2	32	-0.1688	-2.1219	0.136225
sp|P30043|BLVRB_HUMAN	BLVRB	Flavin reductase (NADPH) OS=Homo sapiens OX=9606 GN=BLVRB PE=1 SV=3	17	0.144236	-2.18003	0.136262
sp|Q6IPU0|CENPP_HUMAN	CENPP	Centromere protein P OS=Homo sapiens OX=9606 GN=CENPP PE=1 SV=1	4	-0.124855	-2.17728	0.136299
sp|P13984|T2FB_HUMAN	GTF2F2	General transcription factor IIF subunit 2 OS=Homo sapiens OX=9606 GN=GTF2F2 PE=1 SV=2	19	0.138185	-2.02307	0.136308
sp|P33316|DUT_HUMAN	DUT	Deoxyuridine 5'-triphosphate nucleotidohydrolase, mitochondrial OS=Homo sapiens OX=9606 GN=DUT PE=1 SV=4	25	0.0922308	-2.1225	0.136309
sp|Q9NPF2|CHSTB_HUMAN	CHST11	Carbohydrate sulfotransferase 11 OS=Homo sapiens OX=9606 GN=CHST11 PE=1 SV=1	4	-0.14207	-1.96698	0.136313
sp|P82675|RT05_HUMAN	MRPS5	28S ribosomal protein S5, mitochondrial OS=Homo sapiens OX=9606 GN=MRPS5 PE=1 SV=2	20	-0.0896883	-2.18318	0.136343
tr|H0YFY6|H0YFY6_HUMAN	NUMA1	Nuclear mitotic apparatus protein 1 (Fragment) OS=Homo sapiens OX=9606 GN=NUMA1 PE=1 SV=1	2	-0.195975	-2.01642	0.136365
sp|Q9ULS5|TMCC3_HUMAN	TMCC3	Transmembrane and coiled-coil domain protein 3 OS=Homo sapiens OX=9606 GN=TMCC3 PE=1 SV=3	15	-0.0723553	-1.95696	0.136419
sp|P78318|IGBP1_HUMAN	IGBP1	Immunoglobulin-binding protein 1 OS=Homo sapiens OX=9606 GN=IGBP1 PE=1 SV=1	13	0.184258	-2.17774	0.136443
sp|A6NKD9|CC85C_HUMAN	CCDC85C	Coiled-coil domain-containing protein 85C OS=Homo sapiens OX=9606 GN=CCDC85C PE=1 SV=1	3	0.15714	-2.02767	0.13647
tr|A0A087X0W9|A0A087X0W9_HUMAN	OTUD6B	Deubiquitinase OTUD6B OS=Homo sapiens OX=9606 GN=OTUD6B PE=1 SV=1	22	0.147353	-2.13278	0.136483
sp|Q9BRR6|ADPGK_HUMAN	ADPGK	ADP-dependent glucokinase OS=Homo sapiens OX=9606 GN=ADPGK PE=1 SV=1	8	-0.127491	-1.96391	0.136499
sp|Q96E11|RRFM_HUMAN	MRRF	Ribosome-recycling factor, mitochondrial OS=Homo sapiens OX=9606 GN=MRRF PE=1 SV=1	13	-0.0873642	-2.24627	0.13655
sp|Q15019-2|SEPT2_HUMAN	SEPTIN2	Isoform 2 of Septin-2 OS=Homo sapiens OX=9606 GN=SEPTIN2	30	0.166087	-2.27621	0.136602
sp|Q9H0K6|PUS7L_HUMAN	PUS7L	Pseudouridylate synthase 7 homolog-like protein OS=Homo sapiens OX=9606 GN=PUS7L PE=1 SV=1	10	0.0992333	-2.30027	0.136614
sp|Q9Y2S6|TMA7_HUMAN	TMA7	Translation machinery-associated protein 7 OS=Homo sapiens OX=9606 GN=TMA7 PE=1 SV=1	2	-0.209764	-1.95602	0.136627
sp|Q8WY91|THAP4_HUMAN	THAP4	THAP domain-containing protein 4 OS=Homo sapiens OX=9606 GN=THAP4 PE=1 SV=2	4	-0.202511	-2.02318	0.136647
sp|P41134|ID1_HUMAN	ID1	DNA-binding protein inhibitor ID-1 OS=Homo sapiens OX=9606 GN=ID1 PE=1 SV=3	5	0.217777	-2.24874	0.136659
sp|Q9H8H2|DDX31_HUMAN	DDX31	Probable ATP-dependent RNA helicase DDX31 OS=Homo sapiens OX=9606 GN=DDX31 PE=1 SV=2	17	-0.15007	-2.12323	0.136714
sp|Q16526|CRY1_HUMAN	CRY1	Cryptochrome-1 OS=Homo sapiens OX=9606 GN=CRY1 PE=1 SV=1	1	-0.532465	-2.27815	0.136718
sp|Q9BZF1|OSBL8_HUMAN	OSBPL8	Oxysterol-binding protein-related protein 8 OS=Homo sapiens OX=9606 GN=OSBPL8 PE=1 SV=3	30	-0.149047	-1.95311	0.136746
sp|P35998|PRS7_HUMAN	PSMC2	26S proteasome regulatory subunit 7 OS=Homo sapiens OX=9606 GN=PSMC2 PE=1 SV=3	50	0.0561632	-2.18324	0.136795
sp|Q8N4V1-2|MMGT1_HUMAN	MMGT1	Isoform 2 of Membrane magnesium transporter 1 OS=Homo sapiens OX=9606 GN=MMGT1	6	-0.317067	-1.96469	0.136804
tr|C9JEJ2|C9JEJ2_HUMAN	PCYT1A	Choline-phosphate cytidylyltransferase A OS=Homo sapiens OX=9606 GN=PCYT1A PE=1 SV=1	11	0.152129	-2.03001	0.136812
sp|Q8NDT2|RB15B_HUMAN	RBM15B	Putative RNA-binding protein 15B OS=Homo sapiens OX=9606 GN=RBM15B PE=1 SV=3	11	-0.173171	-1.9478	0.136871
tr|M0R1Y2|M0R1Y2_HUMAN	KDELR1	ER lumen protein-retaining receptor 1 (Fragment) OS=Homo sapiens OX=9606 GN=KDELR1 PE=1 SV=1	2	-0.43725	-1.94941	0.136898
tr|A0A1B0GTU4|A0A1B0GTU4_HUMAN	PXN	Paxillin OS=Homo sapiens OX=9606 GN=PXN PE=1 SV=1	40	0.124552	-2.03107	0.136915
sp|Q00613|HSF1_HUMAN	HSF1	Heat shock factor protein 1 OS=Homo sapiens OX=9606 GN=HSF1 PE=1 SV=1	13	0.124386	-2.304	0.136924
sp|Q9Y6E0|STK24_HUMAN	STK24	Serine/threonine-protein kinase 24 OS=Homo sapiens OX=9606 GN=STK24 PE=1 SV=1	22	0.0664457	-2.30521	0.136982
tr|A0A0A0MTI1|A0A0A0MTI1_HUMAN	DHCR24	Delta(24)-sterol reductase OS=Homo sapiens OX=9606 GN=DHCR24 PE=1 SV=1	12	-0.168838	-1.94116	0.137006
sp|Q8N9R8-2|SCAI_HUMAN	SCAI	Isoform 2 of Protein SCAI OS=Homo sapiens OX=9606 GN=SCAI	10	-0.175524	-2.30651	0.13704
sp|Q8NC60|NOA1_HUMAN	NOA1	Nitric oxide-associated protein 1 OS=Homo sapiens OX=9606 GN=NOA1 PE=1 SV=2	33	-0.153661	-1.94577	0.137041
sp|Q02790|FKBP4_HUMAN	FKBP4	Peptidyl-prolyl cis-trans isomerase FKBP4 OS=Homo sapiens OX=9606 GN=FKBP4 PE=1 SV=3	114	0.155575	-1.95338	0.137043
sp|Q9H000|MKRN2_HUMAN	MKRN2	Probable E3 ubiquitin-protein ligase makorin-2 OS=Homo sapiens OX=9606 GN=MKRN2 PE=1 SV=2	6	0.0794388	-2.30805	0.137099
sp|Q9Y5S2|MRCKB_HUMAN	CDC42BPB	Serine/threonine-protein kinase MRCK beta OS=Homo sapiens OX=9606 GN=CDC42BPB PE=1 SV=2	20	0.0844574	-1.94194	0.137103
tr|G0XQ39|G0XQ39_HUMAN	STIM1	STIM1L OS=Homo sapiens OX=9606 GN=STIM1 PE=1 SV=1	10	-0.07619	-2.12328	0.137122
sp|O95782|AP2A1_HUMAN	AP2A1	AP-2 complex subunit alpha-1 OS=Homo sapiens OX=9606 GN=AP2A1 PE=1 SV=3	50	-0.118131	-2.24942	0.137185
sp|Q15120-2|PDK3_HUMAN	PDK3	Isoform 2 of [Pyruvate dehydrogenase (acetyl-transferring)] kinase isozyme 3, mitochondrial OS=Homo sapiens OX=9606 GN=PDK3	2	-0.263143	-1.94229	0.137191
sp|Q13153|PAK1_HUMAN	PAK1	Serine/threonine-protein kinase PAK 1 OS=Homo sapiens OX=9606 GN=PAK1 PE=1 SV=2	24	0.0906973	-1.94971	0.137195
sp|Q8IXI2-3|MIRO1_HUMAN	RHOT1	Isoform 3 of Mitochondrial Rho GTPase 1 OS=Homo sapiens OX=9606 GN=RHOT1	11	-0.121052	-1.94009	0.137209
sp|Q15365|PCBP1_HUMAN	PCBP1	Poly(rC)-binding protein 1 OS=Homo sapiens OX=9606 GN=PCBP1 PE=1 SV=2	42	0.0902465	-2.30027	0.137216
sp|Q5SY16|NOL9_HUMAN	NOL9	Polynucleotide 5'-hydroxyl-kinase NOL9 OS=Homo sapiens OX=9606 GN=NOL9 PE=1 SV=1	15	-0.185167	-2.03173	0.137259
sp|O00459|P85B_HUMAN	PIK3R2	Phosphatidylinositol 3-kinase regulatory subunit beta OS=Homo sapiens OX=9606 GN=PIK3R2 PE=1 SV=2	2	-0.243258	-2.31368	0.137279
sp|O75396|SC22B_HUMAN	SEC22B	Vesicle-trafficking protein SEC22b OS=Homo sapiens OX=9606 GN=SEC22B PE=1 SV=4	8	-0.180882	-2.25316	0.137297
sp|O95363|SYFM_HUMAN	FARS2	Phenylalanine--tRNA ligase, mitochondrial OS=Homo sapiens OX=9606 GN=FARS2 PE=1 SV=1	7	-0.156504	-2.12777	0.137297
sp|O94776|MTA2_HUMAN	MTA2	Metastasis-associated protein MTA2 OS=Homo sapiens OX=9606 GN=MTA2 PE=1 SV=1	45	-0.118873	-2.11806	0.13731
sp|Q8TD43|TRPM4_HUMAN	TRPM4	Transient receptor potential cation channel subfamily M member 4 OS=Homo sapiens OX=9606 GN=TRPM4 PE=1 SV=1	11	-0.201735	-1.94312	0.137485
sp|Q53FV1|ORML2_HUMAN	ORMDL2	ORM1-like protein 2 OS=Homo sapiens OX=9606 GN=ORMDL2 PE=1 SV=2	6	-0.248463	-2.12497	0.137533
tr|H0YDF9|H0YDF9_HUMAN	SCRIB	Protein scribble homolog (Fragment) OS=Homo sapiens OX=9606 GN=SCRIB PE=1 SV=1	1	-0.363352	-2.32015	0.137593
sp|P10301|RRAS_HUMAN	RRAS	Ras-related protein R-Ras OS=Homo sapiens OX=9606 GN=RRAS PE=1 SV=1	13	-0.109395	-2.03183	0.137606
sp|P30405|PPIF_HUMAN	PPIF	Peptidyl-prolyl cis-trans isomerase F, mitochondrial OS=Homo sapiens OX=9606 GN=PPIF PE=1 SV=1	23	-0.183654	-2.30976	0.137719
sp|P32119|PRDX2_HUMAN	PRDX2	Peroxiredoxin-2 OS=Homo sapiens OX=9606 GN=PRDX2 PE=1 SV=5	42	0.132937	-2.30091	0.137823
sp|O75533|SF3B1_HUMAN	SF3B1	Splicing factor 3B subunit 1 OS=Homo sapiens OX=9606 GN=SF3B1 PE=1 SV=3	83	-0.109058	-2.25319	0.137829
sp|Q8NEJ9|NGDN_HUMAN	NGDN	Neuroguidin OS=Homo sapiens OX=9606 GN=NGDN PE=1 SV=1	9	-0.249372	-2.31538	0.137908
sp|Q9BQ69|MACD1_HUMAN	MACROD1	ADP-ribose glycohydrolase MACROD1 OS=Homo sapiens OX=9606 GN=MACROD1 PE=1 SV=2	8	-0.203452	-2.03187	0.137954
sp|Q16181|SEPT7_HUMAN	SEPTIN7	Septin-7 OS=Homo sapiens OX=9606 GN=SEPTIN7 PE=1 SV=2	41	0.146922	-2.31741	0.137972
sp|Q9P287|BCCIP_HUMAN	BCCIP	BRCA2 and CDKN1A-interacting protein OS=Homo sapiens OX=9606 GN=BCCIP PE=1 SV=1	9	0.106757	-2.03316	0.13799
sp|Q86VE9-4|SERC5_HUMAN	SERINC5	Isoform 4 of Serine incorporator 5 OS=Homo sapiens OX=9606 GN=SERINC5	1	-0.383108	-2.03516	0.138025
sp|Q03518|TAP1_HUMAN	TAP1	Antigen peptide transporter 1 OS=Homo sapiens OX=9606 GN=TAP1 PE=1 SV=2	12	-0.116707	-2.11482	0.138182
sp|P07355-2|ANXA2_HUMAN	ANXA2	Isoform 2 of Annexin A2 OS=Homo sapiens OX=9606 GN=ANXA2	109	0.103377	-2.32095	0.138233
sp|Q96L91|EP400_HUMAN	EP400	E1A-binding protein p400 OS=Homo sapiens OX=9606 GN=EP400 PE=1 SV=4	36	-0.0613489	-2.32225	0.138299
tr|A0A087WYL5|A0A087WYL5_HUMAN	SEZ6L2	Seizure 6-like protein 2 OS=Homo sapiens OX=9606 GN=SEZ6L2 PE=1 SV=1	2	-0.0222759	-2.31103	0.138345
sp|Q9BZJ0|CRNL1_HUMAN	CRNKL1	Crooked neck-like protein 1 OS=Homo sapiens OX=9606 GN=CRNKL1 PE=1 SV=4	16	-0.136158	-2.11264	0.138363
sp|Q93063-3|EXT2_HUMAN	EXT2	Isoform 3 of Exostosin-2 OS=Homo sapiens OX=9606 GN=EXT2	11	-0.132176	-2.04	0.138365
sp|Q9NZM1-3|MYOF_HUMAN	MYOF	Isoform 3 of Myoferlin OS=Homo sapiens OX=9606 GN=MYOF	345	-0.0618111	-2.25381	0.138366
sp|Q9HCS7|SYF1_HUMAN	XAB2	Pre-mRNA-splicing factor SYF1 OS=Homo sapiens OX=9606 GN=XAB2 PE=1 SV=2	22	-0.047054	-2.0354	0.138378
sp|P16615|AT2A2_HUMAN	ATP2A2	Sarcoplasmic/endoplasmic reticulum calcium ATPase 2 OS=Homo sapiens OX=9606 GN=ATP2A2 PE=1 SV=1	100	-0.141607	-2.08263	0.138389
sp|Q96G23|CERS2_HUMAN	CERS2	Ceramide synthase 2 OS=Homo sapiens OX=9606 GN=CERS2 PE=1 SV=1	9	-0.378192	-2.03769	0.138496
sp|P08174-7|DAF_HUMAN	CD55	Isoform 7 of Complement decay-accelerating factor OS=Homo sapiens OX=9606 GN=CD55	10	-0.161364	-2.11516	0.138588
sp|Q9BY44|EIF2A_HUMAN	EIF2A	Eukaryotic translation initiation factor 2A OS=Homo sapiens OX=9606 GN=EIF2A PE=1 SV=3	30	0.13554	-2.27023	0.138607
sp|P14921-3|ETS1_HUMAN	ETS1	Isoform 3 of Protein C-ets-1 OS=Homo sapiens OX=9606 GN=ETS1	11	0.153359	-2.04441	0.138629
sp|Q9P260|RELCH_HUMAN	RELCH	RAB11-binding protein RELCH OS=Homo sapiens OX=9606 GN=RELCH PE=1 SV=2	9	0.120454	-1.93569	0.138661
sp|Q96HH6|TMM19_HUMAN	TMEM19	Transmembrane protein 19 OS=Homo sapiens OX=9606 GN=TMEM19 PE=1 SV=1	1	-0.266136	-2.26547	0.138688
sp|P51148-2|RAB5C_HUMAN	RAB5C	Isoform 2 of Ras-related protein Rab-5C OS=Homo sapiens OX=9606 GN=RAB5C	29	-0.0452922	-1.93692	0.138692
sp|P37173-2|TGFR2_HUMAN	TGFBR2	Isoform 2 of TGF-beta receptor type-2 OS=Homo sapiens OX=9606 GN=TGFBR2	5	-0.16542	-2.04212	0.138722
sp|P51784|UBP11_HUMAN	USP11	Ubiquitin carboxyl-terminal hydrolase 11 OS=Homo sapiens OX=9606 GN=USP11 PE=1 SV=3	24	0.140317	-2.04262	0.13876
sp|A7KAX9|RHG32_HUMAN	ARHGAP32	Rho GTPase-activating protein 32 OS=Homo sapiens OX=9606 GN=ARHGAP32 PE=1 SV=1	13	0.112893	-2.0827	0.138774
sp|P27487|DPP4_HUMAN	DPP4	Dipeptidyl peptidase 4 OS=Homo sapiens OX=9606 GN=DPP4 PE=1 SV=2	1	-0.541389	-2.04343	0.138798
sp|Q5SW79|CE170_HUMAN	CEP170	Centrosomal protein of 170 kDa OS=Homo sapiens OX=9606 GN=CEP170 PE=1 SV=1	49	0.0495917	-2.03784	0.138851
sp|Q06265-2|EXOS9_HUMAN	EXOSC9	Isoform 2 of Exosome complex component RRP45 OS=Homo sapiens OX=9606 GN=EXOSC9	12	-0.248709	-2.26066	0.138877
sp|Q8WUM0|NU133_HUMAN	NUP133	Nuclear pore complex protein Nup133 OS=Homo sapiens OX=9606 GN=NUP133 PE=1 SV=2	45	-0.0953547	-2.05911	0.138877
sp|Q8N138|ORML3_HUMAN	ORMDL3	ORM1-like protein 3 OS=Homo sapiens OX=9606 GN=ORMDL3 PE=1 SV=1	2	-0.34583	-2.25416	0.138906
sp|Q6NVY1|HIBCH_HUMAN	HIBCH	3-hydroxyisobutyryl-CoA hydrolase, mitochondrial OS=Homo sapiens OX=9606 GN=HIBCH PE=1 SV=2	31	-0.140116	-2.05986	0.138917
sp|Q5JTH9|RRP12_HUMAN	RRP12	RRP12-like protein OS=Homo sapiens OX=9606 GN=RRP12 PE=1 SV=2	48	-0.207506	-2.08614	0.138947
sp|Q5XKK7|F219B_HUMAN	FAM219B	Protein FAM219B OS=Homo sapiens OX=9606 GN=FAM219B PE=1 SV=1	1	0.282528	-2.04456	0.13899
sp|Q9NPA0|EMC7_HUMAN	EMC7	ER membrane protein complex subunit 7 OS=Homo sapiens OX=9606 GN=EMC7 PE=1 SV=1	7	-0.129578	-2.26333	0.139063
sp|Q96BK5|PINX1_HUMAN	PINX1	PIN2/TERF1-interacting telomerase inhibitor 1 OS=Homo sapiens OX=9606 GN=PINX1 PE=1 SV=2	8	-0.160805	-2.25452	0.13909
sp|Q9NZJ7|MTCH1_HUMAN	MTCH1	Mitochondrial carrier homolog 1 OS=Homo sapiens OX=9606 GN=MTCH1 PE=1 SV=1	18	-0.177907	-2.05737	0.139125
sp|P80217-2|IN35_HUMAN	IFI35	Isoform 2 of Interferon-induced 35 kDa protein OS=Homo sapiens OX=9606 GN=IFI35	9	0.111182	-2.08345	0.139162
sp|Q8N8A6|DDX51_HUMAN	DDX51	ATP-dependent RNA helicase DDX51 OS=Homo sapiens OX=9606 GN=DDX51 PE=1 SV=3	32	-0.0940514	-2.25591	0.139213
sp|Q14573|ITPR3_HUMAN	ITPR3	Inositol 1,4,5-trisphosphate receptor type 3 OS=Homo sapiens OX=9606 GN=ITPR3 PE=1 SV=2	105	-0.141041	-1.93404	0.13923
sp|P10244|MYBB_HUMAN	MYBL2	Myb-related protein B OS=Homo sapiens OX=9606 GN=MYBL2 PE=1 SV=1	4	0.119913	-2.2655	0.139245
sp|Q9Y6X3|SCC4_HUMAN	MAU2	MAU2 chromatid cohesion factor homolog OS=Homo sapiens OX=9606 GN=MAU2 PE=1 SV=2	9	-0.125741	-2.06658	0.139252
sp|Q07864|DPOE1_HUMAN	POLE	DNA polymerase epsilon catalytic subunit A OS=Homo sapiens OX=9606 GN=POLE PE=1 SV=5	35	0.0643266	-2.06751	0.139283
sp|Q92692|NECT2_HUMAN	NECTIN2	Nectin-2 OS=Homo sapiens OX=9606 GN=NECTIN2 PE=1 SV=1	12	-0.156758	-2.06088	0.13929
sp|Q15542|TAF5_HUMAN	TAF5	Transcription initiation factor TFIID subunit 5 OS=Homo sapiens OX=9606 GN=TAF5 PE=1 SV=3	10	-0.10325	-1.93312	0.139333
sp|Q13347|EIF3I_HUMAN	EIF3I	Eukaryotic translation initiation factor 3 subunit I OS=Homo sapiens OX=9606 GN=EIF3I PE=1 SV=1	38	0.14589	-2.08703	0.139337
sp|Q4G148|GXLT1_HUMAN	GXYLT1	Glucoside xylosyltransferase 1 OS=Homo sapiens OX=9606 GN=GXYLT1 PE=1 SV=2	3	-0.127003	-2.04467	0.139352
sp|Q7Z6K5-2|ARPIN_HUMAN	ARPIN	Isoform C15orf38-AP3S2 of Arpin OS=Homo sapiens OX=9606 GN=ARPIN	12	0.144287	-2.26681	0.139371
sp|P51991|ROA3_HUMAN	HNRNPA3	Heterogeneous nuclear ribonucleoprotein A3 OS=Homo sapiens OX=9606 GN=HNRNPA3 PE=1 SV=2	81	0.151552	-2.04622	0.139393
sp|P46100|ATRX_HUMAN	ATRX	Transcriptional regulator ATRX OS=Homo sapiens OX=9606 GN=ATRX PE=1 SV=5	65	-0.124659	-2.26406	0.139618
sp|P0C7P0|CISD3_HUMAN	CISD3	CDGSH iron-sulfur domain-containing protein 3, mitochondrial OS=Homo sapiens OX=9606 GN=CISD3 PE=1 SV=1	5	-0.101477	-2.04889	0.139632
sp|Q8TDN6|BRX1_HUMAN	BRIX1	Ribosome biogenesis protein BRX1 homolog OS=Homo sapiens OX=9606 GN=BRIX1 PE=1 SV=2	35	-0.165483	-2.06888	0.139662
tr|H0Y5K5|H0Y5K5_HUMAN	ERGIC3	Endoplasmic reticulum-Golgi intermediate compartment protein 3 (Fragment) OS=Homo sapiens OX=9606 GN=ERGIC3 PE=1 SV=1	8	-0.150442	-2.06195	0.139666
sp|P24592|IBP6_HUMAN	IGFBP6	Insulin-like growth factor-binding protein 6 OS=Homo sapiens OX=9606 GN=IGFBP6 PE=1 SV=1	1	0.193066	-2.05034	0.139673
sp|Q12797|ASPH_HUMAN	ASPH	Aspartyl/asparaginyl beta-hydroxylase OS=Homo sapiens OX=9606 GN=ASPH PE=1 SV=3	39	-0.107448	-2.05185	0.139704
sp|Q6NXT1|ANR54_HUMAN	ANKRD54	Ankyrin repeat domain-containing protein 54 OS=Homo sapiens OX=9606 GN=ANKRD54 PE=1 SV=2	4	0.195962	-2.08781	0.13973
sp|Q9P2D0|IBTK_HUMAN	IBTK	Inhibitor of Bruton tyrosine kinase OS=Homo sapiens OX=9606 GN=IBTK PE=1 SV=3	11	0.115221	-2.06337	0.139751
sp|Q9H4F8-2|SMOC1_HUMAN	SMOC1	Isoform 2 of SPARC-related modular calcium-binding protein 1 OS=Homo sapiens OX=9606 GN=SMOC1	2	-0.734004	-2.04622	0.139759
sp|Q9UHK6-5|AMACR_HUMAN	AMACR	Isoform 4 of Alpha-methylacyl-CoA racemase OS=Homo sapiens OX=9606 GN=AMACR	5	-0.186744	-2.10759	0.13979
sp|Q9UJZ1|STML2_HUMAN	STOML2	Stomatin-like protein 2, mitochondrial OS=Homo sapiens OX=9606 GN=STOML2 PE=1 SV=1	24	-0.093873	-2.05503	0.139872
sp|Q9P0U4-2|CXXC1_HUMAN	CXXC1	Isoform 2 of CXXC-type zinc finger protein 1 OS=Homo sapiens OX=9606 GN=CXXC1	8	-0.130407	-2.09314	0.13992
sp|O75695|XRP2_HUMAN	RP2	Protein XRP2 OS=Homo sapiens OX=9606 GN=RP2 PE=1 SV=4	15	-0.0639947	-2.06892	0.140044
sp|P82914|RT15_HUMAN	MRPS15	28S ribosomal protein S15, mitochondrial OS=Homo sapiens OX=9606 GN=MRPS15 PE=1 SV=1	8	-0.168018	-2.05384	0.140074
sp|Q13310-3|PABP4_HUMAN	PABPC4	Isoform 3 of Polyadenylate-binding protein 4 OS=Homo sapiens OX=9606 GN=PABPC4	56	0.123658	-2.08927	0.140124
sp|Q5BKZ1-3|ZN326_HUMAN	ZNF326	Isoform 3 of DBIRD complex subunit ZNF326 OS=Homo sapiens OX=9606 GN=ZNF326	1	-0.431505	-2.09011	0.140159
sp|Q7L592|NDUF7_HUMAN	NDUFAF7	Protein arginine methyltransferase NDUFAF7, mitochondrial OS=Homo sapiens OX=9606 GN=NDUFAF7 PE=1 SV=1	11	-0.0771192	-2.07183	0.140175
sp|Q92530|PSMF1_HUMAN	PSMF1	Proteasome inhibitor PI31 subunit OS=Homo sapiens OX=9606 GN=PSMF1 PE=1 SV=2	9	0.147313	-2.09315	0.140319
sp|Q9BQG0-2|MBB1A_HUMAN	MYBBP1A	Isoform 2 of Myb-binding protein 1A OS=Homo sapiens OX=9606 GN=MYBBP1A	81	-0.134926	-2.09398	0.140366
sp|Q5W0Z9|ZDH20_HUMAN	ZDHHC20	Palmitoyltransferase ZDHHC20 OS=Homo sapiens OX=9606 GN=ZDHHC20 PE=1 SV=1	4	-0.161108	-2.0983	0.140415
tr|B3KS98|B3KS98_HUMAN	EIF3H	Eukaryotic translation initiation factor 3 subunit H OS=Homo sapiens OX=9606 GN=EIF3H PE=1 SV=1	39	0.137787	-1.92361	0.140432
sp|Q8TDX7|NEK7_HUMAN	NEK7	Serine/threonine-protein kinase Nek7 OS=Homo sapiens OX=9606 GN=NEK7 PE=1 SV=1	17	0.149455	-1.92402	0.140525
sp|Q659A1|ICE2_HUMAN	ICE2	Little elongation complex subunit 2 OS=Homo sapiens OX=9606 GN=ICE2 PE=1 SV=2	16	-0.136929	-2.09745	0.140552
sp|Q8NHP6|MSPD2_HUMAN	MOSPD2	Motile sperm domain-containing protein 2 OS=Homo sapiens OX=9606 GN=MOSPD2 PE=1 SV=1	11	-0.134808	-2.07216	0.14056
sp|Q68DQ2|CRBG3_HUMAN	CRYBG3	Very large A-kinase anchor protein OS=Homo sapiens OX=9606 GN=CRYBG3 PE=1 SV=3	14	0.127243	-1.92881	0.140563
sp|Q8N2K0-2|ABD12_HUMAN	ABHD12	Isoform 2 of Lysophosphatidylserine lipase ABHD12 OS=Homo sapiens OX=9606 GN=ABHD12	9	-0.0999724	-1.92807	0.140721
sp|Q5SNT2|TM201_HUMAN	TMEM201	Transmembrane protein 201 OS=Homo sapiens OX=9606 GN=TMEM201 PE=1 SV=1	5	-0.382207	-2.07447	0.140729
sp|Q96AB3-2|ISOC2_HUMAN	ISOC2	Isoform 2 of Isochorismatase domain-containing protein 2 OS=Homo sapiens OX=9606 GN=ISOC2	16	-0.221637	-2.09693	0.140768
sp|P18621-3|RL17_HUMAN	RPL17	Isoform 3 of 60S ribosomal protein L17 OS=Homo sapiens OX=9606 GN=RPL17	52	0.139883	-1.92412	0.140818
tr|A0A590UKB6|A0A590UKB6_HUMAN	POLR2A	DNA-directed RNA polymerase subunit OS=Homo sapiens OX=9606 GN=POLR2A PE=1 SV=1	69	-0.110763	-2.07632	0.14082
sp|Q9Y237-2|PIN4_HUMAN	PIN4	Isoform 2 of Peptidyl-prolyl cis-trans isomerase NIMA-interacting 4 OS=Homo sapiens OX=9606 GN=PIN4	6	0.16097	-2.09927	0.140821
sp|P49454|CENPF_HUMAN	CENPF	Centromere protein F OS=Homo sapiens OX=9606 GN=CENPF PE=1 SV=3	103	-0.0974035	-1.92906	0.140859
sp|Q7L804-2|RFIP2_HUMAN	RAB11FIP2	Isoform 2 of Rab11 family-interacting protein 2 OS=Homo sapiens OX=9606 GN=RAB11FIP2	5	-0.150437	-2.10041	0.14087
sp|Q9P035|HACD3_HUMAN	HACD3	Very-long-chain (3R)-3-hydroxyacyl-CoA dehydratase 3 OS=Homo sapiens OX=9606 GN=HACD3 PE=1 SV=2	17	-0.245337	-2.07224	0.140948
sp|Q92576|PHF3_HUMAN	PHF3	PHD finger protein 3 OS=Homo sapiens OX=9606 GN=PHF3 PE=1 SV=3	57	-0.147083	-2.10185	0.141
sp|Q5T124|UBX11_HUMAN	UBXN11	UBX domain-containing protein 11 OS=Homo sapiens OX=9606 GN=UBXN11 PE=1 SV=2	1	0.175111	-1.9251	0.141113
sp|P10644|KAP0_HUMAN	PRKAR1A	cAMP-dependent protein kinase type I-alpha regulatory subunit OS=Homo sapiens OX=9606 GN=PRKAR1A PE=1 SV=1	24	0.074818	-1.92233	0.141527
sp|O75821|EIF3G_HUMAN	EIF3G	Eukaryotic translation initiation factor 3 subunit G OS=Homo sapiens OX=9606 GN=EIF3G PE=1 SV=2	25	0.14767	-1.91811	0.142252
sp|P08574|CY1_HUMAN	CYC1	Cytochrome c1, heme protein, mitochondrial OS=Homo sapiens OX=9606 GN=CYC1 PE=1 SV=3	37	-0.105453	-1.9085	0.14231
sp|P00387-3|NB5R3_HUMAN	CYB5R3	Isoform 3 of NADH-cytochrome b5 reductase 3 OS=Homo sapiens OX=9606 GN=CYB5R3	34	-0.109756	-1.91873	0.142545
sp|P09132|SRP19_HUMAN	SRP19	Signal recognition particle 19 kDa protein OS=Homo sapiens OX=9606 GN=SRP19 PE=1 SV=3	6	0.189086	-1.91556	0.142587
sp|Q17RS7|GEN_HUMAN	GEN1	Flap endonuclease GEN homolog 1 OS=Homo sapiens OX=9606 GN=GEN1 PE=1 SV=2	3	0.267941	-1.90871	0.142597
sp|Q9Y4C2|TCAF1_HUMAN	TCAF1	TRPM8 channel-associated factor 1 OS=Homo sapiens OX=9606 GN=TCAF1 PE=1 SV=3	4	0.150314	-1.91879	0.14265
sp|P36542|ATPG_HUMAN	ATP5F1C	ATP synthase subunit gamma, mitochondrial OS=Homo sapiens OX=9606 GN=ATP5F1C PE=1 SV=1	21	-0.122406	-1.91524	0.14268
sp|O14734|ACOT8_HUMAN	ACOT8	Acyl-coenzyme A thioesterase 8 OS=Homo sapiens OX=9606 GN=ACOT8 PE=1 SV=1	7	-0.236381	-1.90186	0.142759
sp|P49915|GUAA_HUMAN	GMPS	GMP synthase [glutamine-hydrolyzing] OS=Homo sapiens OX=9606 GN=GMPS PE=1 SV=1	45	0.139687	-1.90222	0.142797
sp|O75911|DHRS3_HUMAN	DHRS3	Short-chain dehydrogenase/reductase 3 OS=Homo sapiens OX=9606 GN=DHRS3 PE=1 SV=2	4	-0.382494	-1.91573	0.142881
sp|Q9Y257|KCNK6_HUMAN	KCNK6	Potassium channel subfamily K member 6 OS=Homo sapiens OX=9606 GN=KCNK6 PE=1 SV=1	1	-0.295757	-1.90101	0.142881
sp|Q9P2D1|CHD7_HUMAN	CHD7	Chromodomain-helicase-DNA-binding protein 7 OS=Homo sapiens OX=9606 GN=CHD7 PE=1 SV=3	12	-0.24017	-1.90877	0.142885
sp|Q8IWT6|LRC8A_HUMAN	LRRC8A	Volume-regulated anion channel subunit LRRC8A OS=Homo sapiens OX=9606 GN=LRRC8A PE=1 SV=1	25	-0.227365	-1.91354	0.142904
sp|Q13487|SNPC2_HUMAN	SNAPC2	snRNA-activating protein complex subunit 2 OS=Homo sapiens OX=9606 GN=SNAPC2 PE=1 SV=1	4	-0.129182	-1.90012	0.142964
sp|Q15035|TRAM2_HUMAN	TRAM2	Translocating chain-associated membrane protein 2 OS=Homo sapiens OX=9606 GN=TRAM2 PE=1 SV=1	4	-0.725796	-1.90264	0.143082
sp|P40222|TXLNA_HUMAN	TXLNA	Alpha-taxilin OS=Homo sapiens OX=9606 GN=TXLNA PE=1 SV=3	26	0.192825	-1.90966	0.143083
sp|Q96KA5|CLP1L_HUMAN	CLPTM1L	Cleft lip and palate transmembrane protein 1-like protein OS=Homo sapiens OX=9606 GN=CLPTM1L PE=1 SV=1	12	-0.309532	-1.90895	0.143174
sp|Q8NHZ8|CDC26_HUMAN	CDC26	Anaphase-promoting complex subunit CDC26 OS=Homo sapiens OX=9606 GN=CDC26 PE=1 SV=1	1	0.349899	-1.9103	0.143179
sp|Q86WA8|LONP2_HUMAN	LONP2	Lon protease homolog 2, peroxisomal OS=Homo sapiens OX=9606 GN=LONP2 PE=1 SV=1	10	-0.179447	-1.90436	0.14319
sp|Q8IY81|SPB1_HUMAN	FTSJ3	pre-rRNA 2'-O-ribose RNA methyltransferase FTSJ3 OS=Homo sapiens OX=9606 GN=FTSJ3 PE=1 SV=2	40	-0.139466	-1.90498	0.143221
sp|Q8N543|OGFD1_HUMAN	OGFOD1	Prolyl 3-hydroxylase OGFOD1 OS=Homo sapiens OX=9606 GN=OGFOD1 PE=1 SV=1	18	0.121035	-1.90021	0.143248
sp|Q9NVA2-2|SEP11_HUMAN	SEPTIN11	Isoform 2 of Septin-11 OS=Homo sapiens OX=9606 GN=SEPTIN11	14	0.136416	-1.91083	0.143251
sp|Q9UFF9|CNOT8_HUMAN	CNOT8	CCR4-NOT transcription complex subunit 8 OS=Homo sapiens OX=9606 GN=CNOT8 PE=1 SV=1	3	-0.128421	-1.90276	0.143368
sp|P22695|QCR2_HUMAN	UQCRC2	Cytochrome b-c1 complex subunit 2, mitochondrial OS=Homo sapiens OX=9606 GN=UQCRC2 PE=1 SV=3	31	-0.0952826	-1.89666	0.143441
sp|P33991|MCM4_HUMAN	MCM4	DNA replication licensing factor MCM4 OS=Homo sapiens OX=9606 GN=MCM4 PE=1 SV=5	81	0.128645	-1.91254	0.143543
sp|Q86U44|MTA70_HUMAN	METTL3	N6-adenosine-methyltransferase catalytic subunit OS=Homo sapiens OX=9606 GN=METTL3 PE=1 SV=2	21	0.102241	-1.89749	0.143724
sp|O43683|BUB1_HUMAN	BUB1	Mitotic checkpoint serine/threonine-protein kinase BUB1 OS=Homo sapiens OX=9606 GN=BUB1 PE=1 SV=1	16	0.118516	-1.89043	0.144397
sp|Q9BUN8|DERL1_HUMAN	DERL1	Derlin-1 OS=Homo sapiens OX=9606 GN=DERL1 PE=1 SV=1	16	-0.225843	-1.89175	0.144539
sp|Q14684|RRP1B_HUMAN	RRP1B	Ribosomal RNA processing protein 1 homolog B OS=Homo sapiens OX=9606 GN=RRP1B PE=1 SV=3	33	-0.089001	-1.89325	0.144579
sp|P49368|TCPG_HUMAN	CCT3	T-complex protein 1 subunit gamma OS=Homo sapiens OX=9606 GN=CCT3 PE=1 SV=4	75	0.146752	-1.89389	0.14466
tr|B5MD23|B5MD23_HUMAN	TSPAN9	Tetraspanin OS=Homo sapiens OX=9606 GN=TSPAN9 PE=1 SV=1	3	-0.304902	-1.89046	0.144678
sp|Q12931|TRAP1_HUMAN	TRAP1	Heat shock protein 75 kDa, mitochondrial OS=Homo sapiens OX=9606 GN=TRAP1 PE=1 SV=3	89	-0.105995	-1.8897	0.14469
sp|Q6PCB7|S27A1_HUMAN	SLC27A1	Long-chain fatty acid transport protein 1 OS=Homo sapiens OX=9606 GN=SLC27A1 PE=1 SV=1	2	-0.251896	-1.89013	0.144784
sp|O43290|SNUT1_HUMAN	SART1	U4/U6.U5 tri-snRNP-associated protein 1 OS=Homo sapiens OX=9606 GN=SART1 PE=1 SV=1	49	-0.092535	-1.89334	0.144863
sp|Q9HBD1|RC3H2_HUMAN	RC3H2	Roquin-2 OS=Homo sapiens OX=9606 GN=RC3H2 PE=1 SV=2	5	0.141376	-1.88431	0.144866
sp|Q13409-2|DC1I2_HUMAN	DYNC1I2	Isoform 2B of Cytoplasmic dynein 1 intermediate chain 2 OS=Homo sapiens OX=9606 GN=DYNC1I2	31	0.159593	-1.88679	0.144925
sp|Q9NSE4|SYIM_HUMAN	IARS2	Isoleucine--tRNA ligase, mitochondrial OS=Homo sapiens OX=9606 GN=IARS2 PE=1 SV=2	59	-0.0959657	-1.88475	0.144967
tr|H3BN50|H3BN50_HUMAN	SLC9A3R2	Na(+)/H(+) exchange regulatory cofactor NHE-RF2 (Fragment) OS=Homo sapiens OX=9606 GN=SLC9A3R2 PE=1 SV=1	1	-0.212562	-1.8876	0.145205
sp|P29218-3|IMPA1_HUMAN	IMPA1	Isoform 3 of Inositol monophosphatase 1 OS=Homo sapiens OX=9606 GN=IMPA1	7	0.281528	-1.88509	0.145246
sp|Q92930|RAB8B_HUMAN	RAB8B	Ras-related protein Rab-8B OS=Homo sapiens OX=9606 GN=RAB8B PE=1 SV=2	11	-0.189202	-1.88052	0.145443
sp|Q13795|ARFRP_HUMAN	ARFRP1	ADP-ribosylation factor-related protein 1 OS=Homo sapiens OX=9606 GN=ARFRP1 PE=1 SV=1	3	-0.120556	-1.88789	0.145485
sp|P31153|METK2_HUMAN	MAT2A	S-adenosylmethionine synthase isoform type-2 OS=Homo sapiens OX=9606 GN=MAT2A PE=1 SV=1	34	0.0718632	-1.88054	0.145721
sp|Q9HCM4-2|E41L5_HUMAN	EPB41L5	Isoform 2 of Band 4.1-like protein 5 OS=Homo sapiens OX=9606 GN=EPB41L5	8	-0.174936	-1.86576	0.146152
sp|Q96GX9|MTNB_HUMAN	APIP	Methylthioribulose-1-phosphate dehydratase OS=Homo sapiens OX=9606 GN=APIP PE=1 SV=1	7	0.110703	-1.8664	0.146193
sp|O94906|PRP6_HUMAN	PRPF6	Pre-mRNA-processing factor 6 OS=Homo sapiens OX=9606 GN=PRPF6 PE=1 SV=1	65	-0.0964801	-1.86444	0.14623
sp|Q9Y276|BCS1_HUMAN	BCS1L	Mitochondrial chaperone BCS1 OS=Homo sapiens OX=9606 GN=BCS1L PE=1 SV=1	13	-0.146893	-1.86799	0.146258
sp|Q9ULW3|ABT1_HUMAN	ABT1	Activator of basal transcription 1 OS=Homo sapiens OX=9606 GN=ABT1 PE=1 SV=1	7	-0.225391	-1.86776	0.146336
sp|Q6QNY0|BL1S3_HUMAN	BLOC1S3	Biogenesis of lysosome-related organelles complex 1 subunit 3 OS=Homo sapiens OX=9606 GN=BLOC1S3 PE=1 SV=1	2	-0.210204	-1.87032	0.146346
tr|B3KY94|B3KY94_HUMAN	CDIPT	CDP-diacylglycerol--inositol 3-phosphatidyltransferase OS=Homo sapiens OX=9606 GN=CDIPT PE=1 SV=1	6	-0.312913	-1.87094	0.146388
sp|Q15393|SF3B3_HUMAN	SF3B3	Splicing factor 3B subunit 3 OS=Homo sapiens OX=9606 GN=SF3B3 PE=1 SV=4	96	-0.0507371	-1.86957	0.146424
sp|Q9BQ75|CMS1_HUMAN	CMSS1	Protein CMSS1 OS=Homo sapiens OX=9606 GN=CMSS1 PE=1 SV=2	10	-0.102649	-1.86656	0.146466
sp|Q9BSJ8-2|ESYT1_HUMAN	ESYT1	Isoform 2 of Extended synaptotagmin-1 OS=Homo sapiens OX=9606 GN=ESYT1	38	-0.194434	-1.85451	0.146516
sp|O14656|TOR1A_HUMAN	TOR1A	Torsin-1A OS=Homo sapiens OX=9606 GN=TOR1A PE=1 SV=1	12	-0.157074	-1.86904	0.146532
sp|Q15061|WDR43_HUMAN	WDR43	WD repeat-containing protein 43 OS=Homo sapiens OX=9606 GN=WDR43 PE=1 SV=3	36	-0.0764373	-1.87111	0.146664
tr|A0A0B4J1V9|A0A0B4J1V9_HUMAN	HELLS	Helicase, lymphoid-specific, isoform CRA_b OS=Homo sapiens OX=9606 GN=HELLS PE=1 SV=1	30	-0.141698	-1.86105	0.146753
sp|P46939|UTRO_HUMAN	UTRN	Utrophin OS=Homo sapiens OX=9606 GN=UTRN PE=1 SV=2	81	-0.0619262	-1.8549	0.146783
sp|Q9UGN5|PARP2_HUMAN	PARP2	Poly [ADP-ribose] polymerase 2 OS=Homo sapiens OX=9606 GN=PARP2 PE=1 SV=2	13	0.061799	-1.87306	0.146803
sp|Q96BI3|APH1A_HUMAN	APH1A	Gamma-secretase subunit APH-1A OS=Homo sapiens OX=9606 GN=APH1A PE=1 SV=1	1	-0.544847	-1.87198	0.146941
sp|P33897|ABCD1_HUMAN	ABCD1	ATP-binding cassette sub-family D member 1 OS=Homo sapiens OX=9606 GN=ABCD1 PE=1 SV=2	14	-0.126661	-1.86253	0.147024
sp|Q9UHI6|DDX20_HUMAN	DDX20	Probable ATP-dependent RNA helicase DDX20 OS=Homo sapiens OX=9606 GN=DDX20 PE=1 SV=2	20	0.188583	-1.85499	0.147051
sp|Q69YN2|C19L1_HUMAN	CWF19L1	CWF19-like protein 1 OS=Homo sapiens OX=9606 GN=CWF19L1 PE=1 SV=2	8	0.15278	-1.87415	0.147082
sp|Q9NRC1|ST7_HUMAN	ST7	Suppressor of tumorigenicity 7 protein OS=Homo sapiens OX=9606 GN=ST7 PE=1 SV=1	5	-0.157353	-1.8353	0.147166
tr|M0QZ12|M0QZ12_HUMAN	GRAMD1A	Protein Aster-A OS=Homo sapiens OX=9606 GN=GRAMD1A PE=1 SV=1	2	-0.128721	-1.87645	0.14717
sp|Q9UHW9|S12A6_HUMAN	SLC12A6	Solute carrier family 12 member 6 OS=Homo sapiens OX=9606 GN=SLC12A6 PE=1 SV=2	4	-0.139975	-1.84916	0.147258
sp|Q92560|BAP1_HUMAN	BAP1	Ubiquitin carboxyl-terminal hydrolase BAP1 OS=Homo sapiens OX=9606 GN=BAP1 PE=1 SV=2	4	-0.0975153	-1.83382	0.147259
sp|P08069|IGF1R_HUMAN	IGF1R	Insulin-like growth factor 1 receptor OS=Homo sapiens OX=9606 GN=IGF1R PE=1 SV=1	7	-0.102521	-1.85755	0.147295
sp|Q13423|NNTM_HUMAN	NNT	NAD(P) transhydrogenase, mitochondrial OS=Homo sapiens OX=9606 GN=NNT PE=1 SV=3	61	-0.0915772	-1.85575	0.14732
sp|Q5JWF2|GNAS1_HUMAN	GNAS	Guanine nucleotide-binding protein G(s) subunit alpha isoforms XLas OS=Homo sapiens OX=9606 GN=GNAS PE=1 SV=2	25	-0.123496	-1.87458	0.147361
sp|Q9ULC5-3|ACSL5_HUMAN	ACSL5	Isoform 2 of Long-chain-fatty-acid--CoA ligase 5 OS=Homo sapiens OX=9606 GN=ACSL5	31	-0.0891438	-1.85621	0.147421
sp|Q99627|CSN8_HUMAN	COPS8	COP9 signalosome complex subunit 8 OS=Homo sapiens OX=9606 GN=COPS8 PE=1 SV=1	9	0.169579	-1.83566	0.147425
sp|Q03188|CENPC_HUMAN	CENPC	Centromere protein C OS=Homo sapiens OX=9606 GN=CENPC PE=1 SV=2	19	-0.251058	-1.84946	0.147523
sp|P60900|PSA6_HUMAN	PSMA6	Proteasome subunit alpha type-6 OS=Homo sapiens OX=9606 GN=PSMA6 PE=1 SV=1	30	0.133088	-1.8469	0.147563
sp|P29401-2|TKT_HUMAN	TKT	Isoform 2 of Transketolase OS=Homo sapiens OX=9606 GN=TKT	71	0.197463	-1.85769	0.147566
tr|E9PC69|E9PC69_HUMAN	MARK2	Non-specific serine/threonine protein kinase OS=Homo sapiens OX=9606 GN=MARK2 PE=1 SV=3	21	-0.155858	-1.84993	0.147595
sp|P08397|HEM3_HUMAN	HMBS	Porphobilinogen deaminase OS=Homo sapiens OX=9606 GN=HMBS PE=1 SV=2	10	0.151824	-1.83276	0.147602
sp|Q01780|EXOSX_HUMAN	EXOSC10	Exosome component 10 OS=Homo sapiens OX=9606 GN=EXOSC10 PE=1 SV=2	50	-0.080211	-1.85873	0.14761
tr|B4DJL6|B4DJL6_HUMAN	INTS14	Integrator complex subunit 14 OS=Homo sapiens OX=9606 GN=INTS14 PE=1 SV=1	10	0.0598923	-1.84702	0.147634
sp|O00483|NDUA4_HUMAN	NDUFA4	Cytochrome c oxidase subunit NDUFA4 OS=Homo sapiens OX=9606 GN=NDUFA4 PE=1 SV=1	7	-0.146028	-1.8503	0.147667
tr|A0A087WU02|A0A087WU02_HUMAN	ERGIC2	Endoplasmic reticulum-Golgi intermediate compartment protein 2 OS=Homo sapiens OX=9606 GN=ERGIC2 PE=1 SV=1	11	-0.141127	-1.83571	0.147684
sp|O60337|MARH6_HUMAN	2020-03-06	E3 ubiquitin-protein ligase MARCH6 OS=Homo sapiens OX=9606 GN=MARCH6 PE=1 SV=2	3	-0.327679	-1.85076	0.147739
sp|P37802-2|TAGL2_HUMAN	TAGLN2	Isoform 2 of Transgelin-2 OS=Homo sapiens OX=9606 GN=TAGLN2	45	0.145294	-1.84465	0.147879
sp|Q8WU17|RN139_HUMAN	RNF139	E3 ubiquitin-protein ligase RNF139 OS=Homo sapiens OX=9606 GN=RNF139 PE=1 SV=1	1	-0.178826	-1.84712	0.147899
sp|Q9H078-2|CLPB_HUMAN	CLPB	Isoform 2 of Caseinolytic peptidase B protein homolog OS=Homo sapiens OX=9606 GN=CLPB	20	-0.139896	-1.83578	0.147944
sp|A2RRP1|NBAS_HUMAN	NBAS	Neuroblastoma-amplified sequence OS=Homo sapiens OX=9606 GN=NBAS PE=1 SV=2	42	-0.118308	-1.84201	0.147957
sp|Q6ZXV5|TMTC3_HUMAN	TMTC3	Protein O-mannosyl-transferase TMTC3 OS=Homo sapiens OX=9606 GN=TMTC3 PE=1 SV=2	18	-0.129189	-1.84326	0.148
sp|Q9Y2G5|OFUT2_HUMAN	POFUT2	GDP-fucose protein O-fucosyltransferase 2 OS=Homo sapiens OX=9606 GN=POFUT2 PE=1 SV=3	10	-0.113147	-1.84515	0.148143
sp|A0FGR8-2|ESYT2_HUMAN	ESYT2	Isoform 2 of Extended synaptotagmin-2 OS=Homo sapiens OX=9606 GN=ESYT2	34	-0.0833562	-1.83604	0.148205
sp|Q14CZ7|FAKD3_HUMAN	FASTKD3	FAST kinase domain-containing protein 3, mitochondrial OS=Homo sapiens OX=9606 GN=FASTKD3 PE=1 SV=2	8	-0.221357	-1.83919	0.148333
sp|O75400|PR40A_HUMAN	PRPF40A	Pre-mRNA-processing factor 40 homolog A OS=Homo sapiens OX=9606 GN=PRPF40A PE=1 SV=2	43	-0.0521355	-1.84047	0.148426
sp|Q14839-2|CHD4_HUMAN	CHD4	Isoform 2 of Chromodomain-helicase-DNA-binding protein 4 OS=Homo sapiens OX=9606 GN=CHD4	88	-0.13571	-1.8364	0.148466
sp|Q16798|MAON_HUMAN	ME3	NADP-dependent malic enzyme, mitochondrial OS=Homo sapiens OX=9606 GN=ME3 PE=2 SV=2	24	-0.123622	-1.83668	0.14851
sp|A8MXV4|NUD19_HUMAN	NUDT19	Nucleoside diphosphate-linked moiety X motif 19 OS=Homo sapiens OX=9606 GN=NUDT19 PE=1 SV=1	14	-0.0966864	-1.82718	0.148618
sp|Q86Y39|NDUAB_HUMAN	NDUFA11	NADH dehydrogenase [ubiquinone] 1 alpha subcomplex subunit 11 OS=Homo sapiens OX=9606 GN=NDUFA11 PE=1 SV=3	7	-0.194731	-1.82486	0.148641
sp|Q14146|URB2_HUMAN	URB2	Unhealthy ribosome biogenesis protein 2 homolog OS=Homo sapiens OX=9606 GN=URB2 PE=1 SV=2	15	-0.175484	-1.82234	0.148644
tr|A0A1W2PNP0|A0A1W2PNP0_HUMAN	PIGT	GPI transamidase component PIG-T (Fragment) OS=Homo sapiens OX=9606 GN=PIGT PE=1 SV=1	11	-0.128643	-1.82766	0.148661
sp|Q96A73|P33MX_HUMAN	KIAA1191	Putative monooxygenase p33MONOX OS=Homo sapiens OX=9606 GN=KIAA1191 PE=1 SV=1	7	-0.138142	-1.82358	0.148686
sp|Q9H0X4|F234A_HUMAN	FAM234A	Protein FAM234A OS=Homo sapiens OX=9606 GN=FAM234A PE=1 SV=1	5	-0.165045	-1.82635	0.14879
sp|Q9H8H0|NOL11_HUMAN	NOL11	Nucleolar protein 11 OS=Homo sapiens OX=9606 GN=NOL11 PE=1 SV=1	32	-0.142788	-1.82532	0.148898
tr|A0A3B3IQ16|A0A3B3IQ16_HUMAN	JMJD8	JmjC domain-containing protein 8 OS=Homo sapiens OX=9606 GN=JMJD8 PE=1 SV=1	3	-0.285386	-1.82846	0.14892
sp|Q8NBQ5|DHB11_HUMAN	HSD17B11	Estradiol 17-beta-dehydrogenase 11 OS=Homo sapiens OX=9606 GN=HSD17B11 PE=1 SV=3	13	-0.178707	-1.82373	0.148942
sp|P53367|ARFP1_HUMAN	ARFIP1	Arfaptin-1 OS=Homo sapiens OX=9606 GN=ARFIP1 PE=1 SV=2	18	0.0922066	-1.82088	0.14895
sp|P51398|RT29_HUMAN	DAP3	28S ribosomal protein S29, mitochondrial OS=Homo sapiens OX=9606 GN=DAP3 PE=1 SV=1	31	-0.140338	-1.82557	0.148969
sp|Q86Y79|PTH_HUMAN	PTRH1	Probable peptidyl-tRNA hydrolase OS=Homo sapiens OX=9606 GN=PTRH1 PE=1 SV=1	7	-0.105706	-1.82412	0.149198
sp|Q96GN5|CDA7L_HUMAN	CDCA7L	Cell division cycle-associated 7-like protein OS=Homo sapiens OX=9606 GN=CDCA7L PE=1 SV=2	11	-0.202154	-1.81224	0.149566
sp|Q9NX74|DUS2L_HUMAN	DUS2	tRNA-dihydrouridine(20) synthase [NAD(P)+]-like OS=Homo sapiens OX=9606 GN=DUS2 PE=1 SV=1	10	0.0664253	-1.8111	0.149631
sp|Q86TM6|SYVN1_HUMAN	SYVN1	E3 ubiquitin-protein ligase synoviolin OS=Homo sapiens OX=9606 GN=SYVN1 PE=1 SV=2	3	-0.344695	-1.81891	0.149816
sp|Q9UJK0|TSR3_HUMAN	TSR3	Ribosome biogenesis protein TSR3 homolog OS=Homo sapiens OX=9606 GN=TSR3 PE=1 SV=1	6	0.149704	-1.8125	0.149818
sp|Q04206|TF65_HUMAN	RELA	Transcription factor p65 OS=Homo sapiens OX=9606 GN=RELA PE=1 SV=2	11	0.0781616	-1.81614	0.149878
sp|Q16533|SNPC1_HUMAN	SNAPC1	snRNA-activating protein complex subunit 1 OS=Homo sapiens OX=9606 GN=SNAPC1 PE=1 SV=1	4	-0.169829	-1.8107	0.14995
sp|Q969V5|MUL1_HUMAN	MUL1	Mitochondrial ubiquitin ligase activator of NFKB 1 OS=Homo sapiens OX=9606 GN=MUL1 PE=1 SV=1	8	-0.108388	-1.81266	0.150071
sp|Q9H0P0|5NT3A_HUMAN	NT5C3A	Cytosolic 5'-nucleotidase 3A OS=Homo sapiens OX=9606 GN=NT5C3A PE=1 SV=3	19	-0.103803	-1.81685	0.150132
sp|Q8N6L1-2|KTAP2_HUMAN	KRTCAP2	Isoform 2 of Keratinocyte-associated protein 2 OS=Homo sapiens OX=9606 GN=KRTCAP2	2	-0.516528	-1.81399	0.150162
tr|A0A494C0F3|A0A494C0F3_HUMAN		EXPERA domain-containing protein OS=Homo sapiens OX=9606 PE=4 SV=1	3	-0.497038	-1.8174	0.150204
sp|Q6P2P2|ANM9_HUMAN	PRMT9	Protein arginine N-methyltransferase 9 OS=Homo sapiens OX=9606 GN=PRMT9 PE=1 SV=1	3	0.111543	-1.81492	0.150206
sp|Q6NUQ1|RINT1_HUMAN	RINT1	RAD50-interacting protein 1 OS=Homo sapiens OX=9606 GN=RINT1 PE=1 SV=1	13	-0.12069	-1.81762	0.150249
sp|P62241|RS8_HUMAN	RPS8	40S ribosomal protein S8 OS=Homo sapiens OX=9606 GN=RPS8 PE=1 SV=2	26	0.0887728	-1.80936	0.150696
sp|Q9H553|ALG2_HUMAN	ALG2	Alpha-1,3/1,6-mannosyltransferase ALG2 OS=Homo sapiens OX=9606 GN=ALG2 PE=1 SV=1	14	-0.143358	-1.80579	0.151177
sp|O00499-2|BIN1_HUMAN	BIN1	Isoform IIB of Myc box-dependent-interacting protein 1 OS=Homo sapiens OX=9606 GN=BIN1	27	0.126863	-1.80486	0.151258
tr|A0A2R8Y5V9|A0A2R8Y5V9_HUMAN	TPM4	Tropomyosin alpha-4 chain OS=Homo sapiens OX=9606 GN=TPM4 PE=1 SV=1	3	0.341489	-1.80695	0.151341
tr|A0A5F9ZHQ7|A0A5F9ZHQ7_HUMAN	HAUS3	HAUS augmin-like complex subunit 3 OS=Homo sapiens OX=9606 GN=HAUS3 PE=4 SV=1	6	0.105073	-1.80771	0.151387
sp|Q12834|CDC20_HUMAN	CDC20	Cell division cycle protein 20 homolog OS=Homo sapiens OX=9606 GN=CDC20 PE=1 SV=2	5	0.336558	-1.80652	0.151429
sp|O60832|DKC1_HUMAN	DKC1	H/ACA ribonucleoprotein complex subunit DKC1 OS=Homo sapiens OX=9606 GN=DKC1 PE=1 SV=3	33	-0.150287	-1.80823	0.151432
sp|O60701|UGDH_HUMAN	UGDH	UDP-glucose 6-dehydrogenase OS=Homo sapiens OX=9606 GN=UGDH PE=1 SV=1	34	0.115939	-1.80262	0.151478
tr|A0A0C4DG89|A0A0C4DG89_HUMAN	DDX46	Probable ATP-dependent RNA helicase DDX46 OS=Homo sapiens OX=9606 GN=DDX46 PE=1 SV=1	105	0.0746689	-1.80231	0.151584
sp|Q92783|STAM1_HUMAN	STAM	Signal transducing adapter molecule 1 OS=Homo sapiens OX=9606 GN=STAM PE=1 SV=3	11	0.139405	-1.79661	0.151692
sp|Q14161|GIT2_HUMAN	GIT2	ARF GTPase-activating protein GIT2 OS=Homo sapiens OX=9606 GN=GIT2 PE=1 SV=2	13	0.133918	-1.79668	0.151941
sp|Q96D53|COQ8B_HUMAN	COQ8B	Atypical kinase COQ8B, mitochondrial OS=Homo sapiens OX=9606 GN=COQ8B PE=1 SV=2	5	-0.140611	-1.79794	0.151987
sp|Q9UGP8|SEC63_HUMAN	SEC63	Translocation protein SEC63 homolog OS=Homo sapiens OX=9606 GN=SEC63 PE=1 SV=2	39	-0.155575	-1.79939	0.152237
sp|Q53GS9|SNUT2_HUMAN	USP39	U4/U6.U5 tri-snRNP-associated protein 2 OS=Homo sapiens OX=9606 GN=USP39 PE=1 SV=2	20	-0.140718	-1.79949	0.152488
sp|P32455|GBP1_HUMAN	GBP1	Guanylate-binding protein 1 OS=Homo sapiens OX=9606 GN=GBP1 PE=1 SV=2	1	-0.250531	-1.79322	0.152984
sp|Q9NP77|SSU72_HUMAN	SSU72	RNA polymerase II subunit A C-terminal domain phosphatase SSU72 OS=Homo sapiens OX=9606 GN=SSU72 PE=1 SV=1	5	0.309433	-1.79351	0.153057
sp|Q9Y305|ACOT9_HUMAN	ACOT9	Acyl-coenzyme A thioesterase 9, mitochondrial OS=Homo sapiens OX=9606 GN=ACOT9 PE=1 SV=2	24	-0.0896171	-1.79381	0.153307
sp|P51795-2|CLCN5_HUMAN	CLCN5	Isoform 2 of H(+)/Cl(-) exchange transporter 5 OS=Homo sapiens OX=9606 GN=CLCN5	2	0.206779	-1.74902	0.1538
tr|G5E9Z2|G5E9Z2_HUMAN	CLPTM1L	Cisplatin resistance related protein CRR9p, isoform CRA_c OS=Homo sapiens OX=9606 GN=CLPTM1L PE=1 SV=1	3	-0.89316	-1.7496	0.153925
tr|E7EV01|E7EV01_HUMAN	CAPN5	Calpain-5 OS=Homo sapiens OX=9606 GN=CAPN5 PE=1 SV=2	1	-0.216643	-1.74917	0.15403
sp|P84095|RHOG_HUMAN	RHOG	Rho-related GTP-binding protein RhoG OS=Homo sapiens OX=9606 GN=RHOG PE=1 SV=1	4	-0.274552	-1.75031	0.154156
tr|A0A087WWS1|A0A087WWS1_HUMAN	THOC1	THO complex subunit 1 OS=Homo sapiens OX=9606 GN=THOC1 PE=1 SV=1	32	-0.1483	-1.74428	0.154189
sp|Q6ICB0|DESI1_HUMAN	DESI1	Desumoylating isopeptidase 1 OS=Homo sapiens OX=9606 GN=DESI1 PE=1 SV=1	1	-0.235253	-1.75407	0.154199
sp|Q13283|G3BP1_HUMAN	G3BP1	Ras GTPase-activating protein-binding protein 1 OS=Homo sapiens OX=9606 GN=G3BP1 PE=1 SV=1	37	0.124384	-1.75268	0.154199
tr|F5H189|F5H189_HUMAN	LYRM4	LYR motif-containing protein 4 OS=Homo sapiens OX=9606 GN=LYRM4 PE=1 SV=3	1	-0.290951	-1.75455	0.154293
sp|Q9NQC3|RTN4_HUMAN	RTN4	Reticulon-4 OS=Homo sapiens OX=9606 GN=RTN4 PE=1 SV=2	60	-0.0853491	-1.78845	0.154309
sp|Q6P1S2|CC033_HUMAN	C3orf33	Protein C3orf33 OS=Homo sapiens OX=9606 GN=C3orf33 PE=1 SV=2	2	-0.232341	-1.74291	0.154374
sp|P35613|BASI_HUMAN	BSG	Basigin OS=Homo sapiens OX=9606 GN=BSG PE=1 SV=2	39	-0.136573	-1.75476	0.154382
sp|Q99747|SNAG_HUMAN	NAPG	Gamma-soluble NSF attachment protein OS=Homo sapiens OX=9606 GN=NAPG PE=1 SV=1	10	0.0988156	-1.75121	0.154387
sp|Q9Y2Z2-6|MTO1_HUMAN	MTO1	Isoform 7 of Protein MTO1 homolog, mitochondrial OS=Homo sapiens OX=9606 GN=MTO1	16	-0.0988668	-1.7557	0.154395
sp|Q5VT66-2|MARC1_HUMAN	2020-03-01	Isoform 2 of Mitochondrial amidoxime-reducing component 1 OS=Homo sapiens OX=9606 GN=MARC1	3	0.247904	-1.74436	0.154417
sp|O75521|ECI2_HUMAN	ECI2	Enoyl-CoA delta isomerase 2, mitochondrial OS=Homo sapiens OX=9606 GN=ECI2 PE=1 SV=4	22	-0.135711	-1.75308	0.154431
sp|Q08722|CD47_HUMAN	CD47	Leukocyte surface antigen CD47 OS=Homo sapiens OX=9606 GN=CD47 PE=1 SV=1	4	-0.229427	-1.75198	0.154432
sp|Q9UBE0|SAE1_HUMAN	SAE1	SUMO-activating enzyme subunit 1 OS=Homo sapiens OX=9606 GN=SAE1 PE=1 SV=1	30	0.142644	-1.75215	0.154478
sp|Q9NP61|ARFG3_HUMAN	ARFGAP3	ADP-ribosylation factor GTPase-activating protein 3 OS=Homo sapiens OX=9606 GN=ARFGAP3 PE=1 SV=1	6	0.228293	-1.7804	0.15453
sp|P14625|ENPL_HUMAN	HSP90B1	Endoplasmin OS=Homo sapiens OX=9606 GN=HSP90B1 PE=1 SV=1	278	-0.0344909	-1.78112	0.154605
sp|P56199|ITA1_HUMAN	ITGA1	Integrin alpha-1 OS=Homo sapiens OX=9606 GN=ITGA1 PE=1 SV=2	1	-0.34916	-1.75507	0.154616
sp|Q15181|IPYR_HUMAN	PPA1	Inorganic pyrophosphatase OS=Homo sapiens OX=9606 GN=PPA1 PE=1 SV=2	57	0.136344	-1.75638	0.15463
sp|P30414|NKTR_HUMAN	NKTR	NK-tumor recognition protein OS=Homo sapiens OX=9606 GN=NKTR PE=1 SV=2	18	-0.08863	-1.74503	0.154645
sp|P29144|TPP2_HUMAN	TPP2	Tripeptidyl-peptidase 2 OS=Homo sapiens OX=9606 GN=TPP2 PE=1 SV=4	3	0.225623	-1.75793	0.154665
sp|Q7Z2K6|ERMP1_HUMAN	ERMP1	Endoplasmic reticulum metallopeptidase 1 OS=Homo sapiens OX=9606 GN=ERMP1 PE=1 SV=2	21	-0.143397	-1.78248	0.154699
sp|P63279|UBC9_HUMAN	UBE2I	SUMO-conjugating enzyme UBC9 OS=Homo sapiens OX=9606 GN=UBE2I PE=1 SV=1	23	0.169499	-1.74522	0.154732
sp|Q96FX7|TRM61_HUMAN	TRMT61A	tRNA (adenine(58)-N(1))-methyltransferase catalytic subunit TRMT61A OS=Homo sapiens OX=9606 GN=TRMT61A PE=1 SV=1	6	0.227813	-1.75922	0.154808
sp|P63104|1433Z_HUMAN	YWHAZ	14-3-3 protein zeta/delta OS=Homo sapiens OX=9606 GN=YWHAZ PE=1 SV=1	141	0.0945654	-1.74045	0.154859
sp|P20290|BTF3_HUMAN	BTF3	Transcription factor BTF3 OS=Homo sapiens OX=9606 GN=BTF3 PE=1 SV=1	33	0.164574	-1.75644	0.154866
sp|Q6N075-2|MFSD5_HUMAN	MFSD5	Isoform 2 of Molybdate-anion transporter OS=Homo sapiens OX=9606 GN=MFSD5	2	-0.262544	-1.75985	0.154898
sp|Q92797|SYMPK_HUMAN	SYMPK	Symplekin OS=Homo sapiens OX=9606 GN=SYMPK PE=1 SV=2	40	-0.070357	-1.75814	0.154902
sp|O14974|MYPT1_HUMAN	PPP1R12A	Protein phosphatase 1 regulatory subunit 12A OS=Homo sapiens OX=9606 GN=PPP1R12A PE=1 SV=1	55	0.0737883	-1.75693	0.154907
sp|Q96RR1|PEO1_HUMAN	TWNK	Twinkle protein, mitochondrial OS=Homo sapiens OX=9606 GN=TWNK PE=1 SV=1	8	-0.176124	-1.78256	0.154947
sp|Q9Y2X7|GIT1_HUMAN	GIT1	ARF GTPase-activating protein GIT1 OS=Homo sapiens OX=9606 GN=GIT1 PE=1 SV=2	18	0.151014	-1.74532	0.154961
sp|Q7Z388|D19L4_HUMAN	DPY19L4	Probable C-mannosyltransferase DPY19L4 OS=Homo sapiens OX=9606 GN=DPY19L4 PE=1 SV=1	5	-0.201999	-1.77865	0.154998
sp|Q9BU64|CENPO_HUMAN	CENPO	Centromere protein O OS=Homo sapiens OX=9606 GN=CENPO PE=1 SV=1	6	-0.123146	-1.7465	0.155007
sp|Q9HAB3|S52A2_HUMAN	SLC52A2	Solute carrier family 52, riboflavin transporter, member 2 OS=Homo sapiens OX=9606 GN=SLC52A2 PE=1 SV=1	2	-0.22372	-1.78296	0.155048
sp|P62995|TRA2B_HUMAN	TRA2B	Transformer-2 protein homolog beta OS=Homo sapiens OX=9606 GN=TRA2B PE=1 SV=1	19	-0.15561	-1.78305	0.155124
sp|Q5BJH7|YIF1B_HUMAN	YIF1B	Protein YIF1B OS=Homo sapiens OX=9606 GN=YIF1B PE=1 SV=1	3	-0.153992	-1.76062	0.155137
sp|O15173-2|PGRC2_HUMAN	PGRMC2	Isoform 2 of Membrane-associated progesterone receptor component 2 OS=Homo sapiens OX=9606 GN=PGRMC2	10	-0.168431	-1.75704	0.155144
sp|Q6ZWJ1|STXB4_HUMAN	STXBP4	Syntaxin-binding protein 4 OS=Homo sapiens OX=9606 GN=STXBP4 PE=1 SV=2	5	0.199626	-1.78353	0.155226
tr|I3L0E3|I3L0E3_HUMAN	hCG_1984214	HCG1984214, isoform CRA_a OS=Homo sapiens OX=9606 GN=hCG_1984214 PE=4 SV=1	7	-0.166064	-1.74666	0.155238
tr|E9PK25|E9PK25_HUMAN	CFL1	Cofilin-1 OS=Homo sapiens OX=9606 GN=CFL1 PE=1 SV=1	92	0.244685	-1.73805	0.155367
sp|P04150-3|GCR_HUMAN	NR3C1	Isoform Alpha-2 of Glucocorticoid receptor OS=Homo sapiens OX=9606 GN=NR3C1	19	0.0499299	-1.76095	0.155377
tr|Q5VZU9|Q5VZU9_HUMAN	TPP2	Tripeptidyl-peptidase 2 OS=Homo sapiens OX=9606 GN=TPP2 PE=1 SV=1	49	0.112579	-1.78405	0.155477
sp|P16144|ITB4_HUMAN	ITGB4	Integrin beta-4 OS=Homo sapiens OX=9606 GN=ITGB4 PE=1 SV=5	141	-0.0968014	-1.77048	0.155524
tr|Q5JWT2|Q5JWT2_HUMAN	MED23	Mediator of RNA polymerase II transcription subunit 23 OS=Homo sapiens OX=9606 GN=MED23 PE=1 SV=1	13	-0.188387	-1.78594	0.155532
sp|Q9P2J5|SYLC_HUMAN	LARS	Leucine--tRNA ligase, cytoplasmic OS=Homo sapiens OX=9606 GN=LARS PE=1 SV=2	82	0.0786759	-1.77658	0.155543
sp|Q8IZD4|DCP1B_HUMAN	DCP1B	mRNA-decapping enzyme 1B OS=Homo sapiens OX=9606 GN=DCP1B PE=1 SV=2	9	0.11069	-1.77059	0.155573
sp|Q9P2E9|RRBP1_HUMAN	RRBP1	Ribosome-binding protein 1 OS=Homo sapiens OX=9606 GN=RRBP1 PE=1 SV=5	130	-0.158158	-1.73807	0.155595
sp|O95407|TNF6B_HUMAN	TNFRSF6B	Tumor necrosis factor receptor superfamily member 6B OS=Homo sapiens OX=9606 GN=TNFRSF6B PE=1 SV=1	8	0.209662	-1.76179	0.155617
sp|O60716-3|CTND1_HUMAN	CTNND1	Isoform 1AC of Catenin delta-1 OS=Homo sapiens OX=9606 GN=CTNND1	76	-0.0483405	-1.76247	0.15569
tr|A0A0A6YYJ5|A0A0A6YYJ5_HUMAN	MACF1	Microtubule-actin cross-linking factor 1, isoforms 1/2/3/5 (Fragment) OS=Homo sapiens OX=9606 GN=MACF1 PE=1 SV=2	20	-0.111842	-1.78407	0.155728
sp|Q5JTV8|TOIP1_HUMAN	TOR1AIP1	Torsin-1A-interacting protein 1 OS=Homo sapiens OX=9606 GN=TOR1AIP1 PE=1 SV=2	31	-0.181572	-1.78426	0.15578
sp|Q969V3|NCLN_HUMAN	NCLN	Nicalin OS=Homo sapiens OX=9606 GN=NCLN PE=1 SV=2	13	0.0701351	-1.77685	0.15579
sp|O95071|UBR5_HUMAN	UBR5	E3 ubiquitin-protein ligase UBR5 OS=Homo sapiens OX=9606 GN=UBR5 PE=1 SV=2	66	-0.0937662	-1.77084	0.155818
sp|Q96RW7|HMCN1_HUMAN	HMCN1	Hemicentin-1 OS=Homo sapiens OX=9606 GN=HMCN1 PE=1 SV=2	1	0.215646	-1.77373	0.155918
sp|O00411|RPOM_HUMAN	POLRMT	DNA-directed RNA polymerase, mitochondrial OS=Homo sapiens OX=9606 GN=POLRMT PE=1 SV=2	24	-0.0785567	-1.76264	0.155932
tr|M0QXF9|M0QXF9_HUMAN	BCAT2	Branched-chain-amino-acid aminotransferase (Fragment) OS=Homo sapiens OX=9606 GN=BCAT2 PE=1 SV=1	5	-0.135012	-1.77253	0.155968
sp|P04083|ANXA1_HUMAN	ANXA1	Annexin A1 OS=Homo sapiens OX=9606 GN=ANXA1 PE=1 SV=2	107	0.118222	-1.77526	0.156013
sp|P63000-2|RAC1_HUMAN	RAC1	Isoform B of Ras-related C3 botulinum toxin substrate 1 OS=Homo sapiens OX=9606 GN=RAC1	20	0.263899	-1.7772	0.156038
sp|Q6ZWT7|MBOA2_HUMAN	MBOAT2	Lysophospholipid acyltransferase 2 OS=Homo sapiens OX=9606 GN=MBOAT2 PE=2 SV=2	14	-0.275874	-1.77143	0.156063
sp|P33527|MRP1_HUMAN	ABCC1	Multidrug resistance-associated protein 1 OS=Homo sapiens OX=9606 GN=ABCC1 PE=1 SV=3	30	-0.111895	-1.77374	0.156165
sp|Q2TB10|ZN800_HUMAN	ZNF800	Zinc finger protein 800 OS=Homo sapiens OX=9606 GN=ZNF800 PE=1 SV=1	5	-0.122353	-1.76284	0.156174
sp|O75449|KTNA1_HUMAN	KATNA1	Katanin p60 ATPase-containing subunit A1 OS=Homo sapiens OX=9606 GN=KATNA1 PE=1 SV=1	9	0.100606	-1.76385	0.156181
sp|Q6UWP7|LCLT1_HUMAN	LCLAT1	Lysocardiolipin acyltransferase 1 OS=Homo sapiens OX=9606 GN=LCLAT1 PE=1 SV=1	12	-0.150407	-1.76534	0.156281
sp|Q9BZD2|S29A3_HUMAN	SLC29A3	Equilibrative nucleoside transporter 3 OS=Homo sapiens OX=9606 GN=SLC29A3 PE=1 SV=3	2	-0.148347	-1.76754	0.156288
sp|Q5T4F4-3|ZFY27_HUMAN	ZFYVE27	Isoform 3 of Protrudin OS=Homo sapiens OX=9606 GN=ZFYVE27	4	-0.129641	-1.76334	0.156417
sp|Q96I36|COX14_HUMAN	COX14	Cytochrome c oxidase assembly protein COX14 OS=Homo sapiens OX=9606 GN=COX14 PE=1 SV=1	4	-0.514895	-1.76556	0.156525
sp|Q15046-2|SYK_HUMAN	KARS1	Isoform Mitochondrial of Lysine--tRNA ligase OS=Homo sapiens OX=9606 GN=KARS1	68	0.101707	-1.73437	0.156785
sp|Q13596|SNX1_HUMAN	SNX1	Sorting nexin-1 OS=Homo sapiens OX=9606 GN=SNX1 PE=1 SV=3	24	0.100162	-1.73251	0.157187
tr|A0A087X211|A0A087X211_HUMAN	CIP2A	Protein CIP2A OS=Homo sapiens OX=9606 GN=CIP2A PE=1 SV=1	15	0.132037	-1.73144	0.157501
sp|Q96AA3|RFT1_HUMAN	RFT1	Protein RFT1 homolog OS=Homo sapiens OX=9606 GN=RFT1 PE=1 SV=1	4	-0.3115	-1.73023	0.157953
sp|Q96PC5|MIA2_HUMAN	MIA2	Melanoma inhibitory activity protein 2 OS=Homo sapiens OX=9606 GN=MIA2 PE=1 SV=4	19	-0.0697015	-1.72846	0.158696
sp|P21217|FUT3_HUMAN	FUT3	Galactoside 3(4)-L-fucosyltransferase OS=Homo sapiens OX=9606 GN=FUT3 PE=2 SV=1	7	-0.171992	-1.72789	0.158733
sp|P61163|ACTZ_HUMAN	ACTR1A	Alpha-centractin OS=Homo sapiens OX=9606 GN=ACTR1A PE=1 SV=1	23	0.162323	-1.71824	0.159481
sp|A3KN83|SBNO1_HUMAN	SBNO1	Protein strawberry notch homolog 1 OS=Homo sapiens OX=9606 GN=SBNO1 PE=1 SV=1	31	0.118478	-1.7258	0.159583
tr|A0A5F9ZHY7|A0A5F9ZHY7_HUMAN	BRI3BP	BRI3-binding protein OS=Homo sapiens OX=9606 GN=BRI3BP PE=4 SV=1	1	-0.363777	-1.70597	0.15966
sp|Q9NWZ8|GEMI8_HUMAN	GEMIN8	Gem-associated protein 8 OS=Homo sapiens OX=9606 GN=GEMIN8 PE=1 SV=1	2	0.197179	-1.7267	0.159681
sp|P51659|DHB4_HUMAN	HSD17B4	Peroxisomal multifunctional enzyme type 2 OS=Homo sapiens OX=9606 GN=HSD17B4 PE=1 SV=3	38	-0.107117	-1.72005	0.159696
sp|Q86U06|RBM23_HUMAN	RBM23	Probable RNA-binding protein 23 OS=Homo sapiens OX=9606 GN=RBM23 PE=1 SV=1	3	0.194688	-1.70679	0.159704
sp|Q14677-3|EPN4_HUMAN	CLINT1	Isoform 3 of Clathrin interactor 1 OS=Homo sapiens OX=9606 GN=CLINT1	34	0.112955	-1.71904	0.159709
tr|F5H8D7|F5H8D7_HUMAN	XRCC1	DNA repair protein XRCC1 OS=Homo sapiens OX=9606 GN=XRCC1 PE=1 SV=2	2	-0.497528	-1.70872	0.159737
tr|E9PK89|E9PK89_HUMAN	RAB3IL1	Guanine nucleotide exchange factor for Rab-3A OS=Homo sapiens OX=9606 GN=RAB3IL1 PE=1 SV=9	3	0.234083	-1.7206	0.159747
sp|Q9BTX1|NDC1_HUMAN	NDC1	Nucleoporin NDC1 OS=Homo sapiens OX=9606 GN=NDC1 PE=1 SV=2	17	-0.186385	-1.70743	0.159799
sp|Q9Y342|PLLP_HUMAN	PLLP	Plasmolipin OS=Homo sapiens OX=9606 GN=PLLP PE=1 SV=1	4	-0.286534	-1.71728	0.159806
sp|P45880|VDAC2_HUMAN	VDAC2	Voltage-dependent anion-selective channel protein 2 OS=Homo sapiens OX=9606 GN=VDAC2 PE=1 SV=2	300	-0.0638034	-1.72409	0.15989
sp|Q8N5I2|ARRD1_HUMAN	ARRDC1	Arrestin domain-containing protein 1 OS=Homo sapiens OX=9606 GN=ARRDC1 PE=1 SV=1	10	-0.142219	-1.71009	0.159916
sp|Q86WC4|OSTM1_HUMAN	OSTM1	Osteopetrosis-associated transmembrane protein 1 OS=Homo sapiens OX=9606 GN=OSTM1 PE=1 SV=1	4	-0.213771	-1.71933	0.159937
sp|Q15056|IF4H_HUMAN	EIF4H	Eukaryotic translation initiation factor 4H OS=Homo sapiens OX=9606 GN=EIF4H PE=1 SV=5	25	0.176705	-1.70547	0.159939
sp|P49903|SPS1_HUMAN	SEPHS1	Selenide, water dikinase 1 OS=Homo sapiens OX=9606 GN=SEPHS1 PE=1 SV=2	16	0.225897	-1.70884	0.159961
sp|Q96BH1|RNF25_HUMAN	RNF25	E3 ubiquitin-protein ligase RNF25 OS=Homo sapiens OX=9606 GN=RNF25 PE=1 SV=1	10	0.162109	-1.72114	0.159977
sp|Q15650|TRIP4_HUMAN	TRIP4	Activating signal cointegrator 1 OS=Homo sapiens OX=9606 GN=TRIP4 PE=1 SV=4	11	0.14107	-1.72172	0.160029
sp|Q96HA7|TONSL_HUMAN	TONSL	Tonsoku-like protein OS=Homo sapiens OX=9606 GN=TONSL PE=1 SV=2	17	-0.206921	-1.71235	0.160056
sp|Q9NZN3|EHD3_HUMAN	EHD3	EH domain-containing protein 3 OS=Homo sapiens OX=9606 GN=EHD3 PE=1 SV=2	1	0.682027	-1.69941	0.160104
sp|P17568|NDUB7_HUMAN	NDUFB7	NADH dehydrogenase [ubiquinone] 1 beta subcomplex subunit 7 OS=Homo sapiens OX=9606 GN=NDUFB7 PE=1 SV=4	10	-0.145553	-1.71014	0.16014
sp|O75317|UBP12_HUMAN	USP12	Ubiquitin carboxyl-terminal hydrolase 12 OS=Homo sapiens OX=9606 GN=USP12 PE=1 SV=2	1	-0.353427	-1.69739	0.160181
sp|Q13011|ECH1_HUMAN	ECH1	Delta(3,5)-Delta(2,4)-dienoyl-CoA isomerase, mitochondrial OS=Homo sapiens OX=9606 GN=ECH1 PE=1 SV=2	32	-0.0802326	-1.72134	0.160207
sp|Q9H9B4|SFXN1_HUMAN	SFXN1	Sideroflexin-1 OS=Homo sapiens OX=9606 GN=SFXN1 PE=1 SV=4	15	-0.12205	-1.71091	0.160214
sp|O15091|MRPP3_HUMAN	PRORP	Mitochondrial ribonuclease P catalytic subunit OS=Homo sapiens OX=9606 GN=PRORP PE=1 SV=2	12	-0.127757	-1.72174	0.16026
tr|A0A087WU53|A0A087WU53_HUMAN	MAGT1	Magnesium transporter protein 1 OS=Homo sapiens OX=9606 GN=MAGT1 PE=1 SV=1	6	-0.252699	-1.71259	0.160283
sp|O95336|6PGL_HUMAN	PGLS	6-phosphogluconolactonase OS=Homo sapiens OX=9606 GN=PGLS PE=1 SV=2	29	0.0713288	-1.71134	0.16031
sp|P30049|ATPD_HUMAN	ATP5F1D	ATP synthase subunit delta, mitochondrial OS=Homo sapiens OX=9606 GN=ATP5F1D PE=1 SV=2	5	-0.451937	-1.72249	0.160312
sp|Q01650|LAT1_HUMAN	SLC7A5	Large neutral amino acids transporter small subunit 1 OS=Homo sapiens OX=9606 GN=SLC7A5 PE=1 SV=2	17	-0.36008	-1.69981	0.160324
tr|J3KQ12|J3KQ12_HUMAN	BSCL2	HCG2020143, isoform CRA_b OS=Homo sapiens OX=9606 GN=BSCL2 PE=1 SV=1	2	-0.262759	-1.71503	0.160477
sp|Q8WVM0|TFB1M_HUMAN	TFB1M	Dimethyladenosine transferase 1, mitochondrial OS=Homo sapiens OX=9606 GN=TFB1M PE=1 SV=1	18	-0.118796	-1.71413	0.16051
sp|Q8WZ73-2|RFFL_HUMAN	RFFL	Isoform 2 of E3 ubiquitin-protein ligase rififylin OS=Homo sapiens OX=9606 GN=RFFL	1	-0.188833	-1.71529	0.160523
sp|Q9BRN9|TM2D3_HUMAN	TM2D3	TM2 domain-containing protein 3 OS=Homo sapiens OX=9606 GN=TM2D3 PE=2 SV=2	6	-0.230035	-1.71138	0.160536
sp|P55209|NP1L1_HUMAN	NAP1L1	Nucleosome assembly protein 1-like 1 OS=Homo sapiens OX=9606 GN=NAP1L1 PE=1 SV=1	57	0.1338	-1.69991	0.160544
sp|Q9HA64|KT3K_HUMAN	FN3KRP	Ketosamine-3-kinase OS=Homo sapiens OX=9606 GN=FN3KRP PE=1 SV=2	6	-0.199882	-1.70096	0.160667
sp|Q96S97|MYADM_HUMAN	MYADM	Myeloid-associated differentiation marker OS=Homo sapiens OX=9606 GN=MYADM PE=1 SV=2	13	-0.354191	-1.70327	0.160711
sp|Q9HC07|TM165_HUMAN	TMEM165	Transmembrane protein 165 OS=Homo sapiens OX=9606 GN=TMEM165 PE=1 SV=1	13	-0.0991227	-1.71443	0.160738
sp|Q86XZ4|SPAS2_HUMAN	SPATS2	Spermatogenesis-associated serine-rich protein 2 OS=Homo sapiens OX=9606 GN=SPATS2 PE=1 SV=1	15	0.144966	-1.70014	0.160765
sp|Q6UWY0|ARSK_HUMAN	ARSK	Arylsulfatase K OS=Homo sapiens OX=9606 GN=ARSK PE=1 SV=1	1	-0.254379	-1.69486	0.160808
sp|P61009|SPCS3_HUMAN	SPCS3	Signal peptidase complex subunit 3 OS=Homo sapiens OX=9606 GN=SPCS3 PE=1 SV=1	4	-0.184581	-1.70121	0.160888
sp|Q5VTU8|AT5EL_HUMAN	ATP5F1EP2	ATP synthase subunit epsilon-like protein, mitochondrial OS=Homo sapiens OX=9606 GN=ATP5F1EP2 PE=1 SV=1	3	-0.123812	-1.70176	0.160939
sp|Q9NRR5|UBQL4_HUMAN	UBQLN4	Ubiquilin-4 OS=Homo sapiens OX=9606 GN=UBQLN4 PE=1 SV=2	7	0.147037	-1.69486	0.161027
tr|F5H757|F5H757_HUMAN	CYB561	Cytochrome b561 OS=Homo sapiens OX=9606 GN=CYB561 PE=1 SV=1	6	-0.307241	-1.70265	0.161058
sp|O60493|SNX3_HUMAN	SNX3	Sorting nexin-3 OS=Homo sapiens OX=9606 GN=SNX3 PE=1 SV=3	13	0.194242	-1.69418	0.161074
sp|Q8WV74|NUDT8_HUMAN	NUDT8	Nucleoside diphosphate-linked moiety X motif 8 OS=Homo sapiens OX=9606 GN=NUDT8 PE=1 SV=2	5	-0.312109	-1.69342	0.161116
sp|O15258|RER1_HUMAN	RER1	Protein RER1 OS=Homo sapiens OX=9606 GN=RER1 PE=1 SV=1	16	-0.119941	-1.70276	0.161154
sp|Q7Z569|BRAP_HUMAN	BRAP	BRCA1-associated protein OS=Homo sapiens OX=9606 GN=BRAP PE=1 SV=2	9	0.0780404	-1.70177	0.161162
sp|Q8N4A0|GALT4_HUMAN	GALNT4	Polypeptide N-acetylgalactosaminyltransferase 4 OS=Homo sapiens OX=9606 GN=GALNT4 PE=1 SV=2	10	-0.12436	-1.69099	0.161545
sp|P31689|DNJA1_HUMAN	DNAJA1	DnaJ homolog subfamily A member 1 OS=Homo sapiens OX=9606 GN=DNAJA1 PE=1 SV=2	38	0.191668	-1.69167	0.161576
sp|Q9BSK2|S2533_HUMAN	SLC25A33	Solute carrier family 25 member 33 OS=Homo sapiens OX=9606 GN=SLC25A33 PE=1 SV=1	1	-0.267932	-1.69128	0.161764
sp|Q9H3F6|BACD3_HUMAN	KCTD10	BTB/POZ domain-containing adapter for CUL3-mediated RhoA degradation protein 3 OS=Homo sapiens OX=9606 GN=KCTD10 PE=1 SV=1	6	0.0901162	-1.69008	0.161765
sp|O43660|PLRG1_HUMAN	PLRG1	Pleiotropic regulator 1 OS=Homo sapiens OX=9606 GN=PLRG1 PE=1 SV=1	35	-0.105544	-1.68891	0.162216
tr|Q5JUW8|Q5JUW8_HUMAN	DLG3	Discs, large homolog 3 (Neuroendocrine-dlg, Drosophila), isoform CRA_b OS=Homo sapiens OX=9606 GN=DLG3 PE=1 SV=1	9	-0.132502	-1.68694	0.162586
sp|P50336|PPOX_HUMAN	PPOX	Protoporphyrinogen oxidase OS=Homo sapiens OX=9606 GN=PPOX PE=1 SV=1	9	-0.0983057	-1.68606	0.162658
sp|O95562|SFT2B_HUMAN	SFT2D2	Vesicle transport protein SFT2B OS=Homo sapiens OX=9606 GN=SFT2D2 PE=1 SV=1	5	-0.140508	-1.68439	0.162935
sp|Q9NZ45|CISD1_HUMAN	CISD1	CDGSH iron-sulfur domain-containing protein 1 OS=Homo sapiens OX=9606 GN=CISD1 PE=1 SV=1	8	-0.0446717	-1.68472	0.163026
sp|Q9HAW4|CLSPN_HUMAN	CLSPN	Claspin OS=Homo sapiens OX=9606 GN=CLSPN PE=1 SV=3	18	0.119699	-1.68301	0.163136
sp|Q13671|RIN1_HUMAN	RIN1	Ras and Rab interactor 1 OS=Homo sapiens OX=9606 GN=RIN1 PE=1 SV=4	16	0.152885	-1.68089	0.164558
sp|P00395|COX1_HUMAN	MT-CO1	Cytochrome c oxidase subunit 1 OS=Homo sapiens OX=9606 GN=MT-CO1 PE=1 SV=1	5	-0.121114	-1.63491	0.164789
sp|Q96PV6|LENG8_HUMAN	LENG8	Leukocyte receptor cluster member 8 OS=Homo sapiens OX=9606 GN=LENG8 PE=1 SV=3	13	-0.0613791	-1.63688	0.16483
sp|P55072|TERA_HUMAN	VCP	Transitional endoplasmic reticulum ATPase OS=Homo sapiens OX=9606 GN=VCP PE=1 SV=4	211	0.106307	-1.63703	0.164915
sp|Q96A57-2|TM230_HUMAN	TMEM230	Isoform 1 of Transmembrane protein 230 OS=Homo sapiens OX=9606 GN=TMEM230	7	-0.213697	-1.63722	0.164985
sp|Q8N766|EMC1_HUMAN	EMC1	ER membrane protein complex subunit 1 OS=Homo sapiens OX=9606 GN=EMC1 PE=1 SV=1	26	-0.194411	-1.63496	0.164991
sp|Q8N3P4|VPS8_HUMAN	VPS8	Vacuolar protein sorting-associated protein 8 homolog OS=Homo sapiens OX=9606 GN=VPS8 PE=1 SV=3	9	-0.0778634	-1.63389	0.165023
sp|Q7Z6M1|RABEK_HUMAN	RABEPK	Rab9 effector protein with kelch motifs OS=Homo sapiens OX=9606 GN=RABEPK PE=1 SV=1	16	0.103804	-1.67917	0.165055
tr|A0A3B3IS12|A0A3B3IS12_HUMAN	SLC25A48	Solute carrier family 25 member 48 OS=Homo sapiens OX=9606 GN=SLC25A48 PE=3 SV=1	1	-0.40026	-1.63747	0.16507
sp|P54886|P5CS_HUMAN	ALDH18A1	Delta-1-pyrroline-5-carboxylate synthase OS=Homo sapiens OX=9606 GN=ALDH18A1 PE=1 SV=2	39	-0.160795	-1.63841	0.165211
sp|Q14157-1|UBP2L_HUMAN	UBAP2L	Isoform 2 of Ubiquitin-associated protein 2-like OS=Homo sapiens OX=9606 GN=UBAP2L	2	0.0840836	-1.63765	0.165274
sp|P00846|ATP6_HUMAN	MT-ATP6	ATP synthase subunit a OS=Homo sapiens OX=9606 GN=MT-ATP6 PE=1 SV=1	4	-0.348073	-1.63873	0.165416
sp|Q86W56|PARG_HUMAN	PARG	Poly(ADP-ribose) glycohydrolase OS=Homo sapiens OX=9606 GN=PARG PE=1 SV=1	10	0.134682	-1.63017	0.165495
tr|E9PMB6|E9PMB6_HUMAN	VPS51	Vacuolar protein sorting-associated protein 51 homolog (Fragment) OS=Homo sapiens OX=9606 GN=VPS51 PE=1 SV=1	1	-0.459064	-1.63934	0.165538
sp|Q16762|THTR_HUMAN	TST	Thiosulfate sulfurtransferase OS=Homo sapiens OX=9606 GN=TST PE=1 SV=4	5	-0.145707	-1.63037	0.165565
sp|Q9UBC2-2|EP15R_HUMAN	EPS15L1	Isoform 2 of Epidermal growth factor receptor substrate 15-like 1 OS=Homo sapiens OX=9606 GN=EPS15L1	48	0.0781682	-1.63201	0.165584
sp|O43615|TIM44_HUMAN	TIMM44	Mitochondrial import inner membrane translocase subunit TIM44 OS=Homo sapiens OX=9606 GN=TIMM44 PE=1 SV=2	42	-0.116154	-1.63055	0.165616
sp|P13987-2|CD59_HUMAN	CD59	Isoform 2 of CD59 glycoprotein OS=Homo sapiens OX=9606 GN=CD59	7	0.217639	-1.63905	0.165621
sp|P49821|NDUV1_HUMAN	NDUFV1	NADH dehydrogenase [ubiquinone] flavoprotein 1, mitochondrial OS=Homo sapiens OX=9606 GN=NDUFV1 PE=1 SV=4	33	-0.0538041	-1.66775	0.16566
sp|P07814|SYEP_HUMAN	EPRS	Bifunctional glutamate/proline--tRNA ligase OS=Homo sapiens OX=9606 GN=EPRS PE=1 SV=5	135	0.083547	-1.67749	0.165668
sp|P23381|SYWC_HUMAN	WARS	Tryptophan--tRNA ligase, cytoplasmic OS=Homo sapiens OX=9606 GN=WARS PE=1 SV=2	26	0.199357	-1.64975	0.165674
sp|Q14192|FHL2_HUMAN	FHL2	Four and a half LIM domains protein 2 OS=Homo sapiens OX=9606 GN=FHL2 PE=1 SV=3	28	0.125741	-1.64868	0.16569
sp|P13073|COX41_HUMAN	COX4I1	Cytochrome c oxidase subunit 4 isoform 1, mitochondrial OS=Homo sapiens OX=9606 GN=COX4I1 PE=1 SV=1	20	-0.175108	-1.6313	0.1657
sp|P09429|HMGB1_HUMAN	HMGB1	High mobility group protein B1 OS=Homo sapiens OX=9606 GN=HMGB1 PE=1 SV=3	61	0.243005	-1.67642	0.165736
sp|P60468|SC61B_HUMAN	SEC61B	Protein transport protein Sec61 subunit beta OS=Homo sapiens OX=9606 GN=SEC61B PE=1 SV=2	4	-0.440067	-1.63937	0.165744
sp|P17301|ITA2_HUMAN	ITGA2	Integrin alpha-2 OS=Homo sapiens OX=9606 GN=ITGA2 PE=1 SV=1	40	-0.135393	-1.63142	0.165751
tr|H7BZJ3|H7BZJ3_HUMAN	PDIA3	Protein disulfide-isomerase A3 (Fragment) OS=Homo sapiens OX=9606 GN=PDIA3 PE=1 SV=1	5	-0.228662	-1.63153	0.165802
sp|Q9H6K4|OPA3_HUMAN	OPA3	Optic atrophy 3 protein OS=Homo sapiens OX=9606 GN=OPA3 PE=1 SV=1	3	-0.347051	-1.66216	0.165809
sp|Q9Y256|FACE2_HUMAN	RCE1	CAAX prenyl protease 2 OS=Homo sapiens OX=9606 GN=RCE1 PE=1 SV=1	3	-0.289322	-1.65627	0.165862
sp|Q92667|AKAP1_HUMAN	AKAP1	A-kinase anchor protein 1, mitochondrial OS=Homo sapiens OX=9606 GN=AKAP1 PE=1 SV=1	28	-0.141737	-1.66674	0.165867
sp|Q86W34|AMZ2_HUMAN	AMZ2	Archaemetzincin-2 OS=Homo sapiens OX=9606 GN=AMZ2 PE=1 SV=2	2	-0.116998	-1.66782	0.165877
sp|Q13188-2|STK3_HUMAN	STK3	Isoform 2 of Serine/threonine-protein kinase 3 OS=Homo sapiens OX=9606 GN=STK3	21	0.112915	-1.64985	0.165884
sp|Q9Y546|LRC42_HUMAN	LRRC42	Leucine-rich repeat-containing protein 42 OS=Homo sapiens OX=9606 GN=LRRC42 PE=1 SV=1	8	0.136604	-1.64871	0.165899
tr|A0A1W2PSA9|A0A1W2PSA9_HUMAN		MFS domain-containing protein OS=Homo sapiens OX=9606 PE=1 SV=1	4	-0.282699	-1.65491	0.165931
sp|Q9Y570|PPME1_HUMAN	PPME1	Protein phosphatase methylesterase 1 OS=Homo sapiens OX=9606 GN=PPME1 PE=1 SV=3	15	0.0896575	-1.63947	0.16595
sp|Q9UNK0|STX8_HUMAN	STX8	Syntaxin-8 OS=Homo sapiens OX=9606 GN=STX8 PE=1 SV=2	4	-0.100443	-1.62876	0.165973
tr|F8W0G4|F8W0G4_HUMAN	PCBP2	Poly(rC)-binding protein 2 (Fragment) OS=Homo sapiens OX=9606 GN=PCBP2 PE=1 SV=1	1	-0.280486	-1.66087	0.165977
sp|P15531-2|NDKA_HUMAN	NME1	Isoform 2 of Nucleoside diphosphate kinase A OS=Homo sapiens OX=9606 GN=NME1	2	0.119036	-1.67518	0.165987
sp|Q9NQY0|BIN3_HUMAN	BIN3	Bridging integrator 3 OS=Homo sapiens OX=9606 GN=BIN3 PE=1 SV=1	5	0.329041	-1.65448	0.16602
sp|P29597|TYK2_HUMAN	TYK2	Non-receptor tyrosine-protein kinase TYK2 OS=Homo sapiens OX=9606 GN=TYK2 PE=1 SV=3	2	-0.254828	-1.62798	0.166022
sp|Q13111|CAF1A_HUMAN	CHAF1A	Chromatin assembly factor 1 subunit A OS=Homo sapiens OX=9606 GN=CHAF1A PE=1 SV=3	20	-0.115115	-1.6624	0.166023
sp|Q14790-9|CASP8_HUMAN	CASP8	Isoform 9 of Caspase-8 OS=Homo sapiens OX=9606 GN=CASP8	15	0.129947	-1.65387	0.166049
sp|Q8NBU5|ATAD1_HUMAN	ATAD1	ATPase family AAA domain-containing protein 1 OS=Homo sapiens OX=9606 GN=ATAD1 PE=1 SV=1	19	-0.0594991	-1.67466	0.166053
sp|Q8TB36|GDAP1_HUMAN	GDAP1	Ganglioside-induced differentiation-associated protein 1 OS=Homo sapiens OX=9606 GN=GDAP1 PE=1 SV=3	11	-0.073796	-1.64598	0.16606
sp|P13010|XRCC5_HUMAN	XRCC5	X-ray repair cross-complementing protein 5 OS=Homo sapiens OX=9606 GN=XRCC5 PE=1 SV=3	100	0.19081	-1.65648	0.166074
sp|Q7L5N7|PCAT2_HUMAN	LPCAT2	Lysophosphatidylcholine acyltransferase 2 OS=Homo sapiens OX=9606 GN=LPCAT2 PE=1 SV=1	15	-0.210418	-1.66806	0.166094
sp|P83111|LACTB_HUMAN	LACTB	Serine beta-lactamase-like protein LACTB, mitochondrial OS=Homo sapiens OX=9606 GN=LACTB PE=1 SV=2	8	-0.163918	-1.65005	0.166094
tr|A0A1W2PP11|A0A1W2PP11_HUMAN	PARL	Presenilins-associated rhomboid-like protein, mitochondrial OS=Homo sapiens OX=9606 GN=PARL PE=4 SV=1	4	-0.183285	-1.67259	0.166135
sp|Q8NFC6|BD1L1_HUMAN	BOD1L1	Biorientation of chromosomes in cell division protein 1-like 1 OS=Homo sapiens OX=9606 GN=BOD1L1 PE=1 SV=2	81	-0.0638968	-1.64723	0.166138
sp|Q969S3|ZN622_HUMAN	ZNF622	Zinc finger protein 622 OS=Homo sapiens OX=9606 GN=ZNF622 PE=1 SV=1	13	0.083478	-1.63977	0.166157
sp|Q5JPI3|CC038_HUMAN	C3orf38	Uncharacterized protein C3orf38 OS=Homo sapiens OX=9606 GN=C3orf38 PE=1 SV=1	4	-0.117944	-1.64754	0.166191
sp|Q5TFE4|NT5D1_HUMAN	NT5DC1	5'-nucleotidase domain-containing protein 1 OS=Homo sapiens OX=9606 GN=NT5DC1 PE=1 SV=1	19	0.120335	-1.67518	0.166208
sp|O95831|AIFM1_HUMAN	AIFM1	Apoptosis-inducing factor 1, mitochondrial OS=Homo sapiens OX=9606 GN=AIFM1 PE=1 SV=1	53	-0.0756267	-1.6524	0.166209
sp|Q69YL0|NCAS2_HUMAN	NCBP2AS2	Protein NCBP2AS2 OS=Homo sapiens OX=9606 GN=NCBP2AS2 PE=1 SV=1	2	-0.267069	-1.64147	0.16621
sp|Q9UIV1|CNOT7_HUMAN	CNOT7	CCR4-NOT transcription complex subunit 7 OS=Homo sapiens OX=9606 GN=CNOT7 PE=1 SV=3	9	0.166544	-1.62818	0.166223
sp|O15417|TNC18_HUMAN	TNRC18	Trinucleotide repeat-containing gene 18 protein OS=Homo sapiens OX=9606 GN=TNRC18 PE=1 SV=3	5	-0.110946	-1.66242	0.166238
sp|Q01105-4|SET_HUMAN	SET	Isoform 4 of Protein SET OS=Homo sapiens OX=9606 GN=SET	1	0.270789	-1.67351	0.166247
sp|Q8IYR2|SMYD4_HUMAN	SMYD4	SET and MYND domain-containing protein 4 OS=Homo sapiens OX=9606 GN=SMYD4 PE=2 SV=3	6	0.153459	-1.65063	0.166262
sp|Q9BTX7|TTPAL_HUMAN	TTPAL	Alpha-tocopherol transfer protein-like OS=Homo sapiens OX=9606 GN=TTPAL PE=1 SV=2	3	0.301264	-1.64638	0.166269
sp|Q9NXE4-4|NSMA3_HUMAN	SMPD4	Isoform 4 of Sphingomyelin phosphodiesterase 4 OS=Homo sapiens OX=9606 GN=SMPD4	25	-0.192032	-1.6567	0.166288
sp|Q12830|BPTF_HUMAN	BPTF	Nucleosome-remodeling factor subunit BPTF OS=Homo sapiens OX=9606 GN=BPTF PE=1 SV=3	54	-0.135239	-1.64067	0.166297
sp|Q9BZX2|UCK2_HUMAN	UCK2	Uridine-cytidine kinase 2 OS=Homo sapiens OX=9606 GN=UCK2 PE=1 SV=1	6	0.250116	-1.65031	0.166305
sp|Q9NZC7|WWOX_HUMAN	WWOX	WW domain-containing oxidoreductase OS=Homo sapiens OX=9606 GN=WWOX PE=1 SV=1	5	-0.069061	-1.66806	0.166313
sp|Q02218|ODO1_HUMAN	OGDH	2-oxoglutarate dehydrogenase, mitochondrial OS=Homo sapiens OX=9606 GN=OGDH PE=1 SV=3	79	-0.0682163	-1.67178	0.166339
sp|Q9Y4X0|AMMR1_HUMAN	AMMECR1	AMME syndrome candidate gene 1 protein OS=Homo sapiens OX=9606 GN=AMMECR1 PE=1 SV=1	2	0.137362	-1.67285	0.166355
sp|Q8N9N8|EIF1A_HUMAN	EIF1AD	Probable RNA-binding protein EIF1AD OS=Homo sapiens OX=9606 GN=EIF1AD PE=1 SV=1	2	0.235008	-1.64684	0.166357
sp|P68104|EF1A1_HUMAN	EEF1A1	Elongation factor 1-alpha 1 OS=Homo sapiens OX=9606 GN=EEF1A1 PE=1 SV=1	320	0.130788	-1.65798	0.166363
sp|P15559|NQO1_HUMAN	NQO1	NAD(P)H dehydrogenase [quinone] 1 OS=Homo sapiens OX=9606 GN=NQO1 PE=1 SV=1	13	-0.123144	-1.64003	0.166364
sp|O15270|SPTC2_HUMAN	SPTLC2	Serine palmitoyltransferase 2 OS=Homo sapiens OX=9606 GN=SPTLC2 PE=1 SV=1	17	-0.149766	-1.64259	0.166418
sp|Q8WVC6|DCAKD_HUMAN	DCAKD	Dephospho-CoA kinase domain-containing protein OS=Homo sapiens OX=9606 GN=DCAKD PE=1 SV=1	8	-0.190115	-1.66271	0.166454
sp|O15120|PLCB_HUMAN	AGPAT2	1-acyl-sn-glycerol-3-phosphate acyltransferase beta OS=Homo sapiens OX=9606 GN=AGPAT2 PE=1 SV=1	6	-0.116883	-1.65083	0.166473
sp|Q9BZD4|NUF2_HUMAN	NUF2	Kinetochore protein Nuf2 OS=Homo sapiens OX=9606 GN=NUF2 PE=1 SV=2	16	0.0741806	-1.66822	0.166532
tr|A0A5F9ZA98|A0A5F9ZA98_HUMAN	ABCB7	ATP-binding cassette sub-family B member 7, mitochondrial OS=Homo sapiens OX=9606 GN=ABCB7 PE=4 SV=1	12	-0.0899785	-1.6653	0.166571
sp|O94919|ENDD1_HUMAN	ENDOD1	Endonuclease domain-containing 1 protein OS=Homo sapiens OX=9606 GN=ENDOD1 PE=1 SV=2	17	-0.103803	-1.65819	0.166577
sp|Q8N5C6|SRBD1_HUMAN	SRBD1	S1 RNA-binding domain-containing protein 1 OS=Homo sapiens OX=9606 GN=SRBD1 PE=1 SV=2	18	-0.146658	-1.66961	0.166665
sp|O94851-4|MICA2_HUMAN	MICAL2	Isoform 4 of [F-actin]-monooxygenase MICAL2 OS=Homo sapiens OX=9606 GN=MICAL2	10	-0.0888014	-1.66271	0.16667
sp|O94876|TMCC1_HUMAN	TMCC1	Transmembrane and coiled-coil domains protein 1 OS=Homo sapiens OX=9606 GN=TMCC1 PE=1 SV=3	4	-0.170047	-1.66444	0.166677
sp|Q9P287-2|BCCIP_HUMAN	BCCIP	Isoform 2 of BRCA2 and CDKN1A-interacting protein OS=Homo sapiens OX=9606 GN=BCCIP	19	0.157755	-1.65119	0.166685
sp|Q12769|NU160_HUMAN	NUP160	Nuclear pore complex protein Nup160 OS=Homo sapiens OX=9606 GN=NUP160 PE=1 SV=3	42	-0.0944138	-1.62421	0.166715
sp|O14684|PTGES_HUMAN	PTGES	Prostaglandin E synthase OS=Homo sapiens OX=9606 GN=PTGES PE=1 SV=2	2	-0.24381	-1.67055	0.166721
sp|Q92541|RTF1_HUMAN	RTF1	RNA polymerase-associated protein RTF1 homolog OS=Homo sapiens OX=9606 GN=RTF1 PE=1 SV=4	25	0.146118	-1.66878	0.166751
sp|Q5VSL9|STRP1_HUMAN	STRIP1	Striatin-interacting protein 1 OS=Homo sapiens OX=9606 GN=STRIP1 PE=1 SV=1	17	-0.139056	-1.66535	0.166789
sp|P43353|AL3B1_HUMAN	ALDH3B1	Aldehyde dehydrogenase family 3 member B1 OS=Homo sapiens OX=9606 GN=ALDH3B1 PE=1 SV=1	6	-0.159388	-1.66271	0.166887
sp|E7ERA6|RN223_HUMAN	RNF223	RING finger protein 223 OS=Homo sapiens OX=9606 GN=RNF223 PE=2 SV=1	6	-0.267497	-1.62266	0.167378
sp|Q8IV48|ERI1_HUMAN	ERI1	3'-5' exoribonuclease 1 OS=Homo sapiens OX=9606 GN=ERI1 PE=1 SV=3	11	0.132431	-1.61009	0.167785
sp|Q14703|MBTP1_HUMAN	MBTPS1	Membrane-bound transcription factor site-1 protease OS=Homo sapiens OX=9606 GN=MBTPS1 PE=1 SV=1	11	-0.104368	-1.61024	0.167855
sp|Q13155|AIMP2_HUMAN	AIMP2	Aminoacyl tRNA synthase complex-interacting multifunctional protein 2 OS=Homo sapiens OX=9606 GN=AIMP2 PE=1 SV=2	20	0.177339	-1.61064	0.167991
sp|Q9NWS8|RMND1_HUMAN	RMND1	Required for meiotic nuclear division protein 1 homolog OS=Homo sapiens OX=9606 GN=RMND1 PE=1 SV=2	9	-0.134179	-1.62047	0.167995
sp|P78316|NOP14_HUMAN	NOP14	Nucleolar protein 14 OS=Homo sapiens OX=9606 GN=NOP14 PE=1 SV=3	26	-0.17745	-1.61036	0.168052
sp|P03915|NU5M_HUMAN	MT-ND5	NADH-ubiquinone oxidoreductase chain 5 OS=Homo sapiens OX=9606 GN=MT-ND5 PE=1 SV=2	6	-0.420447	-1.61068	0.168188
sp|O15440|MRP5_HUMAN	ABCC5	Multidrug resistance-associated protein 5 OS=Homo sapiens OX=9606 GN=ABCC5 PE=1 SV=2	8	-0.256436	-1.60916	0.168266
sp|Q5T3F8|CSCL2_HUMAN	TMEM63B	CSC1-like protein 2 OS=Homo sapiens OX=9606 GN=TMEM63B PE=1 SV=1	2	-0.240731	-1.61069	0.168277
sp|Q01469|FABP5_HUMAN	FABP5	Fatty acid-binding protein 5 OS=Homo sapiens OX=9606 GN=FABP5 PE=1 SV=3	34	0.197941	-1.61211	0.168283
sp|P25205-2|MCM3_HUMAN	MCM3	Isoform 2 of DNA replication licensing factor MCM3 OS=Homo sapiens OX=9606 GN=MCM3	86	0.146452	-1.6109	0.168348
sp|Q12846|STX4_HUMAN	STX4	Syntaxin-4 OS=Homo sapiens OX=9606 GN=STX4 PE=1 SV=2	9	-0.118136	-1.61983	0.168356
sp|Q92619|HMHA1_HUMAN	ARHGAP45	Rho GTPase-activating protein 45 OS=Homo sapiens OX=9606 GN=ARHGAP45 PE=1 SV=2	6	0.0768585	-1.61278	0.168482
sp|Q9Y6M5|ZNT1_HUMAN	SLC30A1	Zinc transporter 1 OS=Homo sapiens OX=9606 GN=SLC30A1 PE=1 SV=3	9	-0.274698	-1.61121	0.168547
sp|Q6RW13|ATRAP_HUMAN	AGTRAP	Type-1 angiotensin II receptor-associated protein OS=Homo sapiens OX=9606 GN=AGTRAP PE=1 SV=1	3	0.102933	-1.6134	0.168567
sp|P63172|DYLT1_HUMAN	DYNLT1	Dynein light chain Tctex-type 1 OS=Homo sapiens OX=9606 GN=DYNLT1 PE=1 SV=1	2	0.080977	-1.6137	0.168653
sp|Q27J81|INF2_HUMAN	INF2	Inverted formin-2 OS=Homo sapiens OX=9606 GN=INF2 PE=1 SV=2	53	-0.0952899	-1.61407	0.168853
sp|Q9NX61|T161A_HUMAN	TMEM161A	Transmembrane protein 161A OS=Homo sapiens OX=9606 GN=TMEM161A PE=1 SV=1	3	-0.332329	-1.60696	0.16896
sp|Q9NUI1|DECR2_HUMAN	DECR2	Peroxisomal 2,4-dienoyl-CoA reductase OS=Homo sapiens OX=9606 GN=DECR2 PE=1 SV=1	8	-0.0891428	-1.61456	0.16896
sp|Q9P2W9|STX18_HUMAN	STX18	Syntaxin-18 OS=Homo sapiens OX=9606 GN=STX18 PE=1 SV=1	17	-0.0995925	-1.60606	0.169038
sp|Q9UL03|INT6_HUMAN	INTS6	Integrator complex subunit 6 OS=Homo sapiens OX=9606 GN=INTS6 PE=1 SV=1	19	-0.13706	-1.61438	0.169053
sp|Q6P1A2|MBOA5_HUMAN	LPCAT3	Lysophospholipid acyltransferase 5 OS=Homo sapiens OX=9606 GN=LPCAT3 PE=1 SV=1	9	-0.319094	-1.61549	0.169062
sp|Q9H2G2|SLK_HUMAN	SLK	STE20-like serine/threonine-protein kinase OS=Homo sapiens OX=9606 GN=SLK PE=1 SV=1	61	0.0671555	-1.6054	0.169098
sp|Q9BTT0|AN32E_HUMAN	ANP32E	Acidic leucine-rich nuclear phosphoprotein 32 family member E OS=Homo sapiens OX=9606 GN=ANP32E PE=1 SV=1	12	0.110181	-1.61473	0.169161
tr|Q5VV89|Q5VV89_HUMAN	MGST3	Microsomal glutathione S-transferase 3 OS=Homo sapiens OX=9606 GN=MGST3 PE=1 SV=1	9	-0.161123	-1.61606	0.169222
sp|Q4KMQ1|TPRN_HUMAN	TPRN	Taperin OS=Homo sapiens OX=9606 GN=TPRN PE=1 SV=2	13	-0.084314	-1.61567	0.169263
sp|Q8TD16-2|BICD2_HUMAN	BICD2	Isoform 2 of Protein bicaudal D homolog 2 OS=Homo sapiens OX=9606 GN=BICD2	16	0.199758	-1.61655	0.169295
sp|Q15075|EEA1_HUMAN	EEA1	Early endosome antigen 1 OS=Homo sapiens OX=9606 GN=EEA1 PE=1 SV=2	61	0.151579	-1.61847	0.169322
sp|Q8WXW3|PIBF1_HUMAN	PIBF1	Progesterone-induced-blocking factor 1 OS=Homo sapiens OX=9606 GN=PIBF1 PE=1 SV=2	20	0.0849654	-1.61677	0.169383
sp|Q8NCC3|PAG15_HUMAN	PLA2G15	Group XV phospholipase A2 OS=Homo sapiens OX=9606 GN=PLA2G15 PE=1 SV=2	2	-0.112645	-1.60322	0.169394
sp|P62888|RL30_HUMAN	RPL30	60S ribosomal protein L30 OS=Homo sapiens OX=9606 GN=RPL30 PE=1 SV=2	28	0.066157	-1.61795	0.169397
sp|Q16787|LAMA3_HUMAN	LAMA3	Laminin subunit alpha-3 OS=Homo sapiens OX=9606 GN=LAMA3 PE=1 SV=2	77	-0.0976699	-1.61682	0.169437
sp|P40692|MLH1_HUMAN	MLH1	DNA mismatch repair protein Mlh1 OS=Homo sapiens OX=9606 GN=MLH1 PE=1 SV=1	31	0.0816215	-1.60364	0.169465
sp|P13807|GYS1_HUMAN	GYS1	Glycogen [starch] synthase, muscle OS=Homo sapiens OX=9606 GN=GYS1 PE=1 SV=2	12	0.139569	-1.58954	0.169475
tr|A0A286YF11|A0A286YF11_HUMAN	MICU1	Calcium uptake protein 1, mitochondrial OS=Homo sapiens OX=9606 GN=MICU1 PE=1 SV=1	7	-0.0937452	-1.59445	0.169527
sp|P25398|RS12_HUMAN	RPS12	40S ribosomal protein S12 OS=Homo sapiens OX=9606 GN=RPS12 PE=1 SV=3	48	0.21666	-1.58182	0.169551
sp|O43861|ATP9B_HUMAN	ATP9B	Probable phospholipid-transporting ATPase IIB OS=Homo sapiens OX=9606 GN=ATP9B PE=2 SV=4	1	-0.55203	-1.60456	0.16957
tr|J3KPT4|J3KPT4_HUMAN	TRABD	TraB domain-containing protein OS=Homo sapiens OX=9606 GN=TRABD PE=1 SV=1	5	-0.199173	-1.59494	0.169578
sp|Q9UK61|TASOR_HUMAN	TASOR	Protein TASOR OS=Homo sapiens OX=9606 GN=TASOR PE=1 SV=3	15	-0.155978	-1.59603	0.169591
sp|O95104|SCAF4_HUMAN	SCAF4	SR-related and CTD-associated factor 4 OS=Homo sapiens OX=9606 GN=SCAF4 PE=1 SV=3	38	-0.149625	-1.58225	0.169601
sp|O15347|HMGB3_HUMAN	HMGB3	High mobility group protein B3 OS=Homo sapiens OX=9606 GN=HMGB3 PE=1 SV=4	16	0.164354	-1.61689	0.16964
sp|Q9UNL2-2|SSRG_HUMAN	SSR3	Isoform 2 of Translocon-associated protein subunit gamma OS=Homo sapiens OX=9606 GN=SSR3	4	-0.234661	-1.60383	0.169661
sp|Q9HD20|AT131_HUMAN	ATP13A1	Manganese-transporting ATPase 13A1 OS=Homo sapiens OX=9606 GN=ATP13A1 PE=1 SV=2	24	-0.0973768	-1.58982	0.169664
sp|Q86X29|LSR_HUMAN	LSR	Lipolysis-stimulated lipoprotein receptor OS=Homo sapiens OX=9606 GN=LSR PE=1 SV=4	13	-0.131486	-1.58845	0.169703
sp|Q9H792|PEAK1_HUMAN	PEAK1	Inactive tyrosine-protein kinase PEAK1 OS=Homo sapiens OX=9606 GN=PEAK1 PE=1 SV=4	3	0.177787	-1.59027	0.169747
tr|F8W0Q9|F8W0Q9_HUMAN	PPHLN1	Periphilin-1 OS=Homo sapiens OX=9606 GN=PPHLN1 PE=1 SV=1	2	0.11827	-1.58872	0.169754
sp|O00219|HYAS3_HUMAN	HAS3	Hyaluronan synthase 3 OS=Homo sapiens OX=9606 GN=HAS3 PE=1 SV=3	2	-0.263591	-1.59514	0.169771
sp|P01033|TIMP1_HUMAN	TIMP1	Metalloproteinase inhibitor 1 OS=Homo sapiens OX=9606 GN=TIMP1 PE=1 SV=1	6	0.119519	-1.59636	0.169784
sp|P62081|RS7_HUMAN	RPS7	40S ribosomal protein S7 OS=Homo sapiens OX=9606 GN=RPS7 PE=1 SV=1	25	0.154596	-1.58242	0.169788
sp|Q96B23|CR025_HUMAN	C18orf25	Uncharacterized protein C18orf25 OS=Homo sapiens OX=9606 GN=C18orf25 PE=1 SV=3	7	0.151554	-1.59184	0.1698
sp|Q9H0H5|RGAP1_HUMAN	RACGAP1	Rac GTPase-activating protein 1 OS=Homo sapiens OX=9606 GN=RACGAP1 PE=1 SV=1	38	-0.0812407	-1.59361	0.169828
sp|Q9UKK6|NXT1_HUMAN	NXT1	NTF2-related export protein 1 OS=Homo sapiens OX=9606 GN=NXT1 PE=1 SV=1	2	-0.175896	-1.591	0.169834
sp|Q13751|LAMB3_HUMAN	LAMB3	Laminin subunit beta-3 OS=Homo sapiens OX=9606 GN=LAMB3 PE=1 SV=1	58	-0.0792697	-1.59738	0.169836
tr|A6NHB5|A6NHB5_HUMAN	ZMYM3	Zinc finger MYM-type protein 3 OS=Homo sapiens OX=9606 GN=ZMYM3 PE=1 SV=1	22	-0.12932	-1.58269	0.169839
tr|M0QYZ2|M0QYZ2_HUMAN	AP2S1	AP complex subunit sigma OS=Homo sapiens OX=9606 GN=AP2S1 PE=1 SV=1	15	-0.133975	-1.59985	0.169844
sp|Q8NEZ5|FBX22_HUMAN	FBXO22	F-box only protein 22 OS=Homo sapiens OX=9606 GN=FBXO22 PE=1 SV=1	7	0.150975	-1.59261	0.169865
sp|Q96I45|TM141_HUMAN	TMEM141	Transmembrane protein 141 OS=Homo sapiens OX=9606 GN=TMEM141 PE=1 SV=1	2	-0.178916	-1.58747	0.169875
sp|Q6Y2X3|DJC14_HUMAN	DNAJC14	DnaJ homolog subfamily C member 14 OS=Homo sapiens OX=9606 GN=DNAJC14 PE=2 SV=2	3	-0.12041	-1.58018	0.169875
sp|Q96PK6|RBM14_HUMAN	RBM14	RNA-binding protein 14 OS=Homo sapiens OX=9606 GN=RBM14 PE=1 SV=2	43	-0.105432	-1.60032	0.169903
sp|Q9UJA5|TRM6_HUMAN	TRMT6	tRNA (adenine(58)-N(1))-methyltransferase non-catalytic subunit TRM6 OS=Homo sapiens OX=9606 GN=TRMT6 PE=1 SV=1	18	0.12648	-1.59788	0.16992
tr|A0A3B3IUB5|A0A3B3IUB5_HUMAN	HM13	Minor histocompatibility antigen H13 OS=Homo sapiens OX=9606 GN=HM13 PE=1 SV=1	8	-0.296357	-1.59295	0.169935
sp|Q93052|LPP_HUMAN	LPP	Lipoma-preferred partner OS=Homo sapiens OX=9606 GN=LPP PE=1 SV=1	27	0.261749	-1.59811	0.169973
sp|Q8NI36|WDR36_HUMAN	WDR36	WD repeat-containing protein 36 OS=Homo sapiens OX=9606 GN=WDR36 PE=1 SV=1	25	-0.12537	-1.59638	0.169977
sp|P55210-3|CASP7_HUMAN	CASP7	Isoform Alpha' of Caspase-7 OS=Homo sapiens OX=9606 GN=CASP7	5	0.179962	-1.592	0.169991
sp|P19634|SL9A1_HUMAN	SLC9A1	Sodium/hydrogen exchanger 1 OS=Homo sapiens OX=9606 GN=SLC9A1 PE=1 SV=2	3	0.151311	-1.60077	0.169993
tr|E7ETU7|E7ETU7_HUMAN	MRPL3	39S ribosomal protein L3, mitochondrial OS=Homo sapiens OX=9606 GN=MRPL3 PE=1 SV=1	17	-0.138841	-1.59953	0.170025
sp|P62312|LSM6_HUMAN	LSM6	U6 snRNA-associated Sm-like protein LSm6 OS=Homo sapiens OX=9606 GN=LSM6 PE=1 SV=1	5	0.170703	-1.59835	0.170025
sp|P51649-2|SSDH_HUMAN	ALDH5A1	Isoform 2 of Succinate-semialdehyde dehydrogenase, mitochondrial OS=Homo sapiens OX=9606 GN=ALDH5A1	22	-0.0383962	-1.58294	0.170027
sp|O43676|NDUB3_HUMAN	NDUFB3	NADH dehydrogenase [ubiquinone] 1 beta subcomplex subunit 3 OS=Homo sapiens OX=9606 GN=NDUFB3 PE=1 SV=3	6	-0.167307	-1.59985	0.170039
sp|Q8N1G4|LRC47_HUMAN	LRRC47	Leucine-rich repeat-containing protein 47 OS=Homo sapiens OX=9606 GN=LRRC47 PE=1 SV=1	42	0.0941718	-1.58544	0.17004
sp|Q7LBR1|CHM1B_HUMAN	CHMP1B	Charged multivesicular body protein 1b OS=Homo sapiens OX=9606 GN=CHMP1B PE=1 SV=1	5	0.0852839	-1.59892	0.170078
sp|Q9Y6M7-7|S4A7_HUMAN	SLC4A7	Isoform 7 of Sodium bicarbonate cotransporter 3 OS=Homo sapiens OX=9606 GN=SLC4A7	28	-0.165078	-1.59301	0.170126
sp|Q8IVQ6|ZDH21_HUMAN	ZDHHC21	Palmitoyltransferase ZDHHC21 OS=Homo sapiens OX=9606 GN=ZDHHC21 PE=2 SV=1	3	-0.300697	-1.60158	0.170132
sp|O00519|FAAH1_HUMAN	FAAH	Fatty-acid amide hydrolase 1 OS=Homo sapiens OX=9606 GN=FAAH PE=1 SV=2	1	-0.436695	-1.59646	0.170171
sp|Q9BW60|ELOV1_HUMAN	ELOVL1	Elongation of very long chain fatty acids protein 1 OS=Homo sapiens OX=9606 GN=ELOVL1 PE=1 SV=1	3	-0.601214	-1.59203	0.170182
sp|Q969Z0|FAKD4_HUMAN	TBRG4	FAST kinase domain-containing protein 4 OS=Homo sapiens OX=9606 GN=TBRG4 PE=1 SV=1	45	-0.101238	-1.60097	0.170189
sp|Q8N5A5|ZGPAT_HUMAN	ZGPAT	Zinc finger CCCH-type with G patch domain-containing protein OS=Homo sapiens OX=9606 GN=ZGPAT PE=1 SV=3	8	-0.0895144	-1.57779	0.170209
sp|Q9BVC4|LST8_HUMAN	MLST8	Target of rapamycin complex subunit LST8 OS=Homo sapiens OX=9606 GN=MLST8 PE=1 SV=1	7	-0.0896794	-1.58319	0.170215
tr|H3BP13|H3BP13_HUMAN	TRAPPC2L	Trafficking protein particle complex subunit 2-like protein OS=Homo sapiens OX=9606 GN=TRAPPC2L PE=1 SV=1	3	0.1493	-1.58554	0.170229
sp|O15431|COPT1_HUMAN	SLC31A1	High affinity copper uptake protein 1 OS=Homo sapiens OX=9606 GN=SLC31A1 PE=1 SV=1	1	-0.273237	-1.58629	0.170247
sp|Q9NZD8|SPG21_HUMAN	SPG21	Maspardin OS=Homo sapiens OX=9606 GN=SPG21 PE=1 SV=1	3	-0.195712	-1.59313	0.170319
sp|Q147X3|NAA30_HUMAN	NAA30	N-alpha-acetyltransferase 30 OS=Homo sapiens OX=9606 GN=NAA30 PE=1 SV=1	1	-0.319511	-1.57798	0.170396
sp|P35611-3|ADDA_HUMAN	ADD1	Isoform 3 of Alpha-adducin OS=Homo sapiens OX=9606 GN=ADD1	20	0.118981	-1.57662	0.170399
sp|O00622|CCN1_HUMAN	CCN1	CCN family member 1 OS=Homo sapiens OX=9606 GN=CCN1 PE=1 SV=1	7	0.378108	-1.58573	0.170418
sp|Q5T8D3-3|ACBD5_HUMAN	ACBD5	Isoform 3 of Acyl-CoA-binding domain-containing protein 5 OS=Homo sapiens OX=9606 GN=ACBD5	16	-0.156638	-1.56156	0.170579
sp|Q494U1-2|PKHN1_HUMAN	PLEKHN1	Isoform 2 of Pleckstrin homology domain-containing family N member 1 OS=Homo sapiens OX=9606 GN=PLEKHN1	7	-0.23469	-1.56212	0.170628
tr|C9JY04|C9JY04_HUMAN	TMEM243	Transmembrane protein 243 OS=Homo sapiens OX=9606 GN=TMEM243 PE=1 SV=1	2	-0.289898	-1.56234	0.170745
sp|Q9UHD8|SEPT9_HUMAN	SEPTIN9	Septin-9 OS=Homo sapiens OX=9606 GN=SEPTIN9 PE=1 SV=2	76	0.147415	-1.57401	0.170773
sp|Q8N1W1-6|ARG28_HUMAN	ARHGEF28	Isoform 6 of Rho guanine nucleotide exchange factor 28 OS=Homo sapiens OX=9606 GN=ARHGEF28	2	-0.216416	-1.56213	0.17081
sp|Q9H9P8|L2HDH_HUMAN	L2HGDH	L-2-hydroxyglutarate dehydrogenase, mitochondrial OS=Homo sapiens OX=9606 GN=L2HGDH PE=1 SV=3	16	-0.10211	-1.56054	0.170848
tr|A0A0A0MRI2|A0A0A0MRI2_HUMAN	SNX6	Sorting nexin OS=Homo sapiens OX=9606 GN=SNX6 PE=1 SV=1	22	0.0954615	-1.56258	0.170927
sp|Q06124-1|PTN11_HUMAN	PTPN11	Isoform 2 of Tyrosine-protein phosphatase non-receptor type 11 OS=Homo sapiens OX=9606 GN=PTPN11	44	0.120826	-1.56567	0.170955
sp|O14939|PLD2_HUMAN	PLD2	Phospholipase D2 OS=Homo sapiens OX=9606 GN=PLD2 PE=1 SV=2	4	-0.216352	-1.57462	0.17096
tr|A0A087WZE6|A0A087WZE6_HUMAN	GCNT7	Beta-1,3-galactosyl-O-glycosyl-glycoprotein beta-1,6-N-acetylglucosaminyltransferase 7 OS=Homo sapiens OX=9606 GN=GCNT7 PE=4 SV=1	2	-0.140273	-1.5732	0.170992
sp|Q9BX95|SGPP1_HUMAN	SGPP1	Sphingosine-1-phosphate phosphatase 1 OS=Homo sapiens OX=9606 GN=SGPP1 PE=1 SV=2	4	-0.185263	-1.57151	0.171004
tr|A0A0G2JN29|A0A0G2JN29_HUMAN	NOMO1	Nodal modulator 1 OS=Homo sapiens OX=9606 GN=NOMO1 PE=1 SV=1	40	-0.069416	-1.57286	0.171007
sp|Q9BVX2|T106C_HUMAN	TMEM106C	Transmembrane protein 106C OS=Homo sapiens OX=9606 GN=TMEM106C PE=1 SV=1	3	-0.160095	-1.54683	0.17103
sp|Q9H8U3|ZFAN3_HUMAN	ZFAND3	AN1-type zinc finger protein 3 OS=Homo sapiens OX=9606 GN=ZFAND3 PE=1 SV=1	1	0.202733	-1.55452	0.171041
sp|P24863|CCNC_HUMAN	CCNC	Cyclin-C OS=Homo sapiens OX=9606 GN=CCNC PE=1 SV=2	1	-0.237692	-1.57483	0.171046
sp|Q96RQ3|MCCA_HUMAN	MCCC1	Methylcrotonoyl-CoA carboxylase subunit alpha, mitochondrial OS=Homo sapiens OX=9606 GN=MCCC1 PE=1 SV=3	27	-0.0823215	-1.54615	0.171081
sp|P06753-5|TPM3_HUMAN	TPM3	Isoform 5 of Tropomyosin alpha-3 chain OS=Homo sapiens OX=9606 GN=TPM3	23	0.10769	-1.56263	0.17111
tr|B1AK44|B1AK44_HUMAN	MAD2L2	Mitotic spindle assembly checkpoint protein MAD2B OS=Homo sapiens OX=9606 GN=MAD2L2 PE=1 SV=1	2	-0.703835	-1.57519	0.171115
sp|P13747|HLAE_HUMAN	HLA-E	HLA class I histocompatibility antigen, alpha chain E OS=Homo sapiens OX=9606 GN=HLA-E PE=1 SV=4	3	-0.369089	-1.56583	0.171139
sp|O75844|FACE1_HUMAN	ZMPSTE24	CAAX prenyl protease 1 homolog OS=Homo sapiens OX=9606 GN=ZMPSTE24 PE=1 SV=2	27	-0.177334	-1.56463	0.171141
sp|O43187|IRAK2_HUMAN	IRAK2	Interleukin-1 receptor-associated kinase-like 2 OS=Homo sapiens OX=9606 GN=IRAK2 PE=1 SV=2	5	0.149596	-1.55975	0.171163
sp|P08582|TRFM_HUMAN	MELTF	Melanotransferrin OS=Homo sapiens OX=9606 GN=MELTF PE=1 SV=2	1	-0.170482	-1.57161	0.17119
sp|Q9BV23|ABHD6_HUMAN	ABHD6	Monoacylglycerol lipase ABHD6 OS=Homo sapiens OX=9606 GN=ABHD6 PE=1 SV=1	4	-0.0780614	-1.56592	0.17119
sp|O43318|M3K7_HUMAN	MAP3K7	Mitogen-activated protein kinase kinase kinase 7 OS=Homo sapiens OX=9606 GN=MAP3K7 PE=1 SV=1	7	0.12565	-1.54712	0.171207
sp|O60512|B4GT3_HUMAN	B4GALT3	Beta-1,4-galactosyltransferase 3 OS=Homo sapiens OX=9606 GN=B4GALT3 PE=1 SV=2	3	-0.190938	-1.55465	0.171221
sp|Q5J8M3|EMC4_HUMAN	EMC4	ER membrane protein complex subunit 4 OS=Homo sapiens OX=9606 GN=EMC4 PE=1 SV=2	6	-0.205688	-1.56264	0.171293
sp|Q9ULX9|MAFF_HUMAN	MAFF	Transcription factor MafF OS=Homo sapiens OX=9606 GN=MAFF PE=1 SV=2	2	-0.132322	-1.56368	0.171309
sp|Q9HCE5|MET14_HUMAN	METTL14	N6-adenosine-methyltransferase non-catalytic subunit OS=Homo sapiens OX=9606 GN=METTL14 PE=1 SV=2	7	0.180809	-1.57003	0.171309
sp|O43665|RGS10_HUMAN	RGS10	Regulator of G-protein signaling 10 OS=Homo sapiens OX=9606 GN=RGS10 PE=1 SV=3	7	0.227307	-1.55864	0.171317
sp|Q9UIW2|PLXA1_HUMAN	PLXNA1	Plexin-A1 OS=Homo sapiens OX=9606 GN=PLXNA1 PE=1 SV=3	18	-0.0379006	-1.54439	0.171372
sp|P49755|TMEDA_HUMAN	TMED10	Transmembrane emp24 domain-containing protein 10 OS=Homo sapiens OX=9606 GN=TMED10 PE=1 SV=2	38	0.053957	-1.56598	0.171374
tr|G3V1V0|G3V1V0_HUMAN	MYL6	Myosin light polypeptide 6 OS=Homo sapiens OX=9606 GN=MYL6 PE=1 SV=1	16	0.162944	-1.5477	0.171385
sp|Q5VZK9|CARL1_HUMAN	CARMIL1	F-actin-uncapping protein LRRC16A OS=Homo sapiens OX=9606 GN=CARMIL1 PE=1 SV=1	30	0.0851504	-1.55519	0.171401
sp|Q6SJ93|F111B_HUMAN	FAM111B	Protein FAM111B OS=Homo sapiens OX=9606 GN=FAM111B PE=1 SV=1	7	0.143528	-1.56265	0.171477
sp|P17931|LEG3_HUMAN	LGALS3	Galectin-3 OS=Homo sapiens OX=9606 GN=LGALS3 PE=1 SV=5	19	0.0970087	-1.54398	0.171546
sp|Q93050-3|VPP1_HUMAN	ATP6V0A1	Isoform 3 of V-type proton ATPase 116 kDa subunit a isoform 1 OS=Homo sapiens OX=9606 GN=ATP6V0A1	24	-0.103134	-1.54452	0.171549
sp|Q96JQ2|CLMN_HUMAN	CLMN	Calmin OS=Homo sapiens OX=9606 GN=CLMN PE=1 SV=1	11	-0.100856	-1.56598	0.171559
sp|Q9UQ80|PA2G4_HUMAN	PA2G4	Proliferation-associated protein 2G4 OS=Homo sapiens OX=9606 GN=PA2G4 PE=1 SV=3	98	0.117935	-1.54771	0.171563
sp|O00716|E2F3_HUMAN	E2F3	Transcription factor E2F3 OS=Homo sapiens OX=9606 GN=E2F3 PE=1 SV=1	1	-0.313037	-1.54176	0.171576
sp|Q8IYU8|MICU2_HUMAN	MICU2	Calcium uptake protein 2, mitochondrial OS=Homo sapiens OX=9606 GN=MICU2 PE=1 SV=2	10	-0.22237	-1.55557	0.171582
sp|P16260|GDC_HUMAN	SLC25A16	Graves disease carrier protein OS=Homo sapiens OX=9606 GN=SLC25A16 PE=1 SV=3	10	-0.18819	-1.55739	0.171598
sp|Q86UE4|LYRIC_HUMAN	MTDH	Protein LYRIC OS=Homo sapiens OX=9606 GN=MTDH PE=1 SV=2	47	-0.182846	-1.55164	0.171598
sp|Q96B23-2|CR025_HUMAN	C18orf25	Isoform 2 of Uncharacterized protein C18orf25 OS=Homo sapiens OX=9606 GN=C18orf25	2	0.253021	-1.55005	0.171599
sp|Q9BZQ6|EDEM3_HUMAN	EDEM3	ER degradation-enhancing alpha-mannosidase-like protein 3 OS=Homo sapiens OX=9606 GN=EDEM3 PE=1 SV=2	7	-0.0848897	-1.56751	0.171619
sp|O95251|KAT7_HUMAN	KAT7	Histone acetyltransferase KAT7 OS=Homo sapiens OX=9606 GN=KAT7 PE=1 SV=1	13	-0.114849	-1.56667	0.171628
tr|A0A0D9SGE8|A0A0D9SGE8_HUMAN	PHF6	PHD finger protein 6 OS=Homo sapiens OX=9606 GN=PHF6 PE=1 SV=1	16	0.230323	-1.55576	0.171633
sp|Q96MH6|TMM68_HUMAN	TMEM68	Transmembrane protein 68 OS=Homo sapiens OX=9606 GN=TMEM68 PE=2 SV=2	3	-0.404078	-1.5429	0.171642
sp|Q2TAA5|ALG11_HUMAN	ALG11	GDP-Man:Man(3)GlcNAc(2)-PP-Dol alpha-1,2-mannosyltransferase OS=Homo sapiens OX=9606 GN=ALG11 PE=1 SV=2	3	-0.23573	-1.5683	0.171666
sp|Q9BVI4|NOC4L_HUMAN	NOC4L	Nucleolar complex protein 4 homolog OS=Homo sapiens OX=9606 GN=NOC4L PE=1 SV=1	10	-0.159408	-1.5535	0.171668
sp|Q12955|ANK3_HUMAN	ANK3	Ankyrin-3 OS=Homo sapiens OX=9606 GN=ANK3 PE=1 SV=3	8	-0.118106	-1.54296	0.171691
sp|Q6NUM9|RETST_HUMAN	RETSAT	All-trans-retinol 13,14-reductase OS=Homo sapiens OX=9606 GN=RETSAT PE=1 SV=2	6	-0.107297	-1.54783	0.171742
tr|A0A2R8Y4P4|A0A2R8Y4P4_HUMAN	SMARCA4	Transcription activator BRG1 OS=Homo sapiens OX=9606 GN=SMARCA4 PE=1 SV=1	50	-0.129989	-1.55254	0.171748
sp|Q9BYD2|RM09_HUMAN	MRPL9	39S ribosomal protein L9, mitochondrial OS=Homo sapiens OX=9606 GN=MRPL9 PE=1 SV=2	14	-0.136769	-1.55192	0.171778
sp|Q3B7J2|GFOD2_HUMAN	GFOD2	Glucose-fructose oxidoreductase domain-containing protein 2 OS=Homo sapiens OX=9606 GN=GFOD2 PE=2 SV=1	1	0.209883	-1.5503	0.171778
tr|E9PI68|E9PI68_HUMAN	SPCS2	Signal peptidase complex subunit 2 OS=Homo sapiens OX=9606 GN=SPCS2 PE=1 SV=1	15	-0.184189	-1.5574	0.17178
sp|O94819|KBTBB_HUMAN	KBTBD11	Kelch repeat and BTB domain-containing protein 11 OS=Homo sapiens OX=9606 GN=KBTBD11 PE=1 SV=1	2	0.197853	-1.56673	0.171814
sp|Q53ET0|CRTC2_HUMAN	CRTC2	CREB-regulated transcription coactivator 2 OS=Homo sapiens OX=9606 GN=CRTC2 PE=1 SV=2	4	0.137568	-1.55789	0.171831
sp|Q2NL82|TSR1_HUMAN	TSR1	Pre-rRNA-processing protein TSR1 homolog OS=Homo sapiens OX=9606 GN=TSR1 PE=1 SV=1	34	0.126454	-1.5479	0.171921
sp|Q8WWV3|RT4I1_HUMAN	RTN4IP1	Reticulon-4-interacting protein 1, mitochondrial OS=Homo sapiens OX=9606 GN=RTN4IP1 PE=1 SV=2	13	-0.0618118	-1.53943	0.171951
sp|Q8WVQ1|CANT1_HUMAN	CANT1	Soluble calcium-activated nucleotidase 1 OS=Homo sapiens OX=9606 GN=CANT1 PE=1 SV=1	23	-0.0469564	-1.55052	0.171958
sp|Q9Y6W5|WASF2_HUMAN	WASF2	Wiskott-Aldrich syndrome protein family member 2 OS=Homo sapiens OX=9606 GN=WASF2 PE=1 SV=3	19	0.177869	-1.54836	0.171971
sp|P39023|RL3_HUMAN	RPL3	60S ribosomal protein L3 OS=Homo sapiens OX=9606 GN=RPL3 PE=1 SV=2	66	0.0538524	-1.53985	0.172049
tr|A0A0D9SG04|A0A0D9SG04_HUMAN	COBLL1	Cordon-bleu protein-like 1 OS=Homo sapiens OX=9606 GN=COBLL1 PE=1 SV=2	14	0.054794	-1.53845	0.172094
tr|H0Y5C6|H0Y5C6_HUMAN	FLNA	Filamin-A (Fragment) OS=Homo sapiens OX=9606 GN=FLNA PE=1 SV=1	2	-0.156055	-1.54049	0.172099
sp|Q01196-8|RUNX1_HUMAN	RUNX1	Isoform AML-1G of Runt-related transcription factor 1 OS=Homo sapiens OX=9606 GN=RUNX1	7	0.169999	-1.53945	0.172127
sp|P21281|VATB2_HUMAN	ATP6V1B2	V-type proton ATPase subunit B, brain isoform OS=Homo sapiens OX=9606 GN=ATP6V1B2 PE=1 SV=3	26	0.290713	-1.53642	0.172167
sp|Q9Y320|TMX2_HUMAN	TMX2	Thioredoxin-related transmembrane protein 2 OS=Homo sapiens OX=9606 GN=TMX2 PE=1 SV=1	10	-0.233986	-1.53654	0.172343
sp|Q05519|SRS11_HUMAN	SRSF11	Serine/arginine-rich splicing factor 11 OS=Homo sapiens OX=9606 GN=SRSF11 PE=1 SV=1	15	0.104157	-1.53679	0.172393
sp|Q9UI14|PRAF1_HUMAN	RABAC1	Prenylated Rab acceptor protein 1 OS=Homo sapiens OX=9606 GN=RABAC1 PE=1 SV=1	2	0.147468	-1.53595	0.172449
sp|Q9UG56|PISD_HUMAN	PISD	Phosphatidylserine decarboxylase proenzyme, mitochondrial OS=Homo sapiens OX=9606 GN=PISD PE=2 SV=4	5	-0.100831	-1.53362	0.173095
sp|Q8TC12|RDH11_HUMAN	RDH11	Retinol dehydrogenase 11 OS=Homo sapiens OX=9606 GN=RDH11 PE=1 SV=2	10	-0.126297	-1.53423	0.173177
sp|Q9H4B6|SAV1_HUMAN	SAV1	Protein salvador homolog 1 OS=Homo sapiens OX=9606 GN=SAV1 PE=1 SV=2	1	0.233117	-1.53271	0.173224
tr|M0QZL9|M0QZL9_HUMAN	LSR	Lipolysis-stimulated lipoprotein receptor (Fragment) OS=Homo sapiens OX=9606 GN=LSR PE=1 SV=1	1	-1.13423	-1.52558	0.173855	+
sp|P17987|TCPA_HUMAN	TCP1	T-complex protein 1 subunit alpha OS=Homo sapiens OX=9606 GN=TCP1 PE=1 SV=1	108	0.09716	-1.53102	0.173929
sp|Q9H3K2|GHITM_HUMAN	GHITM	Growth hormone-inducible transmembrane protein OS=Homo sapiens OX=9606 GN=GHITM PE=1 SV=2	21	-0.265253	-1.52761	0.173974
sp|Q5JWF2-2|GNAS1_HUMAN	GNAS	Isoform XLas-2 of Guanine nucleotide-binding protein G(s) subunit alpha isoforms XLas OS=Homo sapiens OX=9606 GN=GNAS	3	-0.0698498	-1.52565	0.17403
sp|Q8TEM1|PO210_HUMAN	NUP210	Nuclear pore membrane glycoprotein 210 OS=Homo sapiens OX=9606 GN=NUP210 PE=1 SV=3	43	-0.164913	-1.52793	0.17404
sp|P08134|RHOC_HUMAN	RHOC	Rho-related GTP-binding protein RhoC OS=Homo sapiens OX=9606 GN=RHOC PE=1 SV=1	17	0.114768	-1.52902	0.174077
sp|P46977|STT3A_HUMAN	STT3A	Dolichyl-diphosphooligosaccharide--protein glycosyltransferase subunit STT3A OS=Homo sapiens OX=9606 GN=STT3A PE=1 SV=2	25	-0.331725	-1.52912	0.174156
sp|Q86YT6|MIB1_HUMAN	MIB1	E3 ubiquitin-protein ligase MIB1 OS=Homo sapiens OX=9606 GN=MIB1 PE=1 SV=1	13	0.114251	-1.52601	0.174187
sp|Q8NI27|THOC2_HUMAN	THOC2	THO complex subunit 2 OS=Homo sapiens OX=9606 GN=THOC2 PE=1 SV=2	25	-0.146164	-1.52572	0.174205
sp|P07199|CENPB_HUMAN	CENPB	Major centromere autoantigen B OS=Homo sapiens OX=9606 GN=CENPB PE=1 SV=2	20	-0.109951	-1.52806	0.174216
sp|P62487|RPB7_HUMAN	POLR2G	DNA-directed RNA polymerase II subunit RPB7 OS=Homo sapiens OX=9606 GN=POLR2G PE=1 SV=1	5	-0.157444	-1.52949	0.174333
sp|Q9HAF1-3|EAF6_HUMAN	MEAF6	Isoform 3 of Chromatin modification-related protein MEAF6 OS=Homo sapiens OX=9606 GN=MEAF6	8	-0.13612	-1.52607	0.174363
sp|Q6NTE8|MRNIP_HUMAN	MRNIP	MRN complex-interacting protein OS=Homo sapiens OX=9606 GN=MRNIP PE=1 SV=2	3	0.156706	-1.52428	0.174479
sp|Q08050|FOXM1_HUMAN	FOXM1	Forkhead box protein M1 OS=Homo sapiens OX=9606 GN=FOXM1 PE=1 SV=3	13	0.136014	-1.51644	0.174771
sp|Q9GZL7|WDR12_HUMAN	WDR12	Ribosome biogenesis protein WDR12 OS=Homo sapiens OX=9606 GN=WDR12 PE=1 SV=2	31	-0.0513439	-1.51712	0.174903
sp|O94903|PLPHP_HUMAN	PLPBP	Pyridoxal phosphate homeostasis protein OS=Homo sapiens OX=9606 GN=PLPBP PE=1 SV=1	17	0.108008	-1.51787	0.174913
tr|J3KMZ9|J3KMZ9_HUMAN	LDLR	Low-density lipoprotein receptor (Fragment) OS=Homo sapiens OX=9606 GN=LDLR PE=1 SV=1	22	0.198654	-1.51645	0.174944
tr|F8W727|F8W727_HUMAN	RPL32	60S ribosomal protein L32 OS=Homo sapiens OX=9606 GN=RPL32 PE=1 SV=1	14	0.326975	-1.51712	0.175076
sp|O75569|PRKRA_HUMAN	PRKRA	Interferon-inducible double-stranded RNA-dependent protein kinase activator A OS=Homo sapiens OX=9606 GN=PRKRA PE=1 SV=1	15	0.146452	-1.51827	0.175086
sp|Q15796|SMAD2_HUMAN	SMAD2	Mothers against decapentaplegic homolog 2 OS=Homo sapiens OX=9606 GN=SMAD2 PE=1 SV=1	11	0.180804	-1.51842	0.17526
sp|Q86XX4-2|FRAS1_HUMAN	FRAS1	Isoform 2 of Extracellular matrix protein FRAS1 OS=Homo sapiens OX=9606 GN=FRAS1	7	-0.130354	-1.51851	0.175339
sp|Q6ZRS2|SRCAP_HUMAN	SRCAP	Helicase SRCAP OS=Homo sapiens OX=9606 GN=SRCAP PE=1 SV=3	26	-0.0899655	-1.51903	0.175386
tr|A0A3B3ISV4|A0A3B3ISV4_HUMAN	VKORC1L1	Vitamin K epoxide reductase complex subunit 1-like protein 1 OS=Homo sapiens OX=9606 GN=VKORC1L1 PE=1 SV=1	5	-0.125686	-1.51935	0.175561
sp|Q92903|CDS1_HUMAN	CDS1	Phosphatidate cytidylyltransferase 1 OS=Homo sapiens OX=9606 GN=CDS1 PE=2 SV=2	2	-0.215139	-1.51356	0.175728
sp|Q8NAV1|PR38A_HUMAN	PRPF38A	Pre-mRNA-splicing factor 38A OS=Homo sapiens OX=9606 GN=PRPF38A PE=1 SV=1	10	-0.126021	-1.51967	0.175737
sp|Q9BWS9-2|CHID1_HUMAN	CHID1	Isoform 2 of Chitinase domain-containing protein 1 OS=Homo sapiens OX=9606 GN=CHID1	8	-0.162121	-1.52189	0.175743
sp|Q96RL7-4|VP13A_HUMAN	VPS13A	Isoform 4 of Vacuolar protein sorting-associated protein 13A OS=Homo sapiens OX=9606 GN=VPS13A	20	-0.0792621	-1.51973	0.175912
sp|Q6P4Q7|CNNM4_HUMAN	CNNM4	Metal transporter CNNM4 OS=Homo sapiens OX=9606 GN=CNNM4 PE=1 SV=3	22	-0.0853392	-1.51269	0.176
sp|Q13115|DUS4_HUMAN	DUSP4	Dual specificity protein phosphatase 4 OS=Homo sapiens OX=9606 GN=DUSP4 PE=1 SV=1	2	0.287336	-1.51204	0.176059
sp|Q8IYJ3|SYTL1_HUMAN	SYTL1	Synaptotagmin-like protein 1 OS=Homo sapiens OX=9606 GN=SYTL1 PE=1 SV=1	6	-0.111921	-1.51994	0.176088
sp|Q01082-3|SPTB2_HUMAN	SPTBN1	Isoform 2 of Spectrin beta chain, non-erythrocytic 1 OS=Homo sapiens OX=9606 GN=SPTBN1	4	0.28347	-1.52013	0.176264
sp|Q9ULI2|RIMKB_HUMAN	RIMKLB	Beta-citrylglutamate synthase B OS=Homo sapiens OX=9606 GN=RIMKLB PE=2 SV=2	2	-0.187379	-1.50965	0.176629
sp|Q96K19|RN170_HUMAN	RNF170	E3 ubiquitin-protein ligase RNF170 OS=Homo sapiens OX=9606 GN=RNF170 PE=1 SV=2	2	-0.322475	-1.50984	0.176802
sp|Q5W0V3|F16B1_HUMAN	FAM160B1	Protein FAM160B1 OS=Homo sapiens OX=9606 GN=FAM160B1 PE=1 SV=1	10	0.0710462	-1.51025	0.176882
sp|Q9NZM5|NOP53_HUMAN	NOP53	Ribosome biogenesis protein NOP53 OS=Homo sapiens OX=9606 GN=NOP53 PE=1 SV=2	11	-0.130199	-1.50751	0.176921
sp|Q6GPH4-7|XAF1_HUMAN	XAF1	Isoform 7 of XIAP-associated factor 1 OS=Homo sapiens OX=9606 GN=XAF1	4	0.0842079	-1.50893	0.177036
tr|A0A0A0MSV9|A0A0A0MSV9_HUMAN	TAPBP	Tapasin OS=Homo sapiens OX=9606 GN=TAPBP PE=1 SV=1	5	-0.138549	-1.50806	0.177094
sp|P54577|SYYC_HUMAN	YARS	Tyrosine--tRNA ligase, cytoplasmic OS=Homo sapiens OX=9606 GN=YARS PE=1 SV=4	54	0.113953	-1.50541	0.177705
sp|P43686|PRS6B_HUMAN	PSMC4	26S proteasome regulatory subunit 6B OS=Homo sapiens OX=9606 GN=PSMC4 PE=1 SV=2	34	0.137337	-1.50625	0.177773
sp|P21333|FLNA_HUMAN	FLNA	Filamin-A OS=Homo sapiens OX=9606 GN=FLNA PE=1 SV=4	236	0.103597	-1.50335	0.178174
sp|Q14315|FLNC_HUMAN	FLNC	Filamin-C OS=Homo sapiens OX=9606 GN=FLNC PE=1 SV=3	25	0.139553	-1.50358	0.178227
sp|Q9HCD6-2|TANC2_HUMAN	TANC2	Isoform 2 of Protein TANC2 OS=Homo sapiens OX=9606 GN=TANC2	2	0.107322	-1.50264	0.17832
sp|O43772|MCAT_HUMAN	SLC25A20	Mitochondrial carnitine/acylcarnitine carrier protein OS=Homo sapiens OX=9606 GN=SLC25A20 PE=1 SV=1	8	-0.124804	-1.49981	0.179015
sp|Q6ZNB6|NFXL1_HUMAN	NFXL1	NF-X1-type zinc finger protein NFXL1 OS=Homo sapiens OX=9606 GN=NFXL1 PE=1 SV=2	32	-0.10088	-1.4991	0.179054
sp|Q8WX92-2|NELFB_HUMAN	NELFB	Isoform 2 of Negative elongation factor B OS=Homo sapiens OX=9606 GN=NELFB	22	0.0862513	-1.49885	0.179094
sp|P47895|AL1A3_HUMAN	ALDH1A3	Aldehyde dehydrogenase family 1 member A3 OS=Homo sapiens OX=9606 GN=ALDH1A3 PE=1 SV=2	40	0.118145	-1.49296	0.180356
sp|Q9H0R5|GBP3_HUMAN	GBP3	Guanylate-binding protein 3 OS=Homo sapiens OX=9606 GN=GBP3 PE=1 SV=3	3	-0.251785	-1.49492	0.180392
sp|Q86SR1|GLT10_HUMAN	GALNT10	Polypeptide N-acetylgalactosaminyltransferase 10 OS=Homo sapiens OX=9606 GN=GALNT10 PE=1 SV=2	7	-0.0994183	-1.49331	0.18053
tr|A0A024R4E5|A0A024R4E5_HUMAN	HDLBP	High density lipoprotein binding protein (Vigilin), isoform CRA_a OS=Homo sapiens OX=9606 GN=HDLBP PE=1 SV=1	93	0.0952015	-1.49515	0.180567
sp|O15381|NVL_HUMAN	NVL	Nuclear valosin-containing protein-like OS=Homo sapiens OX=9606 GN=NVL PE=1 SV=1	19	-0.0876824	-1.49371	0.180651
sp|Q14289|FAK2_HUMAN	PTK2B	Protein-tyrosine kinase 2-beta OS=Homo sapiens OX=9606 GN=PTK2B PE=1 SV=2	9	0.0994237	-1.49341	0.180705
sp|Q9Y450-2|HBS1L_HUMAN	HBS1L	Isoform 2 of HBS1-like protein OS=Homo sapiens OX=9606 GN=HBS1L	1	0.176883	-1.49232	0.180965
sp|Q6PGN9|PSRC1_HUMAN	PSRC1	Proline/serine-rich coiled-coil protein 1 OS=Homo sapiens OX=9606 GN=PSRC1 PE=1 SV=1	1	0.323388	-1.49075	0.181658
sp|P49366|DHYS_HUMAN	DHPS	Deoxyhypusine synthase OS=Homo sapiens OX=9606 GN=DHPS PE=1 SV=1	6	0.0955181	-1.49117	0.181689
sp|P0C7P1|RBY1D_HUMAN	RBMY1D	RNA-binding motif protein, Y chromosome, family 1 member D OS=Homo sapiens OX=9606 GN=RBMY1D PE=2 SV=1	3	-0.19716	-1.491	0.181696
sp|P51571|SSRD_HUMAN	SSR4	Translocon-associated protein subunit delta OS=Homo sapiens OX=9606 GN=SSR4 PE=1 SV=1	12	-0.0671542	-1.49077	0.181833
sp|Q9Y277-2|VDAC3_HUMAN	VDAC3	Isoform 2 of Voltage-dependent anion-selective channel protein 3 OS=Homo sapiens OX=9606 GN=VDAC3	77	-0.0962318	-1.48347	0.182334
sp|Q00403|TF2B_HUMAN	GTF2B	Transcription initiation factor IIB OS=Homo sapiens OX=9606 GN=GTF2B PE=1 SV=1	9	0.0838922	-1.48374	0.182389
sp|Q86W92|LIPB1_HUMAN	PPFIBP1	Liprin-beta-1 OS=Homo sapiens OX=9606 GN=PPFIBP1 PE=1 SV=2	52	0.0868489	-1.48415	0.18246
sp|Q15637-6|SF01_HUMAN	SF1	Isoform 6 of Splicing factor 1 OS=Homo sapiens OX=9606 GN=SF1	2	-0.345525	-1.48602	0.182485
sp|Q8WUH2|TGFA1_HUMAN	TGFBRAP1	Transforming growth factor-beta receptor-associated protein 1 OS=Homo sapiens OX=9606 GN=TGFBRAP1 PE=1 SV=1	4	0.0719293	-1.48859	0.182532
sp|P27635|RL10_HUMAN	RPL10	60S ribosomal protein L10 OS=Homo sapiens OX=9606 GN=RPL10 PE=1 SV=4	38	0.145252	-1.48675	0.182556
sp|O95139|NDUB6_HUMAN	NDUFB6	NADH dehydrogenase [ubiquinone] 1 beta subcomplex subunit 6 OS=Homo sapiens OX=9606 GN=NDUFB6 PE=1 SV=3	7	-0.310641	-1.48755	0.182559
sp|Q96PE3|INP4A_HUMAN	INPP4A	Inositol polyphosphate-4-phosphatase type I A OS=Homo sapiens OX=9606 GN=INPP4A PE=1 SV=1	6	0.218268	-1.48502	0.182627
sp|Q6NUT3-3|MFS12_HUMAN	MFSD12	Isoform 3 of Major facilitator superfamily domain-containing protein 12 OS=Homo sapiens OX=9606 GN=MFSD12	2	-0.41615	-1.48776	0.182631
tr|Q5TDF0|Q5TDF0_HUMAN	NTPCR	Cancer-related nucleoside-triphosphatase OS=Homo sapiens OX=9606 GN=NTPCR PE=1 SV=1	5	0.192703	-1.48424	0.182634
sp|O14777|NDC80_HUMAN	NDC80	Kinetochore protein NDC80 homolog OS=Homo sapiens OX=9606 GN=NDC80 PE=1 SV=1	27	0.0660912	-1.48447	0.18269
sp|Q5W0B1|OBI1_HUMAN	OBI1	ORC ubiquitin ligase 1 OS=Homo sapiens OX=9606 GN=OBI1 PE=1 SV=1	4	0.215603	-1.48689	0.18273
sp|Q92610|ZN592_HUMAN	ZNF592	Zinc finger protein 592 OS=Homo sapiens OX=9606 GN=ZNF592 PE=1 SV=2	15	-0.107016	-1.48795	0.182806
sp|Q9P0W2|HM20B_HUMAN	HMG20B	SWI/SNF-related matrix-associated actin-dependent regulator of chromatin subfamily E member 1-related OS=Homo sapiens OX=9606 GN=HMG20B PE=1 SV=1	6	0.329802	-1.48697	0.182905
sp|Q9Y6I9|TX264_HUMAN	TEX264	Testis-expressed protein 264 OS=Homo sapiens OX=9606 GN=TEX264 PE=1 SV=1	11	-0.137845	-1.47766	0.183444
sp|Q86TB9|PATL1_HUMAN	PATL1	Protein PAT1 homolog 1 OS=Homo sapiens OX=9606 GN=PATL1 PE=1 SV=2	22	-0.167652	-1.47635	0.183598
sp|P52758|RIDA_HUMAN	RIDA	2-iminobutanoate/2-iminopropanoate deaminase OS=Homo sapiens OX=9606 GN=RIDA PE=1 SV=1	9	-0.0566861	-1.47601	0.183614
sp|Q9NR31|SAR1A_HUMAN	SAR1A	GTP-binding protein SAR1a OS=Homo sapiens OX=9606 GN=SAR1A PE=1 SV=1	18	0.246897	-1.47778	0.183617
sp|O60664|PLIN3_HUMAN	PLIN3	Perilipin-3 OS=Homo sapiens OX=9606 GN=PLIN3 PE=1 SV=3	36	0.102254	-1.47432	0.183716
sp|Q9Y4W6|AFG32_HUMAN	AFG3L2	AFG3-like protein 2 OS=Homo sapiens OX=9606 GN=AFG3L2 PE=1 SV=2	57	-0.108338	-1.47349	0.183761
sp|P12004|PCNA_HUMAN	PCNA	Proliferating cell nuclear antigen OS=Homo sapiens OX=9606 GN=PCNA PE=1 SV=1	54	0.0816479	-1.47974	0.183762
sp|Q8NB37-2|GALD1_HUMAN	GATD1	Isoform 2 of Glutamine amidotransferase-like class 1 domain-containing protein 1 OS=Homo sapiens OX=9606 GN=GATD1	2	0.278734	-1.47781	0.183789
sp|Q53EZ4|CEP55_HUMAN	CEP55	Centrosomal protein of 55 kDa OS=Homo sapiens OX=9606 GN=CEP55 PE=1 SV=3	12	0.152321	-1.47505	0.18388
sp|P55010|IF5_HUMAN	EIF5	Eukaryotic translation initiation factor 5 OS=Homo sapiens OX=9606 GN=EIF5 PE=1 SV=2	32	0.142413	-1.47439	0.183888
sp|Q9BQF6|SENP7_HUMAN	SENP7	Sentrin-specific protease 7 OS=Homo sapiens OX=9606 GN=SENP7 PE=1 SV=4	3	-0.296868	-1.47977	0.183936
sp|Q969Z3|MARC2_HUMAN	2020-03-02	Mitochondrial amidoxime reducing component 2 OS=Homo sapiens OX=9606 GN=MARC2 PE=1 SV=1	7	-0.20045	-1.4779	0.183962
sp|P53041|PPP5_HUMAN	PPP5C	Serine/threonine-protein phosphatase 5 OS=Homo sapiens OX=9606 GN=PPP5C PE=1 SV=1	24	0.109375	-1.48134	0.183962
sp|Q92870-4|APBB2_HUMAN	APBB2	Isoform 4 of Amyloid-beta A4 precursor protein-binding family B member 2 OS=Homo sapiens OX=9606 GN=APBB2	3	0.0921548	-1.47886	0.18403
sp|P57086|SCND1_HUMAN	SCAND1	SCAN domain-containing protein 1 OS=Homo sapiens OX=9606 GN=SCAND1 PE=1 SV=1	1	-0.374257	-1.47849	0.184034
sp|O76003|GLRX3_HUMAN	GLRX3	Glutaredoxin-3 OS=Homo sapiens OX=9606 GN=GLRX3 PE=1 SV=2	21	0.265196	-1.47442	0.18406
tr|A0A0C4DFL7|A0A0C4DFL7_HUMAN	CYP51A1	Lanosterol 14-alpha demethylase OS=Homo sapiens OX=9606 GN=CYP51A1 PE=1 SV=1	11	-0.123036	-1.48066	0.184095
sp|A0AV96|RBM47_HUMAN	RBM47	RNA-binding protein 47 OS=Homo sapiens OX=9606 GN=RBM47 PE=1 SV=2	23	0.12639	-1.48035	0.18411
sp|Q9P2C4|TM181_HUMAN	TMEM181	Transmembrane protein 181 OS=Homo sapiens OX=9606 GN=TMEM181 PE=1 SV=2	3	-0.0818486	-1.47276	0.184216
sp|P10243|MYBA_HUMAN	MYBL1	Myb-related protein A OS=Homo sapiens OX=9606 GN=MYBL1 PE=1 SV=2	2	0.299262	-1.47042	0.185125
tr|A0A0A0MQX8|A0A0A0MQX8_HUMAN	MBNL1	Muscleblind-like protein 1 OS=Homo sapiens OX=9606 GN=MBNL1 PE=1 SV=1	15	0.095631	-1.46991	0.185228
sp|Q14249|NUCG_HUMAN	ENDOG	Endonuclease G, mitochondrial OS=Homo sapiens OX=9606 GN=ENDOG PE=1 SV=4	10	-0.109259	-1.46939	0.185428
sp|Q9NWV4|CZIB_HUMAN	CZIB	CXXC motif containing zinc binding protein OS=Homo sapiens OX=9606 GN=CZIB PE=1 SV=1	10	0.13814	-1.46846	0.18595
sp|Q68E01|INT3_HUMAN	INTS3	Integrator complex subunit 3 OS=Homo sapiens OX=9606 GN=INTS3 PE=1 SV=1	20	-0.111794	-1.46751	0.186668
tr|B4DR61|B4DR61_HUMAN	SEC61A1	Protein transport protein Sec61 subunit alpha isoform 1 OS=Homo sapiens OX=9606 GN=SEC61A1 PE=1 SV=1	14	-0.161802	-1.46692	0.186899
sp|Q9H0W8|SMG9_HUMAN	SMG9	Protein SMG9 OS=Homo sapiens OX=9606 GN=SMG9 PE=1 SV=1	6	0.124627	-1.46607	0.1872
sp|Q99797|MIPEP_HUMAN	MIPEP	Mitochondrial intermediate peptidase OS=Homo sapiens OX=9606 GN=MIPEP PE=1 SV=2	18	-0.113198	-1.46481	0.187383
sp|Q9NUQ3|TXLNG_HUMAN	TXLNG	Gamma-taxilin OS=Homo sapiens OX=9606 GN=TXLNG PE=1 SV=2	18	0.0540063	-1.46527	0.187456
sp|Q13813|SPTN1_HUMAN	SPTAN1	Spectrin alpha chain, non-erythrocytic 1 OS=Homo sapiens OX=9606 GN=SPTAN1 PE=1 SV=3	282	0.0767848	-1.46341	0.187598
sp|Q8NI08|NCOA7_HUMAN	NCOA7	Nuclear receptor coactivator 7 OS=Homo sapiens OX=9606 GN=NCOA7 PE=1 SV=2	2	0.272378	-1.46301	0.187716
sp|Q9UG01|IF172_HUMAN	IFT172	Intraflagellar transport protein 172 homolog OS=Homo sapiens OX=9606 GN=IFT172 PE=1 SV=2	1	-0.189732	-1.4625	0.187742
sp|Q96CS3|FAF2_HUMAN	FAF2	FAS-associated factor 2 OS=Homo sapiens OX=9606 GN=FAF2 PE=1 SV=2	58	-0.0529598	-1.46148	0.187746
sp|Q8WW12|PCNP_HUMAN	PCNP	PEST proteolytic signal-containing nuclear protein OS=Homo sapiens OX=9606 GN=PCNP PE=1 SV=2	8	0.18982	-1.464	0.187771
sp|Q9H875|PKRI1_HUMAN	PRKRIP1	PRKR-interacting protein 1 OS=Homo sapiens OX=9606 GN=PRKRIP1 PE=1 SV=1	6	0.0686665	-1.46411	0.187945
sp|Q8N0Z8|PUSL1_HUMAN	PUSL1	tRNA pseudouridine synthase-like 1 OS=Homo sapiens OX=9606 GN=PUSL1 PE=1 SV=1	4	-0.117791	-1.45921	0.188088
sp|Q9UN86|G3BP2_HUMAN	G3BP2	Ras GTPase-activating protein-binding protein 2 OS=Homo sapiens OX=9606 GN=G3BP2 PE=1 SV=2	16	0.132594	-1.4605	0.188151
sp|Q92598|HS105_HUMAN	HSPH1	Heat shock protein 105 kDa OS=Homo sapiens OX=9606 GN=HSPH1 PE=1 SV=1	131	0.0720269	-1.45978	0.188172
sp|Q13227|GPS2_HUMAN	GPS2	G protein pathway suppressor 2 OS=Homo sapiens OX=9606 GN=GPS2 PE=1 SV=3	5	-0.0928688	-1.45996	0.188345
sp|Q96CD2|COAC_HUMAN	PPCDC	Phosphopantothenoylcysteine decarboxylase OS=Homo sapiens OX=9606 GN=PPCDC PE=1 SV=2	3	0.161572	-1.45654	0.188848
sp|Q9NRM2|ZN277_HUMAN	ZNF277	Zinc finger protein 277 OS=Homo sapiens OX=9606 GN=ZNF277 PE=1 SV=2	4	-0.0894645	-1.45675	0.188937
sp|P42126|ECI1_HUMAN	ECI1	Enoyl-CoA delta isomerase 1, mitochondrial OS=Homo sapiens OX=9606 GN=ECI1 PE=1 SV=1	12	-0.142972	-1.45597	0.189001
sp|Q96ND0|F210A_HUMAN	FAM210A	Protein FAM210A OS=Homo sapiens OX=9606 GN=FAM210A PE=1 SV=2	3	-0.221043	-1.45486	0.18924
sp|P14649|MYL6B_HUMAN	MYL6B	Myosin light chain 6B OS=Homo sapiens OX=9606 GN=MYL6B PE=1 SV=1	3	0.203146	-1.4554	0.189241
tr|E9PK54|E9PK54_HUMAN	HSPA8	Heat shock cognate 71 kDa protein (Fragment) OS=Homo sapiens OX=9606 GN=HSPA8 PE=1 SV=8	1	-0.564735	-1.45127	0.189365
sp|P57678|GEMI4_HUMAN	GEMIN4	Gem-associated protein 4 OS=Homo sapiens OX=9606 GN=GEMIN4 PE=1 SV=2	23	0.123879	-1.45138	0.189536
sp|O60942|MCE1_HUMAN	RNGTT	mRNA-capping enzyme OS=Homo sapiens OX=9606 GN=RNGTT PE=1 SV=1	20	0.175212	-1.45147	0.189596
sp|Q6PML9|ZNT9_HUMAN	SLC30A9	Zinc transporter 9 OS=Homo sapiens OX=9606 GN=SLC30A9 PE=1 SV=1	11	-0.0776796	-1.45153	0.189768
sp|P0DPB5|RPC22_HUMAN	POLR1D	Protein POLR1D, isoform 2 OS=Homo sapiens OX=9606 GN=POLR1D PE=1 SV=1	4	0.0826372	-1.4495	0.189799
sp|Q9Y6N1|COX11_HUMAN	COX11	Cytochrome c oxidase assembly protein COX11, mitochondrial OS=Homo sapiens OX=9606 GN=COX11 PE=1 SV=3	7	-0.133866	-1.44898	0.189838
sp|P49023-3|PAXI_HUMAN	PXN	Isoform Gamma of Paxillin OS=Homo sapiens OX=9606 GN=PXN	1	0.240083	-1.45162	0.18994
tr|A0A3B3ITW3|A0A3B3ITW3_HUMAN	ABCD3	ATP-binding cassette sub-family D member 3 OS=Homo sapiens OX=9606 GN=ABCD3 PE=1 SV=2	16	-0.164054	-1.44952	0.189971
sp|Q9P0M6|H2AW_HUMAN	H2AFY2	Core histone macro-H2A.2 OS=Homo sapiens OX=9606 GN=H2AFY2 PE=1 SV=3	9	-0.451121	-1.44758	0.190074
sp|Q8NDF8-5|PAPD5_HUMAN	TENT4B	Isoform 5 of Terminal nucleotidyltransferase 4B OS=Homo sapiens OX=9606 GN=TENT4B	10	-0.0731697	-1.45194	0.190113
sp|Q8WVI0|SMIM4_HUMAN	SMIM4	Small integral membrane protein 4 OS=Homo sapiens OX=9606 GN=SMIM4 PE=1 SV=2	1	-0.343089	-1.44531	0.19026
sp|P35268|RL22_HUMAN	RPL22	60S ribosomal protein L22 OS=Homo sapiens OX=9606 GN=RPL22 PE=1 SV=2	30	0.107262	-1.44648	0.19027
tr|B4E2Q0|B4E2Q0_HUMAN	ATP2C1	Calcium-transporting ATPase OS=Homo sapiens OX=9606 GN=ATP2C1 PE=1 SV=1	23	-0.126385	-1.45232	0.190286
sp|P98170|XIAP_HUMAN	XIAP	E3 ubiquitin-protein ligase XIAP OS=Homo sapiens OX=9606 GN=XIAP PE=1 SV=2	7	0.179735	-1.45249	0.190288
sp|Q86UA1|PRP39_HUMAN	PRPF39	Pre-mRNA-processing factor 39 OS=Homo sapiens OX=9606 GN=PRPF39 PE=1 SV=3	11	0.13778	-1.44547	0.19032
sp|Q8TDD1-2|DDX54_HUMAN	DDX54	Isoform 2 of ATP-dependent RNA helicase DDX54 OS=Homo sapiens OX=9606 GN=DDX54	37	-0.174446	-1.44669	0.190329
sp|P55735-3|SEC13_HUMAN	SEC13	Isoform 3 of Protein SEC13 homolog OS=Homo sapiens OX=9606 GN=SEC13	15	0.102545	-1.44688	0.190389
sp|Q6PIW4|FIGL1_HUMAN	FIGNL1	Fidgetin-like protein 1 OS=Homo sapiens OX=9606 GN=FIGNL1 PE=1 SV=2	8	0.162641	-1.44574	0.190491
sp|Q13825|AUHM_HUMAN	AUH	Methylglutaconyl-CoA hydratase, mitochondrial OS=Homo sapiens OX=9606 GN=AUH PE=1 SV=1	8	-0.0607961	-1.43915	0.190549
sp|Q96DW6|S2538_HUMAN	SLC25A38	Mitochondrial glycine transporter OS=Homo sapiens OX=9606 GN=SLC25A38 PE=1 SV=1	1	-0.288372	-1.43816	0.190599
sp|P54578|UBP14_HUMAN	USP14	Ubiquitin carboxyl-terminal hydrolase 14 OS=Homo sapiens OX=9606 GN=USP14 PE=1 SV=3	53	0.0924136	-1.43947	0.190717
tr|C9K0J5|C9K0J5_HUMAN	RAPH1	Ras association (RalGDS/AF-6) and pleckstrin homology domains 1, isoform CRA_b OS=Homo sapiens OX=9606 GN=RAPH1 PE=1 SV=1	17	0.0861937	-1.44421	0.190729
sp|Q99598|TSNAX_HUMAN	TSNAX	Translin-associated protein X OS=Homo sapiens OX=9606 GN=TSNAX PE=1 SV=1	13	0.0943162	-1.43958	0.190777
sp|P16070|CD44_HUMAN	CD44	CD44 antigen OS=Homo sapiens OX=9606 GN=CD44 PE=1 SV=3	19	-0.185354	-1.4407	0.190812
sp|Q6UX98|ZDH24_HUMAN	ZDHHC24	Probable palmitoyltransferase ZDHHC24 OS=Homo sapiens OX=9606 GN=ZDHHC24 PE=1 SV=1	1	-0.273647	-1.44371	0.190852
sp|Q99543|DNJC2_HUMAN	DNAJC2	DnaJ homolog subfamily C member 2 OS=Homo sapiens OX=9606 GN=DNAJC2 PE=1 SV=4	22	0.0864143	-1.44113	0.190872
sp|P78368|KC1G2_HUMAN	CSNK1G2	Casein kinase I isoform gamma-2 OS=Homo sapiens OX=9606 GN=CSNK1G2 PE=1 SV=1	1	-0.224171	-1.44423	0.1909
sp|Q6P4I2|WDR73_HUMAN	WDR73	WD repeat-containing protein 73 OS=Homo sapiens OX=9606 GN=WDR73 PE=1 SV=1	5	0.121152	-1.44315	0.190903
sp|Q53GA4|PHLA2_HUMAN	PHLDA2	Pleckstrin homology-like domain family A member 2 OS=Homo sapiens OX=9606 GN=PHLDA2 PE=1 SV=2	4	-0.113392	-1.44259	0.190939
sp|O75746|CMC1_HUMAN	SLC25A12	Calcium-binding mitochondrial carrier protein Aralar1 OS=Homo sapiens OX=9606 GN=SLC25A12 PE=1 SV=2	30	-0.125853	-1.44001	0.190945
sp|P48507|GSH0_HUMAN	GCLM	Glutamate--cysteine ligase regulatory subunit OS=Homo sapiens OX=9606 GN=GCLM PE=1 SV=1	15	0.0947504	-1.43971	0.190946
sp|Q96EK9|KTI12_HUMAN	KTI12	Protein KTI12 homolog OS=Homo sapiens OX=9606 GN=KTI12 PE=1 SV=1	4	0.143915	-1.44179	0.191005
sp|Q9NS69|TOM22_HUMAN	TOMM22	Mitochondrial import receptor subunit TOM22 homolog OS=Homo sapiens OX=9606 GN=TOMM22 PE=1 SV=3	15	-0.245784	-1.44129	0.191042
sp|Q9Y3I0|RTCB_HUMAN	RTCB	RNA-splicing ligase RtcB homolog OS=Homo sapiens OX=9606 GN=RTCB PE=1 SV=1	42	0.11864	-1.44201	0.19109
sp|Q9Y5J1|UTP18_HUMAN	UTP18	U3 small nucleolar RNA-associated protein 18 homolog OS=Homo sapiens OX=9606 GN=UTP18 PE=1 SV=3	25	-0.135992	-1.43671	0.191163
sp|Q9UGU5|HMGX4_HUMAN	HMGXB4	HMG domain-containing protein 4 OS=Homo sapiens OX=9606 GN=HMGXB4 PE=1 SV=2	5	-0.161833	-1.43462	0.192378
sp|Q8WTW3|COG1_HUMAN	COG1	Conserved oligomeric Golgi complex subunit 1 OS=Homo sapiens OX=9606 GN=COG1 PE=1 SV=1	25	0.0931924	-1.43311	0.192669
sp|Q8N5G2|MACOI_HUMAN	MACO1	Macoilin OS=Homo sapiens OX=9606 GN=MACO1 PE=1 SV=1	3	-0.179461	-1.43334	0.192677
sp|Q9NVZ3|NECP2_HUMAN	NECAP2	Adaptin ear-binding coat-associated protein 2 OS=Homo sapiens OX=9606 GN=NECAP2 PE=1 SV=1	11	0.107889	-1.43314	0.192726
sp|Q9HD23-4|MRS2_HUMAN	MRS2	Isoform 4 of Magnesium transporter MRS2 homolog, mitochondrial OS=Homo sapiens OX=9606 GN=MRS2	6	-0.181426	-1.43247	0.192883
sp|Q9Y2H6|FND3A_HUMAN	FNDC3A	Fibronectin type-III domain-containing protein 3A OS=Homo sapiens OX=9606 GN=FNDC3A PE=1 SV=4	18	-0.165723	-1.42296	0.193296
sp|Q9BT78|CSN4_HUMAN	COPS4	COP9 signalosome complex subunit 4 OS=Homo sapiens OX=9606 GN=COPS4 PE=1 SV=1	29	0.0763477	-1.43156	0.193329
sp|O15260|SURF4_HUMAN	SURF4	Surfeit locus protein 4 OS=Homo sapiens OX=9606 GN=SURF4 PE=1 SV=3	7	-0.317555	-1.40477	0.193386
sp|Q4KWH8|PLCH1_HUMAN	PLCH1	1-phosphatidylinositol 4,5-bisphosphate phosphodiesterase eta-1 OS=Homo sapiens OX=9606 GN=PLCH1 PE=1 SV=1	2	-0.145576	-1.42849	0.193397
sp|P22307|NLTP_HUMAN	SCP2	Non-specific lipid-transfer protein OS=Homo sapiens OX=9606 GN=SCP2 PE=1 SV=2	34	-0.0705137	-1.40484	0.193443
sp|Q9P0M9|RM27_HUMAN	MRPL27	39S ribosomal protein L27, mitochondrial OS=Homo sapiens OX=9606 GN=MRPL27 PE=1 SV=1	8	-0.0804249	-1.42302	0.193462
sp|Q15633|TRBP2_HUMAN	TARBP2	RISC-loading complex subunit TARBP2 OS=Homo sapiens OX=9606 GN=TARBP2 PE=1 SV=3	4	0.171023	-1.42773	0.193468
sp|P27348|1433T_HUMAN	YWHAQ	14-3-3 protein theta OS=Homo sapiens OX=9606 GN=YWHAQ PE=1 SV=1	75	0.159851	-1.42345	0.193523
sp|Q9NVS2-2|RT18A_HUMAN	MRPS18A	Isoform 2 of 39S ribosomal protein S18a, mitochondrial OS=Homo sapiens OX=9606 GN=MRPS18A	14	-0.11	-1.42789	0.193525
sp|Q8NHQ9|DDX55_HUMAN	DDX55	ATP-dependent RNA helicase DDX55 OS=Homo sapiens OX=9606 GN=DDX55 PE=1 SV=3	18	-0.0645812	-1.42318	0.193546
sp|Q562E7|WDR81_HUMAN	WDR81	WD repeat-containing protein 81 OS=Homo sapiens OX=9606 GN=WDR81 PE=1 SV=2	8	0.203137	-1.42865	0.193566
sp|P21953|ODBB_HUMAN	BCKDHB	2-oxoisovalerate dehydrogenase subunit beta, mitochondrial OS=Homo sapiens OX=9606 GN=BCKDHB PE=1 SV=2	13	-0.0530844	-1.43039	0.193593
tr|H0YJH6|H0YJH6_HUMAN	STAT6	Signal transducer and activator of transcription OS=Homo sapiens OX=9606 GN=STAT6 PE=1 SV=2	9	-0.0479301	-1.42979	0.193602
tr|C9JA08|C9JA08_HUMAN	NMD3	60S ribosomal export protein NMD3 OS=Homo sapiens OX=9606 GN=NMD3 PE=1 SV=1	14	0.0736672	-1.40484	0.193603
sp|P61513|RL37A_HUMAN	RPL37A	60S ribosomal protein L37a OS=Homo sapiens OX=9606 GN=RPL37A PE=1 SV=2	35	0.0683648	-1.42372	0.193607
sp|Q8TAT6-2|NPL4_HUMAN	NPLOC4	Isoform 2 of Nuclear protein localization protein 4 homolog OS=Homo sapiens OX=9606 GN=NPLOC4	28	0.166325	-1.40141	0.193631
sp|P46379-3|BAG6_HUMAN	BAG6	Isoform 3 of Large proline-rich protein BAG6 OS=Homo sapiens OX=9606 GN=BAG6	37	-0.0670433	-1.42907	0.193641
tr|V9GZ56|V9GZ56_HUMAN	LSM4	U6 snRNA-associated Sm-like protein LSm4 (Fragment) OS=Homo sapiens OX=9606 GN=LSM4 PE=1 SV=1	5	0.0753504	-1.40509	0.193661
sp|P48643|TCPE_HUMAN	CCT5	T-complex protein 1 subunit epsilon OS=Homo sapiens OX=9606 GN=CCT5 PE=1 SV=1	83	0.071997	-1.42735	0.193686
sp|P05165|PCCA_HUMAN	PCCA	Propionyl-CoA carboxylase alpha chain, mitochondrial OS=Homo sapiens OX=9606 GN=PCCA PE=1 SV=4	28	-0.0805477	-1.4295	0.193702
sp|Q01082|SPTB2_HUMAN	SPTBN1	Spectrin beta chain, non-erythrocytic 1 OS=Homo sapiens OX=9606 GN=SPTBN1 PE=1 SV=2	205	0.0731821	-1.42672	0.19372
sp|Q14197|ICT1_HUMAN	MRPL58	Peptidyl-tRNA hydrolase ICT1, mitochondrial OS=Homo sapiens OX=9606 GN=MRPL58 PE=1 SV=1	7	-0.137306	-1.42464	0.193756
tr|A0A087WX97|A0A087WX97_HUMAN	BCL2L13	Bcl-2-like protein 13 OS=Homo sapiens OX=9606 GN=BCL2L13 PE=1 SV=1	14	-0.107299	-1.43041	0.193763
sp|P78537|BL1S1_HUMAN	BLOC1S1	Biogenesis of lysosome-related organelles complex 1 subunit 1 OS=Homo sapiens OX=9606 GN=BLOC1S1 PE=1 SV=2	3	0.182104	-1.42379	0.193774
sp|Q2TAY7|SMU1_HUMAN	SMU1	WD40 repeat-containing protein SMU1 OS=Homo sapiens OX=9606 GN=SMU1 PE=1 SV=2	34	-0.0255483	-1.40174	0.19379
sp|Q9NQS1|AVEN_HUMAN	AVEN	Cell death regulator Aven OS=Homo sapiens OX=9606 GN=AVEN PE=1 SV=1	6	0.169466	-1.42569	0.193807
sp|Q7Z6E9|RBBP6_HUMAN	RBBP6	E3 ubiquitin-protein ligase RBBP6 OS=Homo sapiens OX=9606 GN=RBBP6 PE=1 SV=1	35	-0.0821743	-1.40526	0.193821
tr|A0A2R8YDN7|A0A2R8YDN7_HUMAN	ATP13A3	Cation-transporting ATPase OS=Homo sapiens OX=9606 GN=ATP13A3 PE=1 SV=1	12	-0.107834	-1.42497	0.193825
sp|P11177|ODPB_HUMAN	PDHB	Pyruvate dehydrogenase E1 component subunit beta, mitochondrial OS=Homo sapiens OX=9606 GN=PDHB PE=1 SV=3	26	-0.0708558	-1.39698	0.193833
sp|P09758|TACD2_HUMAN	TACSTD2	Tumor-associated calcium signal transducer 2 OS=Homo sapiens OX=9606 GN=TACSTD2 PE=1 SV=3	22	-0.157464	-1.42381	0.193834
sp|Q86U38|NOP9_HUMAN	NOP9	Nucleolar protein 9 OS=Homo sapiens OX=9606 GN=NOP9 PE=1 SV=1	14	-0.127535	-1.40612	0.193847
sp|Q86U42|PABP2_HUMAN	PABPN1	Polyadenylate-binding protein 2 OS=Homo sapiens OX=9606 GN=PABPN1 PE=1 SV=3	16	-0.172318	-1.39897	0.193868
tr|A0A087WV07|A0A087WV07_HUMAN	DNAH10	Dynein heavy chain 10, axonemal OS=Homo sapiens OX=9606 GN=DNAH10 PE=1 SV=1	1	-0.21904	-1.42648	0.19387
sp|Q9NVA1|UQCC1_HUMAN	UQCC1	Ubiquinol-cytochrome-c reductase complex assembly factor 1 OS=Homo sapiens OX=9606 GN=UQCC1 PE=1 SV=3	4	-0.158992	-1.40206	0.19387
sp|O15269|SPTC1_HUMAN	SPTLC1	Serine palmitoyltransferase 1 OS=Homo sapiens OX=9606 GN=SPTLC1 PE=1 SV=1	25	-0.051959	-1.40574	0.193892
sp|P51955|NEK2_HUMAN	NEK2	Serine/threonine-protein kinase Nek2 OS=Homo sapiens OX=9606 GN=NEK2 PE=1 SV=1	2	-0.172441	-1.39872	0.193912
sp|Q9BT30|ALKB7_HUMAN	ALKBH7	Alpha-ketoglutarate-dependent dioxygenase alkB homolog 7, mitochondrial OS=Homo sapiens OX=9606 GN=ALKBH7 PE=1 SV=1	3	-0.202962	-1.42465	0.193924
sp|O60293|ZC3H1_HUMAN	ZFC3H1	Zinc finger C3H1 domain-containing protein OS=Homo sapiens OX=9606 GN=ZFC3H1 PE=1 SV=3	16	-0.109392	-1.40649	0.193929
sp|Q96F46|I17RA_HUMAN	IL17RA	Interleukin-17 receptor A OS=Homo sapiens OX=9606 GN=IL17RA PE=1 SV=2	3	-0.102611	-1.4266	0.19393
sp|Q9NRA2|S17A5_HUMAN	SLC17A5	Sialin OS=Homo sapiens OX=9606 GN=SLC17A5 PE=1 SV=2	3	-0.344003	-1.40282	0.19396
sp|P14324|FPPS_HUMAN	FDPS	Farnesyl pyrophosphate synthase OS=Homo sapiens OX=9606 GN=FDPS PE=1 SV=4	11	0.107442	-1.42578	0.193976
sp|Q6UX04|CWC27_HUMAN	CWC27	Spliceosome-associated protein CWC27 homolog OS=Homo sapiens OX=9606 GN=CWC27 PE=1 SV=1	16	0.105851	-1.39715	0.19399
tr|A0A499FI48|A0A499FI48_HUMAN	PDIA4	Protein disulfide-isomerase OS=Homo sapiens OX=9606 GN=PDIA4 PE=1 SV=1	124	-0.0357882	-1.4251	0.193993
sp|Q9H3S7|PTN23_HUMAN	PTPN23	Tyrosine-protein phosphatase non-receptor type 23 OS=Homo sapiens OX=9606 GN=PTPN23 PE=1 SV=1	12	0.144676	-1.39898	0.194026
sp|Q86XL3|ANKL2_HUMAN	ANKLE2	Ankyrin repeat and LEM domain-containing protein 2 OS=Homo sapiens OX=9606 GN=ANKLE2 PE=1 SV=4	33	-0.0761531	-1.40216	0.19403
sp|O94842|TOX4_HUMAN	TOX4	TOX high mobility group box family member 4 OS=Homo sapiens OX=9606 GN=TOX4 PE=1 SV=1	11	-0.145345	-1.403	0.194041
sp|Q8NC54|KCT2_HUMAN	KCT2	Keratinocyte-associated transmembrane protein 2 OS=Homo sapiens OX=9606 GN=KCT2 PE=1 SV=2	5	-0.199234	-1.40684	0.19409
sp|P62263|RS14_HUMAN	RPS14	40S ribosomal protein S14 OS=Homo sapiens OX=9606 GN=RPS14 PE=1 SV=3	17	0.339787	-1.40253	0.194114
sp|Q13287|NMI_HUMAN	NMI	N-myc-interactor OS=Homo sapiens OX=9606 GN=NMI PE=1 SV=2	9	0.0818768	-1.39748	0.194148
sp|Q9UEW8|STK39_HUMAN	STK39	STE20/SPS1-related proline-alanine-rich protein kinase OS=Homo sapiens OX=9606 GN=STK39 PE=1 SV=3	13	0.0697374	-1.39898	0.194185
sp|Q53HC5|KLH26_HUMAN	KLHL26	Kelch-like protein 26 OS=Homo sapiens OX=9606 GN=KLHL26 PE=1 SV=2	2	-0.169052	-1.39787	0.194218
sp|Q9P227|RHG23_HUMAN	ARHGAP23	Rho GTPase-activating protein 23 OS=Homo sapiens OX=9606 GN=ARHGAP23 PE=1 SV=2	7	-0.286842	-1.4072	0.194251
sp|Q00839|HNRPU_HUMAN	HNRNPU	Heterogeneous nuclear ribonucleoprotein U OS=Homo sapiens OX=9606 GN=HNRNPU PE=1 SV=6	155	-0.108535	-1.39943	0.194323
sp|P14618|KPYM_HUMAN	PKM	Pyruvate kinase PKM OS=Homo sapiens OX=9606 GN=PKM PE=1 SV=4	53	0.137483	-1.3999	0.194325
sp|Q7Z2E3-4|APTX_HUMAN	APTX	Isoform 4 of Aprataxin OS=Homo sapiens OX=9606 GN=APTX	2	-0.302044	-1.40725	0.194333
sp|Q9UJ83|HACL1_HUMAN	HACL1	2-hydroxyacyl-CoA lyase 1 OS=Homo sapiens OX=9606 GN=HACL1 PE=1 SV=2	19	-0.150589	-1.39913	0.194344
sp|P32320|CDD_HUMAN	CDA	Cytidine deaminase OS=Homo sapiens OX=9606 GN=CDA PE=1 SV=2	36	0.13633	-1.42116	0.194352
sp|P60174|TPIS_HUMAN	TPI1	Triosephosphate isomerase OS=Homo sapiens OX=9606 GN=TPI1 PE=1 SV=3	74	0.0971502	-1.39817	0.194377
sp|Q9BR76|COR1B_HUMAN	CORO1B	Coronin-1B OS=Homo sapiens OX=9606 GN=CORO1B PE=1 SV=1	23	0.0684293	-1.41535	0.194397
sp|Q9H4I9|EMRE_HUMAN	SMDT1	Essential MCU regulator, mitochondrial OS=Homo sapiens OX=9606 GN=SMDT1 PE=1 SV=1	1	-0.443171	-1.39557	0.194422
sp|Q15397|PUM3_HUMAN	PUM3	Pumilio homolog 3 OS=Homo sapiens OX=9606 GN=PUM3 PE=1 SV=3	49	-0.140948	-1.41492	0.194422
sp|P61803|DAD1_HUMAN	DAD1	Dolichyl-diphosphooligosaccharide--protein glycosyltransferase subunit DAD1 OS=Homo sapiens OX=9606 GN=DAD1 PE=1 SV=3	4	-0.571574	-1.41629	0.194463
tr|B4DUT8|B4DUT8_HUMAN	CNN2	Calponin OS=Homo sapiens OX=9606 GN=CNN2 PE=1 SV=1	12	0.0984077	-1.41598	0.194481
sp|Q96G46|DUS3L_HUMAN	DUS3L	tRNA-dihydrouridine(47) synthase [NAD(P)(+)]-like OS=Homo sapiens OX=9606 GN=DUS3L PE=1 SV=2	9	0.0896177	-1.40765	0.194495
sp|Q9NUQ2|PLCE_HUMAN	AGPAT5	1-acyl-sn-glycerol-3-phosphate acyltransferase epsilon OS=Homo sapiens OX=9606 GN=AGPAT5 PE=1 SV=3	11	-0.127715	-1.39399	0.194521
sp|O75817|POP7_HUMAN	POP7	Ribonuclease P protein subunit p20 OS=Homo sapiens OX=9606 GN=POP7 PE=1 SV=2	4	0.136792	-1.41915	0.194538
sp|P55081|MFAP1_HUMAN	MFAP1	Microfibrillar-associated protein 1 OS=Homo sapiens OX=9606 GN=MFAP1 PE=1 SV=2	10	-0.0652863	-1.39527	0.194543
sp|Q29RF7|PDS5A_HUMAN	PDS5A	Sister chromatid cohesion protein PDS5 homolog A OS=Homo sapiens OX=9606 GN=PDS5A PE=1 SV=1	63	-0.0436726	-1.41682	0.19455
sp|O60513|B4GT4_HUMAN	B4GALT4	Beta-1,4-galactosyltransferase 4 OS=Homo sapiens OX=9606 GN=B4GALT4 PE=1 SV=1	9	-0.0804281	-1.41942	0.194598
sp|O43159|RRP8_HUMAN	RRP8	Ribosomal RNA-processing protein 8 OS=Homo sapiens OX=9606 GN=RRP8 PE=1 SV=2	12	-0.127766	-1.42042	0.194604
sp|P11142|HSP7C_HUMAN	HSPA8	Heat shock cognate 71 kDa protein OS=Homo sapiens OX=9606 GN=HSPA8 PE=1 SV=1	278	0.11227	-1.41133	0.194611
sp|P31930|QCR1_HUMAN	UQCRC1	Cytochrome b-c1 complex subunit 1, mitochondrial OS=Homo sapiens OX=9606 GN=UQCRC1 PE=1 SV=3	55	-0.0883888	-1.39267	0.194624
sp|Q13492|PICAL_HUMAN	PICALM	Phosphatidylinositol-binding clathrin assembly protein OS=Homo sapiens OX=9606 GN=PICALM PE=1 SV=2	14	-0.127407	-1.41399	0.194645
sp|Q96CM3|RUSD4_HUMAN	RPUSD4	Mitochondrial RNA pseudouridine synthase RPUSD4 OS=Homo sapiens OX=9606 GN=RPUSD4 PE=1 SV=1	14	-0.125864	-1.40768	0.194657
sp|P02786|TFR1_HUMAN	TFRC	Transferrin receptor protein 1 OS=Homo sapiens OX=9606 GN=TFRC PE=1 SV=2	50	-0.0974261	-1.41963	0.194672
tr|F8VX04|F8VX04_HUMAN	SLC38A1	Sodium-coupled neutral amino acid transporter 1 OS=Homo sapiens OX=9606 GN=SLC38A1 PE=1 SV=1	4	-0.274038	-1.39412	0.194679
sp|Q15434|RBMS2_HUMAN	RBMS2	RNA-binding motif, single-stranded-interacting protein 2 OS=Homo sapiens OX=9606 GN=RBMS2 PE=1 SV=1	20	0.102255	-1.41175	0.194697
sp|P00918|CAH2_HUMAN	CA2	Carbonic anhydrase 2 OS=Homo sapiens OX=9606 GN=CA2 PE=1 SV=2	17	0.124268	-1.4171	0.194716
sp|Q9NR30|DDX21_HUMAN	DDX21	Nucleolar RNA helicase 2 OS=Homo sapiens OX=9606 GN=DDX21 PE=1 SV=5	100	-0.204181	-1.41427	0.194719
sp|P62306|RUXF_HUMAN	SNRPF	Small nuclear ribonucleoprotein F OS=Homo sapiens OX=9606 GN=SNRPF PE=1 SV=1	4	-0.24161	-1.39342	0.194781
sp|Q96BW9-3|TAM41_HUMAN	TAMM41	Isoform 3 of Phosphatidate cytidylyltransferase, mitochondrial OS=Homo sapiens OX=9606 GN=TAMM41	12	-0.0468486	-1.41775	0.194789
sp|Q05209|PTN12_HUMAN	PTPN12	Tyrosine-protein phosphatase non-receptor type 12 OS=Homo sapiens OX=9606 GN=PTPN12 PE=1 SV=3	17	0.0761274	-1.41035	0.194791
sp|P48745|CCN3_HUMAN	CCN3	CCN family member 3 OS=Homo sapiens OX=9606 GN=CCN3 PE=1 SV=1	2	0.212341	-1.40808	0.194798
sp|Q8WUY1|THEM6_HUMAN	THEM6	Protein THEM6 OS=Homo sapiens OX=9606 GN=THEM6 PE=1 SV=2	20	-0.145037	-1.40775	0.194819
sp|Q9Y2Q5|LTOR2_HUMAN	LAMTOR2	Ragulator complex protein LAMTOR2 OS=Homo sapiens OX=9606 GN=LAMTOR2 PE=1 SV=1	3	-0.123069	-1.39414	0.194836
sp|Q96AP4|ZUP1_HUMAN	ZUP1	Zinc finger-containing ubiquitin peptidase 1 OS=Homo sapiens OX=9606 GN=ZUP1 PE=1 SV=1	1	0.298542	-1.40963	0.194836
sp|Q9NRW3|ABC3C_HUMAN	APOBEC3C	DNA dC->dU-editing enzyme APOBEC-3C OS=Homo sapiens OX=9606 GN=APOBEC3C PE=1 SV=2	2	0.300577	-1.41987	0.194839
sp|O75694|NU155_HUMAN	NUP155	Nuclear pore complex protein Nup155 OS=Homo sapiens OX=9606 GN=NUP155 PE=1 SV=1	42	-0.0800635	-1.41784	0.194846
sp|Q9ULM3|YETS2_HUMAN	YEATS2	YEATS domain-containing protein 2 OS=Homo sapiens OX=9606 GN=YEATS2 PE=1 SV=2	4	-0.14667	-1.40812	0.194857
sp|Q15427|SF3B4_HUMAN	SF3B4	Splicing factor 3B subunit 4 OS=Homo sapiens OX=9606 GN=SF3B4 PE=1 SV=1	14	-0.161562	-1.41188	0.194861
sp|Q9BWU1|CDK19_HUMAN	CDK19	Cyclin-dependent kinase 19 OS=Homo sapiens OX=9606 GN=CDK19 PE=1 SV=1	5	-0.32995	-1.40935	0.19487
sp|O15427|MOT4_HUMAN	SLC16A3	Monocarboxylate transporter 4 OS=Homo sapiens OX=9606 GN=SLC16A3 PE=1 SV=1	16	-0.237276	-1.41068	0.194955
sp|Q8IY47|KBTB2_HUMAN	KBTBD2	Kelch repeat and BTB domain-containing protein 2 OS=Homo sapiens OX=9606 GN=KBTBD2 PE=1 SV=2	1	0.266427	-1.41989	0.195006
sp|Q9UGM6|SYWM_HUMAN	WARS2	Tryptophan--tRNA ligase, mitochondrial OS=Homo sapiens OX=9606 GN=WARS2 PE=1 SV=1	9	-0.134977	-1.4082	0.19502
sp|Q15555|MARE2_HUMAN	MAPRE2	Microtubule-associated protein RP/EB family member 2 OS=Homo sapiens OX=9606 GN=MAPRE2 PE=1 SV=1	3	0.350296	-1.41192	0.195025
sp|Q15468-2|STIL_HUMAN	STIL	Isoform 2 of SCL-interrupting locus protein OS=Homo sapiens OX=9606 GN=STIL	1	0.412343	-1.39231	0.195057
tr|H0Y8X4|H0Y8X4_HUMAN	DNPH1	2'-deoxynucleoside 5'-phosphate N-hydrolase 1 (Fragment) OS=Homo sapiens OX=9606 GN=DNPH1 PE=1 SV=1	10	0.210787	-1.39154	0.195101
sp|P61353|RL27_HUMAN	RPL27	60S ribosomal protein L27 OS=Homo sapiens OX=9606 GN=RPL27 PE=1 SV=2	21	0.197709	-1.41295	0.19514
sp|Q96JN8|NEUL4_HUMAN	NEURL4	Neuralized-like protein 4 OS=Homo sapiens OX=9606 GN=NEURL4 PE=1 SV=2	1	-0.337574	-1.41255	0.195161
sp|Q8IU81|I2BP1_HUMAN	IRF2BP1	Interferon regulatory factor 2-binding protein 1 OS=Homo sapiens OX=9606 GN=IRF2BP1 PE=1 SV=1	15	0.0934362	-1.40855	0.195162
sp|Q96CU9|FXRD1_HUMAN	FOXRED1	FAD-dependent oxidoreductase domain-containing protein 1 OS=Homo sapiens OX=9606 GN=FOXRED1 PE=1 SV=2	12	-0.093154	-1.41236	0.195169
sp|O75915|PRAF3_HUMAN	ARL6IP5	PRA1 family protein 3 OS=Homo sapiens OX=9606 GN=ARL6IP5 PE=1 SV=1	8	-0.116863	-1.40826	0.195183
sp|Q99959-2|PKP2_HUMAN	PKP2	Isoform 1 of Plakophilin-2 OS=Homo sapiens OX=9606 GN=PKP2	46	-0.139059	-1.41212	0.19519
sp|Q9H147|TDIF1_HUMAN	DNTTIP1	Deoxynucleotidyltransferase terminal-interacting protein 1 OS=Homo sapiens OX=9606 GN=DNTTIP1 PE=1 SV=2	12	-0.0610568	-1.39057	0.195224
sp|O00479|HMGN4_HUMAN	HMGN4	High mobility group nucleosome-binding domain-containing protein 4 OS=Homo sapiens OX=9606 GN=HMGN4 PE=1 SV=3	5	-0.389242	-1.39158	0.195258
sp|Q15654|TRIP6_HUMAN	TRIP6	Thyroid receptor-interacting protein 6 OS=Homo sapiens OX=9606 GN=TRIP6 PE=1 SV=3	5	-0.138739	-1.39079	0.195282
sp|Q9H4A5|GLP3L_HUMAN	GOLPH3L	Golgi phosphoprotein 3-like OS=Homo sapiens OX=9606 GN=GOLPH3L PE=1 SV=1	4	0.168034	-1.3879	0.195343
sp|Q16629|SRSF7_HUMAN	SRSF7	Serine/arginine-rich splicing factor 7 OS=Homo sapiens OX=9606 GN=SRSF7 PE=1 SV=1	24	-0.31676	-1.38809	0.1955
sp|P63244|RACK1_HUMAN	RACK1	Receptor of activated protein C kinase 1 OS=Homo sapiens OX=9606 GN=RACK1 PE=1 SV=3	62	0.0934258	-1.38614	0.195512
tr|A0A087X1N8|A0A087X1N8_HUMAN	SERPINB6	Serpin B6 OS=Homo sapiens OX=9606 GN=SERPINB6 PE=1 SV=1	33	0.111629	-1.38839	0.19557
sp|O75390|CISY_HUMAN	CS	Citrate synthase, mitochondrial OS=Homo sapiens OX=9606 GN=CS PE=1 SV=2	74	-0.0776806	-1.38868	0.19564
sp|Q15223|NECT1_HUMAN	NECTIN1	Nectin-1 OS=Homo sapiens OX=9606 GN=NECTIN1 PE=1 SV=3	8	-0.12893	-1.3867	0.195665
sp|O60264|SMCA5_HUMAN	SMARCA5	SWI/SNF-related matrix-associated actin-dependent regulator of chromatin subfamily A member 5 OS=Homo sapiens OX=9606 GN=SMARCA5 PE=1 SV=1	40	-0.155403	-1.38631	0.195668
sp|Q9HBL7|PLRKT_HUMAN	PLGRKT	Plasminogen receptor (KT) OS=Homo sapiens OX=9606 GN=PLGRKT PE=1 SV=1	10	-0.242148	-1.38733	0.195706
sp|Q9H079|KTBL1_HUMAN	KATNBL1	KATNB1-like protein 1 OS=Homo sapiens OX=9606 GN=KATNBL1 PE=1 SV=1	3	0.11718	-1.38954	0.195794
sp|Q14764|MVP_HUMAN	MVP	Major vault protein OS=Homo sapiens OX=9606 GN=MVP PE=1 SV=4	55	0.097497	-1.38872	0.195798
sp|Q9BTM9-2|URM1_HUMAN	URM1	Isoform 2 of Ubiquitin-related modifier 1 OS=Homo sapiens OX=9606 GN=URM1	1	-0.431215	-1.38695	0.195821
sp|P08754|GNAI3_HUMAN	GNAI3	Guanine nucleotide-binding protein G(i) subunit alpha OS=Homo sapiens OX=9606 GN=GNAI3 PE=1 SV=3	17	-0.0845121	-1.38456	0.196153
sp|Q7RTV5|PXL2C_HUMAN	PRXL2C	Peroxiredoxin-like 2C OS=Homo sapiens OX=9606 GN=PRXL2C PE=2 SV=1	6	-0.192066	-1.38393	0.19636
sp|O43795|MYO1B_HUMAN	MYO1B	Unconventional myosin-Ib OS=Homo sapiens OX=9606 GN=MYO1B PE=1 SV=3	45	-0.139156	-1.38362	0.196375
sp|P30153|2AAA_HUMAN	PPP2R1A	Serine/threonine-protein phosphatase 2A 65 kDa regulatory subunit A alpha isoform OS=Homo sapiens OX=9606 GN=PPP2R1A PE=1 SV=4	42	0.046581	-1.38287	0.196435
sp|Q9NR09|BIRC6_HUMAN	BIRC6	Baculoviral IAP repeat-containing protein 6 OS=Homo sapiens OX=9606 GN=BIRC6 PE=1 SV=2	39	0.0426054	-1.38329	0.196493
sp|Q15185|TEBP_HUMAN	PTGES3	Prostaglandin E synthase 3 OS=Homo sapiens OX=9606 GN=PTGES3 PE=1 SV=1	30	0.13105	-1.38168	0.196516
sp|Q9UHE8|STEA1_HUMAN	STEAP1	Metalloreductase STEAP1 OS=Homo sapiens OX=9606 GN=STEAP1 PE=2 SV=1	4	-0.14429	-1.38233	0.196562
sp|P20020-1|AT2B1_HUMAN	ATP2B1	Isoform D of Plasma membrane calcium-transporting ATPase 1 OS=Homo sapiens OX=9606 GN=ATP2B1	33	-0.133394	-1.38176	0.196574
sp|Q6P1R4|DUS1L_HUMAN	DUS1L	tRNA-dihydrouridine(16/17) synthase [NAD(P)(+)]-like OS=Homo sapiens OX=9606 GN=DUS1L PE=1 SV=1	3	0.14331	-1.38217	0.196577
sp|O43688-2|PLPP2_HUMAN	PLPP2	Isoform 2 of Phospholipid phosphatase 2 OS=Homo sapiens OX=9606 GN=PLPP2	3	-0.231518	-1.38101	0.196728
sp|Q9NTZ6|RBM12_HUMAN	RBM12	RNA-binding protein 12 OS=Homo sapiens OX=9606 GN=RBM12 PE=1 SV=1	31	0.128431	-1.38038	0.196777
sp|O00311|CDC7_HUMAN	CDC7	Cell division cycle 7-related protein kinase OS=Homo sapiens OX=9606 GN=CDC7 PE=1 SV=1	2	0.111422	-1.38088	0.19686
sp|Q15629|TRAM1_HUMAN	TRAM1	Translocating chain-associated membrane protein 1 OS=Homo sapiens OX=9606 GN=TRAM1 PE=1 SV=3	8	-0.296263	-1.36834	0.197154
sp|O75712|CXB3_HUMAN	GJB3	Gap junction beta-3 protein OS=Homo sapiens OX=9606 GN=GJB3 PE=1 SV=1	6	-0.0770102	-1.37883	0.197219
sp|Q8N9M5|TM102_HUMAN	TMEM102	Transmembrane protein 102 OS=Homo sapiens OX=9606 GN=TMEM102 PE=1 SV=1	2	-0.542318	-1.36888	0.197267
sp|O75164|KDM4A_HUMAN	KDM4A	Lysine-specific demethylase 4A OS=Homo sapiens OX=9606 GN=KDM4A PE=1 SV=2	3	0.0692806	-1.37147	0.197272
sp|Q9UKJ1|PILRA_HUMAN	PILRA	Paired immunoglobulin-like type 2 receptor alpha OS=Homo sapiens OX=9606 GN=PILRA PE=1 SV=3	1	0.16058	-1.36842	0.197307
sp|P57740|NU107_HUMAN	NUP107	Nuclear pore complex protein Nup107 OS=Homo sapiens OX=9606 GN=NUP107 PE=1 SV=1	36	-0.0651913	-1.37697	0.197328
tr|A0A5F9ZHB6|A0A5F9ZHB6_HUMAN	PRIM1	DNA primase small subunit OS=Homo sapiens OX=9606 GN=PRIM1 PE=4 SV=1	15	0.0696354	-1.36931	0.197328
sp|P04040|CATA_HUMAN	CAT	Catalase OS=Homo sapiens OX=9606 GN=CAT PE=1 SV=3	26	-0.0924851	-1.37839	0.197416
sp|O95716|RAB3D_HUMAN	RAB3D	Ras-related protein Rab-3D OS=Homo sapiens OX=9606 GN=RAB3D PE=1 SV=1	8	-0.11231	-1.36889	0.19742
sp|Q9HCK8|CHD8_HUMAN	CHD8	Chromodomain-helicase-DNA-binding protein 8 OS=Homo sapiens OX=9606 GN=CHD8 PE=1 SV=5	31	0.0892026	-1.3716	0.197426
tr|A0A3B3IUD7|A0A3B3IUD7_HUMAN	PDCD11	Programmed cell death 11, isoform CRA_a OS=Homo sapiens OX=9606 GN=PDCD11 PE=1 SV=1	79	-0.123033	-1.37748	0.197444
sp|P18583-5|SON_HUMAN	SON	Isoform D of Protein SON OS=Homo sapiens OX=9606 GN=SON	78	-0.0758912	-1.36982	0.197476
sp|Q9NZL4|HPBP1_HUMAN	HSPBP1	Hsp70-binding protein 1 OS=Homo sapiens OX=9606 GN=HSPBP1 PE=1 SV=2	24	0.0995709	-1.36933	0.197481
tr|M0R226|M0R226_HUMAN	MRPL34	39S ribosomal protein L34, mitochondrial OS=Homo sapiens OX=9606 GN=MRPL34 PE=1 SV=1	3	-0.0670466	-1.37709	0.197483
sp|O43257|ZNHI1_HUMAN	ZNHIT1	Zinc finger HIT domain-containing protein 1 OS=Homo sapiens OX=9606 GN=ZNHIT1 PE=1 SV=1	4	-0.106775	-1.37023	0.197546
sp|Q969F2|NKD2_HUMAN	NKD2	Protein naked cuticle homolog 2 OS=Homo sapiens OX=9606 GN=NKD2 PE=1 SV=1	6	-0.102505	-1.37103	0.197555
sp|Q9NYY3|PLK2_HUMAN	PLK2	Serine/threonine-protein kinase PLK2 OS=Homo sapiens OX=9606 GN=PLK2 PE=1 SV=3	1	-0.688678	-1.37164	0.19758
sp|Q9H6L4|ARMC7_HUMAN	ARMC7	Armadillo repeat-containing protein 7 OS=Homo sapiens OX=9606 GN=ARMC7 PE=1 SV=1	2	0.19952	-1.37189	0.197584
sp|Q9UDW1|QCR9_HUMAN	UQCR10	Cytochrome b-c1 complex subunit 9 OS=Homo sapiens OX=9606 GN=UQCR10 PE=1 SV=3	4	-0.188179	-1.37277	0.197624
sp|Q8IYB8|SUV3_HUMAN	SUPV3L1	ATP-dependent RNA helicase SUPV3L1, mitochondrial OS=Homo sapiens OX=9606 GN=SUPV3L1 PE=1 SV=1	28	-0.0527232	-1.3705	0.197625
sp|Q13614|MTMR2_HUMAN	MTMR2	Myotubularin-related protein 2 OS=Homo sapiens OX=9606 GN=MTMR2 PE=1 SV=4	4	0.292467	-1.37256	0.197642
sp|Q9BUB4|ADAT1_HUMAN	ADAT1	tRNA-specific adenosine deaminase 1 OS=Homo sapiens OX=9606 GN=ADAT1 PE=1 SV=1	8	0.209346	-1.36442	0.197733
sp|Q9BUP3-3|HTAI2_HUMAN	HTATIP2	Isoform 3 of Oxidoreductase HTATIP2 OS=Homo sapiens OX=9606 GN=HTATIP2	19	-0.0356045	-1.37305	0.197779
sp|Q14207|NPAT_HUMAN	NPAT	Protein NPAT OS=Homo sapiens OX=9606 GN=NPAT PE=1 SV=3	13	-0.0852318	-1.3645	0.19779
sp|Q8WWC4|MAIP1_HUMAN	MAIP1	m-AAA protease-interacting protein 1, mitochondrial OS=Homo sapiens OX=9606 GN=MAIP1 PE=1 SV=1	9	-0.23395	-1.36593	0.197814
sp|Q96ET8|TV23C_HUMAN	TVP23C	Golgi apparatus membrane protein TVP23 homolog C OS=Homo sapiens OX=9606 GN=TVP23C PE=1 SV=3	3	-0.202067	-1.3732	0.197837
tr|A0A1X7SBT5|A0A1X7SBT5_HUMAN	GTF3A	Transcription factor IIIA OS=Homo sapiens OX=9606 GN=GTF3A PE=1 SV=1	4	0.130273	-1.36465	0.197942
sp|Q8N8D1|PDCD7_HUMAN	PDCD7	Programmed cell death protein 7 OS=Homo sapiens OX=9606 GN=PDCD7 PE=1 SV=1	4	-0.161246	-1.366	0.197966
sp|O15355|PPM1G_HUMAN	PPM1G	Protein phosphatase 1G OS=Homo sapiens OX=9606 GN=PPM1G PE=1 SV=1	31	0.106011	-1.37336	0.197992
sp|Q8IW92|GLBL2_HUMAN	GLB1L2	Beta-galactosidase-1-like protein 2 OS=Homo sapiens OX=9606 GN=GLB1L2 PE=2 SV=1	14	-0.173202	-1.36671	0.19802
tr|B7ZM99|B7ZM99_HUMAN	MTHFD1L	MTHFD1L protein OS=Homo sapiens OX=9606 GN=MTHFD1L PE=1 SV=1	48	-0.0772117	-1.35944	0.198044
sp|Q9HB90|RRAGC_HUMAN	RRAGC	Ras-related GTP-binding protein C OS=Homo sapiens OX=9606 GN=RRAGC PE=1 SV=1	4	-0.0934264	-1.37414	0.198068
sp|Q6ZS30|NBEL1_HUMAN	NBEAL1	Neurobeachin-like protein 1 OS=Homo sapiens OX=9606 GN=NBEAL1 PE=2 SV=3	1	0.233169	-1.36549	0.19808
sp|Q10471|GALT2_HUMAN	GALNT2	Polypeptide N-acetylgalactosaminyltransferase 2 OS=Homo sapiens OX=9606 GN=GALNT2 PE=1 SV=1	21	-0.0450729	-1.36488	0.198094
sp|Q9BZE1|RM37_HUMAN	MRPL37	39S ribosomal protein L37, mitochondrial OS=Homo sapiens OX=9606 GN=MRPL37 PE=1 SV=2	24	-0.0689335	-1.36253	0.198098
sp|Q9H0S4|DDX47_HUMAN	DDX47	Probable ATP-dependent RNA helicase DDX47 OS=Homo sapiens OX=9606 GN=DDX47 PE=1 SV=1	20	-0.132742	-1.37452	0.198126
tr|A0A2R8YDM9|A0A2R8YDM9_HUMAN	ATXN2	Ataxin-2 OS=Homo sapiens OX=9606 GN=ATXN2 PE=1 SV=1	20	0.107013	-1.37341	0.198148
sp|O95573|ACSL3_HUMAN	ACSL3	Long-chain-fatty-acid--CoA ligase 3 OS=Homo sapiens OX=9606 GN=ACSL3 PE=1 SV=3	50	-0.0661764	-1.36702	0.198173
sp|P46087-4|NOP2_HUMAN	NOP2	Isoform 4 of Probable 28S rRNA (cytosine(4447)-C(5))-methyltransferase OS=Homo sapiens OX=9606 GN=NOP2	51	-0.152662	-1.3595	0.198195
sp|Q13509|TBB3_HUMAN	TUBB3	Tubulin beta-3 chain OS=Homo sapiens OX=9606 GN=TUBB3 PE=1 SV=2	155	0.119675	-1.36712	0.19823
tr|F8VYN9|F8VYN9_HUMAN	ARL1	ADP-ribosylation factor-like protein 1 OS=Homo sapiens OX=9606 GN=ARL1 PE=1 SV=1	20	-0.188374	-1.36257	0.19825
tr|A0A2R8Y645|A0A2R8Y645_HUMAN	DDX3X	ATP-dependent RNA helicase DDX3X OS=Homo sapiens OX=9606 GN=DDX3X PE=1 SV=1	62	0.0586843	-1.3672	0.198287
sp|P19784|CSK22_HUMAN	CSNK2A2	Casein kinase II subunit alpha' OS=Homo sapiens OX=9606 GN=CSNK2A2 PE=1 SV=1	24	0.119097	-1.35954	0.198346
sp|Q86WX3|AROS_HUMAN	RPS19BP1	Active regulator of SIRT1 OS=Homo sapiens OX=9606 GN=RPS19BP1 PE=1 SV=1	9	-0.182244	-1.35848	0.198444
sp|Q9P270|SLAI2_HUMAN	SLAIN2	SLAIN motif-containing protein 2 OS=Homo sapiens OX=9606 GN=SLAIN2 PE=1 SV=2	6	-0.0886796	-1.36017	0.19846
tr|A0A087WYN9|A0A087WYN9_HUMAN	DHX29	ATP-dependent RNA helicase DHX29 OS=Homo sapiens OX=9606 GN=DHX29 PE=1 SV=1	23	0.0821406	-1.35978	0.198498
sp|Q9H0A0|NAT10_HUMAN	NAT10	RNA cytidine acetyltransferase OS=Homo sapiens OX=9606 GN=NAT10 PE=1 SV=2	51	-0.0990823	-1.36125	0.198574
sp|Q7Z6B7|SRGP1_HUMAN	SRGAP1	SLIT-ROBO Rho GTPase-activating protein 1 OS=Homo sapiens OX=9606 GN=SRGAP1 PE=1 SV=1	10	0.115134	-1.36017	0.198612
sp|Q9UKV5|AMFR_HUMAN	AMFR	E3 ubiquitin-protein ligase AMFR OS=Homo sapiens OX=9606 GN=AMFR PE=1 SV=2	6	-0.141284	-1.35696	0.198985
sp|Q9Y2P8|RCL1_HUMAN	RCL1	RNA 3'-terminal phosphate cyclase-like protein OS=Homo sapiens OX=9606 GN=RCL1 PE=1 SV=3	11	-0.179585	-1.35704	0.199066
sp|Q9HB09|B2L12_HUMAN	BCL2L12	Bcl-2-like protein 12 OS=Homo sapiens OX=9606 GN=BCL2L12 PE=1 SV=1	1	-0.547585	-1.35558	0.199071
sp|Q8N0S6|CENPL_HUMAN	CENPL	Centromere protein L OS=Homo sapiens OX=9606 GN=CENPL PE=1 SV=2	2	-0.170445	-1.35364	0.1992
sp|P42285|MTREX_HUMAN	MTREX	Exosome RNA helicase MTR4 OS=Homo sapiens OX=9606 GN=MTREX PE=1 SV=3	62	-0.0755367	-1.3546	0.199241
sp|O75175|CNOT3_HUMAN	CNOT3	CCR4-NOT transcription complex subunit 3 OS=Homo sapiens OX=9606 GN=CNOT3 PE=1 SV=1	13	0.102197	-1.35406	0.199278
sp|P15170-3|ERF3A_HUMAN	GSPT1	Isoform 3 of Eukaryotic peptide chain release factor GTP-binding subunit ERF3A OS=Homo sapiens OX=9606 GN=GSPT1	47	0.125002	-1.35151	0.199452
sp|P00156|CYB_HUMAN	MT-CYB	Cytochrome b OS=Homo sapiens OX=9606 GN=MT-CYB PE=1 SV=2	1	-0.641606	-1.35117	0.199583
tr|A0A3B3ITT1|A0A3B3ITT1_HUMAN	RAB12	Ras-related protein Rab-12 OS=Homo sapiens OX=9606 GN=RAB12 PE=1 SV=1	9	-0.226867	-1.35181	0.199603
sp|Q8NFQ8|TOIP2_HUMAN	TOR1AIP2	Torsin-1A-interacting protein 2 OS=Homo sapiens OX=9606 GN=TOR1AIP2 PE=1 SV=1	8	-0.174164	-1.34853	0.199777
sp|Q9ULP9|TBC24_HUMAN	TBC1D24	TBC1 domain family member 24 OS=Homo sapiens OX=9606 GN=TBC1D24 PE=1 SV=2	8	-0.131434	-1.34834	0.199871
sp|P31948-2|STIP1_HUMAN	STIP1	Isoform 2 of Stress-induced-phosphoprotein 1 OS=Homo sapiens OX=9606 GN=STIP1	112	0.072526	-1.34801	0.199895
sp|Q15904|VAS1_HUMAN	ATP6AP1	V-type proton ATPase subunit S1 OS=Homo sapiens OX=9606 GN=ATP6AP1 PE=1 SV=2	13	-0.165181	-1.34859	0.199928
sp|P30530|UFO_HUMAN	AXL	Tyrosine-protein kinase receptor UFO OS=Homo sapiens OX=9606 GN=AXL PE=1 SV=4	12	-0.127075	-1.34923	0.199928
sp|P52789|HXK2_HUMAN	HK2	Hexokinase-2 OS=Homo sapiens OX=9606 GN=HK2 PE=1 SV=2	37	-0.0837215	-1.35077	0.19994
sp|Q9UPW0|FOXJ3_HUMAN	FOXJ3	Forkhead box protein J3 OS=Homo sapiens OX=9606 GN=FOXJ3 PE=1 SV=2	3	0.262648	-1.35054	0.200003
sp|Q9C0D5|TANC1_HUMAN	TANC1	Protein TANC1 OS=Homo sapiens OX=9606 GN=TANC1 PE=1 SV=3	10	0.115867	-1.34939	0.200078
sp|Q96BN2|TADA1_HUMAN	TADA1	Transcriptional adapter 1 OS=Homo sapiens OX=9606 GN=TADA1 PE=1 SV=1	4	-0.255968	-1.35003	0.20016
sp|Q92674|CENPI_HUMAN	CENPI	Centromere protein I OS=Homo sapiens OX=9606 GN=CENPI PE=1 SV=2	5	-0.200578	-1.3469	0.200651
sp|Q49B96|COX19_HUMAN	COX19	Cytochrome c oxidase assembly protein COX19 OS=Homo sapiens OX=9606 GN=COX19 PE=1 SV=1	5	-0.123787	-1.34621	0.200666
sp|Q9H0E3-3|SP130_HUMAN	SAP130	Isoform 3 of Histone deacetylase complex subunit SAP130 OS=Homo sapiens OX=9606 GN=SAP130	9	-0.0901063	-1.34575	0.200854
sp|Q13889|TF2H3_HUMAN	GTF2H3	General transcription factor IIH subunit 3 OS=Homo sapiens OX=9606 GN=GTF2H3 PE=1 SV=2	4	-0.0930141	-1.34531	0.200892
sp|Q9H2K0|IF3M_HUMAN	MTIF3	Translation initiation factor IF-3, mitochondrial OS=Homo sapiens OX=9606 GN=MTIF3 PE=1 SV=4	3	-0.174198	-1.34505	0.201007
sp|P05198|IF2A_HUMAN	EIF2S1	Eukaryotic translation initiation factor 2 subunit 1 OS=Homo sapiens OX=9606 GN=EIF2S1 PE=1 SV=3	43	0.141532	-1.34532	0.201042
tr|M0R2B7|M0R2B7_HUMAN	POLD1	DNA polymerase OS=Homo sapiens OX=9606 GN=POLD1 PE=1 SV=1	48	0.10756	-1.34465	0.201099
sp|P54259|ATN1_HUMAN	ATN1	Atrophin-1 OS=Homo sapiens OX=9606 GN=ATN1 PE=1 SV=3	8	0.183725	-1.3448	0.201099
sp|Q9BXW7|HDHD5_HUMAN	HDHD5	Haloacid dehalogenase-like hydrolase domain-containing 5 OS=Homo sapiens OX=9606 GN=HDHD5 PE=1 SV=1	17	-0.0714413	-1.34404	0.201324
sp|P50579|MAP2_HUMAN	METAP2	Methionine aminopeptidase 2 OS=Homo sapiens OX=9606 GN=METAP2 PE=1 SV=1	35	0.142181	-1.34372	0.201523
sp|Q96G75|RMD5B_HUMAN	RMND5B	E3 ubiquitin-protein transferase RMND5B OS=Homo sapiens OX=9606 GN=RMND5B PE=1 SV=1	2	-0.163509	-1.34305	0.201641
sp|Q9UNH6-3|SNX7_HUMAN	SNX7	Isoform 3 of Sorting nexin-7 OS=Homo sapiens OX=9606 GN=SNX7	5	-0.076485	-1.34235	0.201652
sp|O00273-2|DFFA_HUMAN	DFFA	Isoform DFF35 of DNA fragmentation factor subunit alpha OS=Homo sapiens OX=9606 GN=DFFA	1	0.175912	-1.34118	0.201662
sp|Q9NZ63|TLS1_HUMAN	C9orf78	Telomere length and silencing protein 1 homolog OS=Homo sapiens OX=9606 GN=C9orf78 PE=1 SV=1	9	0.141065	-1.33995	0.201847
sp|P16219|ACADS_HUMAN	ACADS	Short-chain specific acyl-CoA dehydrogenase, mitochondrial OS=Homo sapiens OX=9606 GN=ACADS PE=1 SV=1	2	-0.165091	-1.3398	0.201881
sp|O60462-3|NRP2_HUMAN	NRP2	Isoform A17 of Neuropilin-2 OS=Homo sapiens OX=9606 GN=NRP2	29	-0.11179	-1.34087	0.201985
sp|Q9BW27|NUP85_HUMAN	NUP85	Nuclear pore complex protein Nup85 OS=Homo sapiens OX=9606 GN=NUP85 PE=1 SV=1	24	-0.119106	-1.33996	0.201997
sp|Q6PCB8|EMB_HUMAN	EMB	Embigin OS=Homo sapiens OX=9606 GN=EMB PE=1 SV=1	12	-0.130899	-1.33892	0.202009
sp|P17066|HSP76_HUMAN	HSPA6	Heat shock 70 kDa protein 6 OS=Homo sapiens OX=9606 GN=HSPA6 PE=1 SV=2	12	0.086613	-1.34005	0.202055
sp|Q9Y6C9|MTCH2_HUMAN	MTCH2	Mitochondrial carrier homolog 2 OS=Homo sapiens OX=9606 GN=MTCH2 PE=1 SV=1	11	-0.151969	-1.33902	0.202067
sp|Q9H0H0|INT2_HUMAN	INTS2	Integrator complex subunit 2 OS=Homo sapiens OX=9606 GN=INTS2 PE=1 SV=2	13	-0.101955	-1.33859	0.202087
sp|Q86YH6|DLP1_HUMAN	PDSS2	Decaprenyl-diphosphate synthase subunit 2 OS=Homo sapiens OX=9606 GN=PDSS2 PE=1 SV=2	4	-0.120925	-1.33802	0.2021
sp|Q9H160|ING2_HUMAN	ING2	Inhibitor of growth protein 2 OS=Homo sapiens OX=9606 GN=ING2 PE=1 SV=2	3	-0.434552	-1.33644	0.202768
sp|Q9Y2R0|COA3_HUMAN	COA3	Cytochrome c oxidase assembly factor 3 homolog, mitochondrial OS=Homo sapiens OX=9606 GN=COA3 PE=1 SV=1	4	-0.107868	-1.33684	0.202828
sp|Q6VEQ5|WASH2_HUMAN	WASH2P	WAS protein family homolog 2 OS=Homo sapiens OX=9606 GN=WASH2P PE=2 SV=2	11	0.087252	-1.33582	0.202857
sp|Q9BUH6|PAXX_HUMAN	PAXX	Protein PAXX OS=Homo sapiens OX=9606 GN=PAXX PE=1 SV=2	5	0.131123	-1.3366	0.202917
sp|Q14393-1|GAS6_HUMAN	GAS6	Isoform 2 of Growth arrest-specific protein 6 OS=Homo sapiens OX=9606 GN=GAS6	7	-0.137346	-1.33456	0.203141
sp|Q9UKV3|ACINU_HUMAN	ACIN1	Apoptotic chromatin condensation inducer in the nucleus OS=Homo sapiens OX=9606 GN=ACIN1 PE=1 SV=2	82	-0.103757	-1.33413	0.203165
sp|Q96T60|PNKP_HUMAN	PNKP	Bifunctional polynucleotide phosphatase/kinase OS=Homo sapiens OX=9606 GN=PNKP PE=1 SV=1	8	-0.121855	-1.33458	0.203291
sp|Q8IWA5-2|CTL2_HUMAN	SLC44A2	Isoform 2 of Choline transporter-like protein 2 OS=Homo sapiens OX=9606 GN=SLC44A2	8	-0.164834	-1.33243	0.203545
sp|Q16698|DECR_HUMAN	DECR1	2,4-dienoyl-CoA reductase, mitochondrial OS=Homo sapiens OX=9606 GN=DECR1 PE=1 SV=1	46	-0.0908982	-1.3327	0.203554
sp|Q96HA1|P121A_HUMAN	POM121	Nuclear envelope pore membrane protein POM 121 OS=Homo sapiens OX=9606 GN=POM121 PE=1 SV=2	14	-0.178739	-1.33187	0.20357
sp|P63261|ACTG_HUMAN	ACTG1	Actin, cytoplasmic 2 OS=Homo sapiens OX=9606 GN=ACTG1 PE=1 SV=1	243	0.096955	-1.33253	0.203616
sp|Q8N7H5|PAF1_HUMAN	PAF1	RNA polymerase II-associated factor 1 homolog OS=Homo sapiens OX=9606 GN=PAF1 PE=1 SV=2	27	0.0884517	-1.33191	0.203719
sp|Q9HBM1|SPC25_HUMAN	SPC25	Kinetochore protein Spc25 OS=Homo sapiens OX=9606 GN=SPC25 PE=1 SV=1	12	0.0830625	-1.33112	0.203763
sp|P49069|CAMLG_HUMAN	CAMLG	Calcium signal-modulating cyclophilin ligand OS=Homo sapiens OX=9606 GN=CAMLG PE=1 SV=1	7	-0.110467	-1.33116	0.203842
sp|Q13505|MTX1_HUMAN	MTX1	Metaxin-1 OS=Homo sapiens OX=9606 GN=MTX1 PE=1 SV=3	15	-0.133068	-1.33076	0.203857
tr|A0A5F9ZHJ0|A0A5F9ZHJ0_HUMAN	ACAT1	Acetyl-CoA acetyltransferase, mitochondrial OS=Homo sapiens OX=9606 GN=ACAT1 PE=4 SV=1	2	-0.80753	-1.32994	0.204406
sp|Q7Z7G8|VP13B_HUMAN	VPS13B	Vacuolar protein sorting-associated protein 13B OS=Homo sapiens OX=9606 GN=VPS13B PE=1 SV=2	5	0.173401	-1.32877	0.20498
sp|Q96GA3|LTV1_HUMAN	LTV1	Protein LTV1 homolog OS=Homo sapiens OX=9606 GN=LTV1 PE=1 SV=1	14	0.103274	-1.32843	0.20509
sp|O15013|ARHGA_HUMAN	ARHGEF10	Rho guanine nucleotide exchange factor 10 OS=Homo sapiens OX=9606 GN=ARHGEF10 PE=1 SV=4	15	0.105017	-1.32792	0.205203
sp|Q6H3X3|ULBP5_HUMAN	RAET1G	UL-16 binding protein 5 OS=Homo sapiens OX=9606 GN=RAET1G PE=1 SV=1	2	-0.271608	-1.32708	0.20556
sp|Q6DD88|ATLA3_HUMAN	ATL3	Atlastin-3 OS=Homo sapiens OX=9606 GN=ATL3 PE=1 SV=1	60	-0.0753632	-1.32673	0.205647
sp|P49419-2|AL7A1_HUMAN	ALDH7A1	Isoform 2 of Alpha-aminoadipic semialdehyde dehydrogenase OS=Homo sapiens OX=9606 GN=ALDH7A1	39	-0.0549847	-1.3259	0.205724
sp|Q2M3G4|SHRM1_HUMAN	SHROOM1	Protein Shroom1 OS=Homo sapiens OX=9606 GN=SHROOM1 PE=1 SV=1	2	0.239774	-1.32557	0.205914
tr|A0A5F9ZHS3|A0A5F9ZHS3_HUMAN	MEN1	Menin OS=Homo sapiens OX=9606 GN=MEN1 PE=4 SV=1	12	-0.0924002	-1.32385	0.206773
sp|Q9H3Z4|DNJC5_HUMAN	DNAJC5	DnaJ homolog subfamily C member 5 OS=Homo sapiens OX=9606 GN=DNAJC5 PE=1 SV=1	5	-0.248879	-1.324	0.206833
sp|Q9NXR7-1|BABA2_HUMAN	BABAM2	Isoform 1 of BRISC and BRCA1-A complex member 2 OS=Homo sapiens OX=9606 GN=BABAM2	7	-0.187752	-1.32263	0.207258
sp|P43897|EFTS_HUMAN	TSFM	Elongation factor Ts, mitochondrial OS=Homo sapiens OX=9606 GN=TSFM PE=1 SV=2	24	-0.0903591	-1.32144	0.207373
sp|O43189|PHF1_HUMAN	PHF1	PHD finger protein 1 OS=Homo sapiens OX=9606 GN=PHF1 PE=1 SV=3	6	-0.102964	-1.3215	0.207523
sp|Q96CP7|TLCD1_HUMAN	TLCD1	TLC domain-containing protein 1 OS=Homo sapiens OX=9606 GN=TLCD1 PE=2 SV=1	2	-0.34864	-1.32181	0.207581
sp|Q9H6F5|CCD86_HUMAN	CCDC86	Coiled-coil domain-containing protein 86 OS=Homo sapiens OX=9606 GN=CCDC86 PE=1 SV=1	27	-0.285472	-1.32187	0.207661
sp|Q15404|RSU1_HUMAN	RSU1	Ras suppressor protein 1 OS=Homo sapiens OX=9606 GN=RSU1 PE=1 SV=3	14	0.0922715	-1.32208	0.207812
tr|A0A087X0H9|A0A087X0H9_HUMAN	RBM26	RNA-binding protein 26 OS=Homo sapiens OX=9606 GN=RBM26 PE=1 SV=1	31	0.0715599	-1.31962	0.20839
sp|Q8NCN4|RN169_HUMAN	RNF169	E3 ubiquitin-protein ligase RNF169 OS=Homo sapiens OX=9606 GN=RNF169 PE=1 SV=2	7	-0.171146	-1.31923	0.208476
sp|O94760|DDAH1_HUMAN	DDAH1	N(G),N(G)-dimethylarginine dimethylaminohydrolase 1 OS=Homo sapiens OX=9606 GN=DDAH1 PE=1 SV=3	13	0.103407	-1.31794	0.208956
sp|A0MZ66-3|SHOT1_HUMAN	SHTN1	Isoform 3 of Shootin-1 OS=Homo sapiens OX=9606 GN=SHTN1	27	0.0805477	-1.3184	0.208971
sp|Q99720|SGMR1_HUMAN	SIGMAR1	Sigma non-opioid intracellular receptor 1 OS=Homo sapiens OX=9606 GN=SIGMAR1 PE=1 SV=1	11	-0.142193	-1.3175	0.209042
sp|Q8NBI6|XXLT1_HUMAN	XXYLT1	Xyloside xylosyltransferase 1 OS=Homo sapiens OX=9606 GN=XXYLT1 PE=1 SV=1	4	-0.164323	-1.3171	0.209113
sp|P02649|APOE_HUMAN	APOE	Apolipoprotein E OS=Homo sapiens OX=9606 GN=APOE PE=1 SV=1	6	0.0676517	-1.31596	0.209365
sp|Q9NZQ7|PD1L1_HUMAN	CD274	Programmed cell death 1 ligand 1 OS=Homo sapiens OX=9606 GN=CD274 PE=1 SV=1	3	-0.0444379	-1.31154	0.209966
sp|P04899-4|GNAI2_HUMAN	GNAI2	Isoform sGi2 of Guanine nucleotide-binding protein G(i) subunit alpha-2 OS=Homo sapiens OX=9606 GN=GNAI2	21	-0.086943	-1.31468	0.210088
sp|P26368|U2AF2_HUMAN	U2AF2	Splicing factor U2AF 65 kDa subunit OS=Homo sapiens OX=9606 GN=U2AF2 PE=1 SV=4	74	0.0821927	-1.31422	0.210102
sp|O43505|B4GA1_HUMAN	B4GAT1	Beta-1,4-glucuronyltransferase 1 OS=Homo sapiens OX=9606 GN=B4GAT1 PE=1 SV=1	7	0.104752	-1.31161	0.210115
sp|Q8IZ73|RUSD2_HUMAN	RPUSD2	RNA pseudouridylate synthase domain-containing protein 2 OS=Homo sapiens OX=9606 GN=RPUSD2 PE=1 SV=2	15	0.11673	-1.311	0.210138
sp|Q7Z4W1|DCXR_HUMAN	DCXR	L-xylulose reductase OS=Homo sapiens OX=9606 GN=DCXR PE=1 SV=2	12	-0.097346	-1.31182	0.210197
sp|Q03164-3|KMT2A_HUMAN	KMT2A	Isoform 3 of Histone-lysine N-methyltransferase 2A OS=Homo sapiens OX=9606 GN=KMT2A	56	-0.220174	-1.30977	0.21024
sp|Q15388|TOM20_HUMAN	TOMM20	Mitochondrial import receptor subunit TOM20 homolog OS=Homo sapiens OX=9606 GN=TOMM20 PE=1 SV=1	9	-0.10481	-1.3143	0.210253
sp|Q9BVQ7|SPA5L_HUMAN	SPATA5L1	Spermatogenesis-associated protein 5-like protein 1 OS=Homo sapiens OX=9606 GN=SPATA5L1 PE=1 SV=2	11	0.0603247	-1.31243	0.210281
sp|Q96QE3|ATAD5_HUMAN	ATAD5	ATPase family AAA domain-containing protein 5 OS=Homo sapiens OX=9606 GN=ATAD5 PE=1 SV=4	12	-0.111593	-1.31288	0.210345
sp|Q9NPF4|OSGEP_HUMAN	OSGEP	Probable tRNA N6-adenosine threonylcarbamoyltransferase OS=Homo sapiens OX=9606 GN=OSGEP PE=1 SV=1	4	0.227843	-1.30977	0.210389
sp|Q14160-3|SCRIB_HUMAN	SCRIB	Isoform 3 of Protein scribble homolog OS=Homo sapiens OX=9606 GN=SCRIB	82	-0.07326	-1.31262	0.210431
sp|Q8N4J0|CARME_HUMAN	CARNMT1	Carnosine N-methyltransferase OS=Homo sapiens OX=9606 GN=CARNMT1 PE=1 SV=1	4	0.0564731	-1.3104	0.210444
sp|P09622|DLDH_HUMAN	DLD	Dihydrolipoyl dehydrogenase, mitochondrial OS=Homo sapiens OX=9606 GN=DLD PE=1 SV=2	62	-0.0605612	-1.30921	0.210468
sp|Q8TBQ9|KISHA_HUMAN	TMEM167A	Protein kish-A OS=Homo sapiens OX=9606 GN=TMEM167A PE=1 SV=1	2	-0.194216	-1.31308	0.210495
sp|P13196|HEM1_HUMAN	ALAS1	5-aminolevulinate synthase, nonspecific, mitochondrial OS=Homo sapiens OX=9606 GN=ALAS1 PE=1 SV=2	6	-0.153278	-1.30984	0.210539
sp|Q13428-3|TCOF_HUMAN	TCOF1	Isoform 3 of Treacle protein OS=Homo sapiens OX=9606 GN=TCOF1	100	-0.176595	-1.31331	0.210557
sp|Q52LR7|EPC2_HUMAN	EPC2	Enhancer of polycomb homolog 2 OS=Homo sapiens OX=9606 GN=EPC2 PE=1 SV=2	4	-0.216135	-1.30809	0.210691
sp|Q13686|ALKB1_HUMAN	ALKBH1	Nucleic acid dioxygenase ALKBH1 OS=Homo sapiens OX=9606 GN=ALKBH1 PE=1 SV=2	5	-0.120215	-1.31339	0.210708
sp|Q14746|COG2_HUMAN	COG2	Conserved oligomeric Golgi complex subunit 2 OS=Homo sapiens OX=9606 GN=COG2 PE=1 SV=1	19	0.158602	-1.30815	0.210753
sp|Q8N9Q2|SR1IP_HUMAN	SREK1IP1	Protein SREK1IP1 OS=Homo sapiens OX=9606 GN=SREK1IP1 PE=1 SV=1	1	-0.319917	-1.30765	0.210854
sp|O43175|SERA_HUMAN	PHGDH	D-3-phosphoglycerate dehydrogenase OS=Homo sapiens OX=9606 GN=PHGDH PE=1 SV=4	2	0.407911	-1.30728	0.211137
sp|Q13112|CAF1B_HUMAN	CHAF1B	Chromatin assembly factor 1 subunit B OS=Homo sapiens OX=9606 GN=CHAF1B PE=1 SV=1	21	-0.0411975	-1.30657	0.211709
sp|O76094|SRP72_HUMAN	SRP72	Signal recognition particle subunit SRP72 OS=Homo sapiens OX=9606 GN=SRP72 PE=1 SV=3	30	0.166421	-1.30308	0.211722
sp|P25490|TYY1_HUMAN	YY1	Transcriptional repressor protein YY1 OS=Homo sapiens OX=9606 GN=YY1 PE=1 SV=2	18	0.124441	-1.30354	0.211871
sp|Q6V0I7|FAT4_HUMAN	FAT4	Protocadherin Fat 4 OS=Homo sapiens OX=9606 GN=FAT4 PE=1 SV=2	1	-0.551366	-1.3059	0.211879
sp|O00764|PDXK_HUMAN	PDXK	Pyridoxal kinase OS=Homo sapiens OX=9606 GN=PDXK PE=1 SV=1	8	0.114973	-1.3037	0.211944
sp|Q9HB58-6|SP110_HUMAN	SP110	Isoform 6 of Sp110 nuclear body protein OS=Homo sapiens OX=9606 GN=SP110	15	-0.132137	-1.30412	0.211949
sp|P10620|MGST1_HUMAN	MGST1	Microsomal glutathione S-transferase 1 OS=Homo sapiens OX=9606 GN=MGST1 PE=1 SV=1	6	-0.198759	-1.30536	0.212023
sp|O75691|UTP20_HUMAN	UTP20	Small subunit processome component 20 homolog OS=Homo sapiens OX=9606 GN=UTP20 PE=1 SV=3	69	-0.198173	-1.30464	0.212093
sp|O00458|IFRD1_HUMAN	IFRD1	Interferon-related developmental regulator 1 OS=Homo sapiens OX=9606 GN=IFRD1 PE=1 SV=4	1	-0.206449	-1.3042	0.212099
sp|Q5TDH0-3|DDI2_HUMAN	DDI2	Isoform 3 of Protein DDI1 homolog 2 OS=Homo sapiens OX=9606 GN=DDI2	10	0.102555	-1.30499	0.212099
tr|A0A087WUP3|A0A087WUP3_HUMAN	GTPBP8	GTP-binding protein 8 OS=Homo sapiens OX=9606 GN=GTPBP8 PE=1 SV=1	4	-0.109679	-1.29749	0.212108
sp|Q9NVI7-2|ATD3A_HUMAN	ATAD3A	Isoform 2 of ATPase family AAA domain-containing protein 3A OS=Homo sapiens OX=9606 GN=ATAD3A	18	-0.0643113	-1.305	0.212248
sp|Q9Y5I1|PCDAB_HUMAN	PCDHA11	Protocadherin alpha-11 OS=Homo sapiens OX=9606 GN=PCDHA11 PE=2 SV=1	1	-0.497887	-1.29751	0.212255
tr|E9PLY5|E9PLY5_HUMAN	MACF1	Microtubule-actin cross-linking factor 1, isoforms 1/2/3/5 (Fragment) OS=Homo sapiens OX=9606 GN=MACF1 PE=1 SV=1	1	0.304973	-1.29793	0.212402
sp|Q00587|BORG5_HUMAN	CDC42EP1	Cdc42 effector protein 1 OS=Homo sapiens OX=9606 GN=CDC42EP1 PE=1 SV=1	2	0.159957	-1.29832	0.212408
sp|Q9C0E8|LNP_HUMAN	LNPK	Endoplasmic reticulum junction formation protein lunapark OS=Homo sapiens OX=9606 GN=LNPK PE=1 SV=2	17	-0.155029	-1.29637	0.212495
sp|P78382|S35A1_HUMAN	SLC35A1	CMP-sialic acid transporter OS=Homo sapiens OX=9606 GN=SLC35A1 PE=1 SV=1	3	-0.362063	-1.29549	0.212519
sp|Q96M11|HYLS1_HUMAN	HYLS1	Hydrolethalus syndrome protein 1 OS=Homo sapiens OX=9606 GN=HYLS1 PE=1 SV=1	2	0.237106	-1.29841	0.212555
sp|Q8IY37|DHX37_HUMAN	DHX37	Probable ATP-dependent RNA helicase DHX37 OS=Homo sapiens OX=9606 GN=DHX37 PE=1 SV=1	22	-0.0760905	-1.30072	0.212585
sp|Q06323|PSME1_HUMAN	PSME1	Proteasome activator complex subunit 1 OS=Homo sapiens OX=9606 GN=PSME1 PE=1 SV=1	35	0.176626	-1.30112	0.212591
sp|P57768|SNX16_HUMAN	SNX16	Sorting nexin-16 OS=Homo sapiens OX=9606 GN=SNX16 PE=1 SV=2	4	0.182319	-1.29844	0.212639
sp|P36507|MP2K2_HUMAN	MAP2K2	Dual specificity mitogen-activated protein kinase kinase 2 OS=Homo sapiens OX=9606 GN=MAP2K2 PE=1 SV=1	25	0.135603	-1.29585	0.21266
sp|Q71DI3|H32_HUMAN	HIST2H3A	Histone H3.2 OS=Homo sapiens OX=9606 GN=HIST2H3A PE=1 SV=3	7	-0.298961	-1.29561	0.212665
sp|O14494|PLPP1_HUMAN	PLPP1	Phospholipid phosphatase 1 OS=Homo sapiens OX=9606 GN=PLPP1 PE=1 SV=1	3	-0.577861	-1.29993	0.212698
sp|Q6Y1H2|HACD2_HUMAN	HACD2	Very-long-chain (3R)-3-hydroxyacyl-CoA dehydratase 2 OS=Homo sapiens OX=9606 GN=HACD2 PE=1 SV=1	3	-0.287978	-1.29847	0.21272
sp|Q68CZ1|FTM_HUMAN	RPGRIP1L	Protein fantom OS=Homo sapiens OX=9606 GN=RPGRIP1L PE=1 SV=2	1	0.253035	-1.30126	0.212741
tr|A0A2R8Y5A3|A0A2R8Y5A3_HUMAN	CTNNB1	Catenin beta-1 OS=Homo sapiens OX=9606 GN=CTNNB1 PE=1 SV=1	35	-0.0974185	-1.29999	0.21276
sp|P28065|PSB9_HUMAN	PSMB9	Proteasome subunit beta type-9 OS=Homo sapiens OX=9606 GN=PSMB9 PE=1 SV=2	4	0.108907	-1.29858	0.212782
sp|Q14435|GALT3_HUMAN	GALNT3	Polypeptide N-acetylgalactosaminyltransferase 3 OS=Homo sapiens OX=9606 GN=GALNT3 PE=1 SV=2	17	-0.112563	-1.29592	0.212807
sp|Q7Z4S6-4|KI21A_HUMAN	KIF21A	Isoform 4 of Kinesin-like protein KIF21A OS=Homo sapiens OX=9606 GN=KIF21A	22	0.0529938	-1.29927	0.212808
sp|Q06203|PUR1_HUMAN	PPAT	Amidophosphoribosyltransferase OS=Homo sapiens OX=9606 GN=PPAT PE=1 SV=1	16	0.132854	-1.30023	0.212817
sp|Q9H490|PIGU_HUMAN	PIGU	Phosphatidylinositol glycan anchor biosynthesis class U protein OS=Homo sapiens OX=9606 GN=PIGU PE=1 SV=3	2	-0.33444	-1.30005	0.212844
sp|P22692|IBP4_HUMAN	IGFBP4	Insulin-like growth factor-binding protein 4 OS=Homo sapiens OX=9606 GN=IGFBP4 PE=1 SV=2	3	0.205431	-1.29188	0.212851
sp|O75122-3|CLAP2_HUMAN	CLASP2	Isoform 3 of CLIP-associating protein 2 OS=Homo sapiens OX=9606 GN=CLASP2	26	0.0630417	-1.29405	0.212869
sp|Q9BT73|PSMG3_HUMAN	PSMG3	Proteasome assembly chaperone 3 OS=Homo sapiens OX=9606 GN=PSMG3 PE=1 SV=1	3	0.194255	-1.29484	0.212877
sp|Q99623|PHB2_HUMAN	PHB2	Prohibitin-2 OS=Homo sapiens OX=9606 GN=PHB2 PE=1 SV=2	82	-0.0776157	-1.29332	0.212896
tr|E9PBC6|E9PBC6_HUMAN	TACC2	Transforming acidic coiled-coil-containing protein 2 OS=Homo sapiens OX=9606 GN=TACC2 PE=1 SV=1	14	0.163488	-1.30009	0.212906
sp|P27695|APEX1_HUMAN	APEX1	DNA-(apurinic or apyrimidinic site) lyase OS=Homo sapiens OX=9606 GN=APEX1 PE=1 SV=2	26	0.36522	-1.29309	0.212909
sp|Q5BJH2|TM128_HUMAN	TMEM128	Transmembrane protein 128 OS=Homo sapiens OX=9606 GN=TMEM128 PE=1 SV=2	4	-0.210289	-1.28789	0.21291
sp|Q9NP81|SYSM_HUMAN	SARS2	Serine--tRNA ligase, mitochondrial OS=Homo sapiens OX=9606 GN=SARS2 PE=1 SV=1	23	-0.117387	-1.29212	0.21291
sp|Q9BXB5|OSB10_HUMAN	OSBPL10	Oxysterol-binding protein-related protein 10 OS=Homo sapiens OX=9606 GN=OSBPL10 PE=1 SV=2	9	-0.181534	-1.29864	0.21293
sp|Q6PJG6|BRAT1_HUMAN	BRAT1	BRCA1-associated ATM activator 1 OS=Homo sapiens OX=9606 GN=BRAT1 PE=1 SV=2	22	0.069444	-1.29962	0.21294
tr|H3BQK0|H3BQK0_HUMAN	DDX19B	ATP-dependent RNA helicase DDX19B OS=Homo sapiens OX=9606 GN=DDX19B PE=1 SV=1	32	0.0941184	-1.29933	0.212956
sp|O75330-3|HMMR_HUMAN	HMMR	Isoform 3 of Hyaluronan mediated motility receptor OS=Homo sapiens OX=9606 GN=HMMR	36	0.0885776	-1.29429	0.213016
tr|A8MUM1|A8MUM1_HUMAN	EIPR1	EARP and GARP complex-interacting protein 1 OS=Homo sapiens OX=9606 GN=EIPR1 PE=1 SV=2	9	0.0946757	-1.29377	0.213042
sp|Q4G176|ACSF3_HUMAN	ACSF3	Malonate--CoA ligase ACSF3, mitochondrial OS=Homo sapiens OX=9606 GN=ACSF3 PE=1 SV=3	10	-0.131274	-1.29255	0.213051
sp|O00330|ODPX_HUMAN	PDHX	Pyruvate dehydrogenase protein X component, mitochondrial OS=Homo sapiens OX=9606 GN=PDHX PE=1 SV=3	25	-0.089179	-1.28806	0.213053
sp|O95602|RPA1_HUMAN	POLR1A	DNA-directed RNA polymerase I subunit RPA1 OS=Homo sapiens OX=9606 GN=POLR1A PE=1 SV=2	55	-0.0759824	-1.288	0.213055
sp|Q9BZH6|WDR11_HUMAN	WDR11	WD repeat-containing protein 11 OS=Homo sapiens OX=9606 GN=WDR11 PE=1 SV=1	23	-0.0450837	-1.29226	0.213056
sp|Q5XXA6|ANO1_HUMAN	ANO1	Anoctamin-1 OS=Homo sapiens OX=9606 GN=ANO1 PE=1 SV=1	28	-0.115078	-1.28684	0.213088
sp|Q9NRZ5|PLCD_HUMAN	AGPAT4	1-acyl-sn-glycerol-3-phosphate acyltransferase delta OS=Homo sapiens OX=9606 GN=AGPAT4 PE=1 SV=1	2	-0.185886	-1.28578	0.213163
sp|Q14562|DHX8_HUMAN	DHX8	ATP-dependent RNA helicase DHX8 OS=Homo sapiens OX=9606 GN=DHX8 PE=1 SV=1	31	-0.0794681	-1.2943	0.213163
sp|A8K2U0|A2ML1_HUMAN	A2ML1	Alpha-2-macroglobulin-like protein 1 OS=Homo sapiens OX=9606 GN=A2ML1 PE=1 SV=3	48	-0.0995118	-1.28898	0.21317
tr|S4R347|S4R347_HUMAN	FNBP1L	Formin-binding protein 1-like OS=Homo sapiens OX=9606 GN=FNBP1L PE=1 SV=1	6	0.209	-1.28829	0.213198
sp|Q8TF40|FNIP1_HUMAN	FNIP1	Folliculin-interacting protein 1 OS=Homo sapiens OX=9606 GN=FNIP1 PE=1 SV=3	1	-0.416837	-1.287	0.213233
sp|P37198|NUP62_HUMAN	NUP62	Nuclear pore glycoprotein p62 OS=Homo sapiens OX=9606 GN=NUP62 PE=1 SV=3	14	0.230656	-1.29059	0.21325
sp|Q9GZM7|TINAL_HUMAN	TINAGL1	Tubulointerstitial nephritis antigen-like OS=Homo sapiens OX=9606 GN=TINAGL1 PE=1 SV=1	4	-0.171945	-1.28956	0.213259
sp|P54198|HIRA_HUMAN	HIRA	Protein HIRA OS=Homo sapiens OX=9606 GN=HIRA PE=1 SV=2	11	-0.104079	-1.28913	0.213315
sp|Q9H3P7|GCP60_HUMAN	ACBD3	Golgi resident protein GCP60 OS=Homo sapiens OX=9606 GN=ACBD3 PE=1 SV=4	19	0.167646	-1.29034	0.213326
sp|P61758|PFD3_HUMAN	VBP1	Prefoldin subunit 3 OS=Homo sapiens OX=9606 GN=VBP1 PE=1 SV=4	21	0.151494	-1.2884	0.213343
sp|Q93074-2|MED12_HUMAN	MED12	Isoform 2 of Mediator of RNA polymerase II transcription subunit 12 OS=Homo sapiens OX=9606 GN=MED12	23	-0.138779	-1.28301	0.213352
sp|Q92621|NU205_HUMAN	NUP205	Nuclear pore complex protein Nup205 OS=Homo sapiens OX=9606 GN=NUP205 PE=1 SV=3	68	-0.127189	-1.2853	0.213358
tr|A0A087WZN1|A0A087WZN1_HUMAN	IDH3B	Isocitrate dehydrogenase [NAD] subunit, mitochondrial OS=Homo sapiens OX=9606 GN=IDH3B PE=1 SV=1	35	-0.075771	-1.28343	0.213382
sp|P52566|GDIR2_HUMAN	ARHGDIB	Rho GDP-dissociation inhibitor 2 OS=Homo sapiens OX=9606 GN=ARHGDIB PE=1 SV=3	54	0.0989243	-1.28323	0.213386
sp|Q9UK59|DBR1_HUMAN	DBR1	Lariat debranching enzyme OS=Homo sapiens OX=9606 GN=DBR1 PE=1 SV=2	14	0.104561	-1.28973	0.213404
tr|A0A0U1RQJ2|A0A0U1RQJ2_HUMAN	DST	Dystonin OS=Homo sapiens OX=9606 GN=DST PE=1 SV=2	1	-0.906119	-1.28305	0.21341
sp|Q9HBH1|DEFM_HUMAN	PDF	Peptide deformylase, mitochondrial OS=Homo sapiens OX=9606 GN=PDF PE=1 SV=1	13	-0.0419728	-1.28178	0.213418
sp|P53999|TCP4_HUMAN	SUB1	Activated RNA polymerase II transcriptional coactivator p15 OS=Homo sapiens OX=9606 GN=SUB1 PE=1 SV=3	56	0.257656	-1.2841	0.213453
sp|Q9NZ43|USE1_HUMAN	USE1	Vesicle transport protein USE1 OS=Homo sapiens OX=9606 GN=USE1 PE=1 SV=2	8	-0.153949	-1.28195	0.2135
sp|Q9H2D1|MFTC_HUMAN	SLC25A32	Mitochondrial folate transporter/carrier OS=Homo sapiens OX=9606 GN=SLC25A32 PE=1 SV=2	4	-0.172087	-1.28153	0.213503
sp|Q9H930|SP14L_HUMAN	SP140L	Nuclear body protein SP140-like protein OS=Homo sapiens OX=9606 GN=SP140L PE=1 SV=3	8	-0.137235	-1.2799	0.213509
sp|Q9UBV8|PEF1_HUMAN	PEF1	Peflin OS=Homo sapiens OX=9606 GN=PEF1 PE=1 SV=1	3	0.205693	-1.28417	0.213598
sp|Q9BS26|ERP44_HUMAN	ERP44	Endoplasmic reticulum resident protein 44 OS=Homo sapiens OX=9606 GN=ERP44 PE=1 SV=1	29	-0.0771914	-1.27952	0.213636
sp|Q9Y5Y5-2|PEX16_HUMAN	PEX16	Isoform 2 of Peroxisomal membrane protein PEX16 OS=Homo sapiens OX=9606 GN=PEX16	6	-0.296638	-1.27992	0.213652
sp|Q96T58|MINT_HUMAN	SPEN	Msx2-interacting protein OS=Homo sapiens OX=9606 GN=SPEN PE=1 SV=1	44	-0.0879863	-1.28094	0.213672
sp|Q9ULI0|ATD2B_HUMAN	ATAD2B	ATPase family AAA domain-containing protein 2B OS=Homo sapiens OX=9606 GN=ATAD2B PE=1 SV=3	5	-0.175832	-1.28037	0.213731
sp|Q15527|SURF2_HUMAN	SURF2	Surfeit locus protein 2 OS=Homo sapiens OX=9606 GN=SURF2 PE=1 SV=3	6	0.140974	-1.27902	0.21379
sp|Q96IR2|ZN845_HUMAN	ZNF845	Zinc finger protein 845 OS=Homo sapiens OX=9606 GN=ZNF845 PE=1 SV=3	4	-0.073391	-1.28068	0.21381
sp|Q07065|CKAP4_HUMAN	CKAP4	Cytoskeleton-associated protein 4 OS=Homo sapiens OX=9606 GN=CKAP4 PE=1 SV=2	41	-0.0835346	-1.2791	0.21385
sp|P15880|RS2_HUMAN	RPS2	40S ribosomal protein S2 OS=Homo sapiens OX=9606 GN=RPS2 PE=1 SV=2	59	0.119335	-1.27589	0.214361
sp|Q8N4T8|CBR4_HUMAN	CBR4	Carbonyl reductase family member 4 OS=Homo sapiens OX=9606 GN=CBR4 PE=1 SV=3	9	0.0548407	-1.27548	0.214363
sp|Q8N271|PROM2_HUMAN	PROM2	Prominin-2 OS=Homo sapiens OX=9606 GN=PROM2 PE=1 SV=1	1	-0.200556	-1.27555	0.214423
sp|Q14147|DHX34_HUMAN	DHX34	Probable ATP-dependent RNA helicase DHX34 OS=Homo sapiens OX=9606 GN=DHX34 PE=1 SV=2	6	-0.0998063	-1.27605	0.214503
sp|O00443|P3C2A_HUMAN	PIK3C2A	Phosphatidylinositol 4-phosphate 3-kinase C2 domain-containing subunit alpha OS=Homo sapiens OX=9606 GN=PIK3C2A PE=1 SV=2	16	-0.069513	-1.27729	0.214506
sp|P61081|UBC12_HUMAN	UBE2M	NEDD8-conjugating enzyme Ubc12 OS=Homo sapiens OX=9606 GN=UBE2M PE=1 SV=1	13	0.0727132	-1.27616	0.214574
sp|P03886|NU1M_HUMAN	MT-ND1	NADH-ubiquinone oxidoreductase chain 1 OS=Homo sapiens OX=9606 GN=MT-ND1 PE=1 SV=1	2	-0.306446	-1.27711	0.214582
sp|P33981|TTK_HUMAN	TTK	Dual specificity protein kinase TTK OS=Homo sapiens OX=9606 GN=TTK PE=1 SV=2	23	0.118149	-1.27633	0.214717
sp|Q86W74|ANR46_HUMAN	ANKRD46	Ankyrin repeat domain-containing protein 46 OS=Homo sapiens OX=9606 GN=ANKRD46 PE=1 SV=1	2	-0.0695753	-1.2768	0.214762
sp|Q16667|CDKN3_HUMAN	CDKN3	Cyclin-dependent kinase inhibitor 3 OS=Homo sapiens OX=9606 GN=CDKN3 PE=1 SV=1	2	0.075984	-1.27634	0.214861
sp|Q8IWV8|UBR2_HUMAN	UBR2	E3 ubiquitin-protein ligase UBR2 OS=Homo sapiens OX=9606 GN=UBR2 PE=1 SV=1	11	0.0866601	-1.27254	0.214945
sp|Q96H79|ZCCHL_HUMAN	ZC3HAV1L	Zinc finger CCCH-type antiviral protein 1-like OS=Homo sapiens OX=9606 GN=ZC3HAV1L PE=1 SV=2	3	0.159848	-1.27651	0.214982
sp|Q8IY95|TM192_HUMAN	TMEM192	Transmembrane protein 192 OS=Homo sapiens OX=9606 GN=TMEM192 PE=1 SV=1	5	-0.092768	-1.27636	0.215004
sp|Q6UX07|DHR13_HUMAN	DHRS13	Dehydrogenase/reductase SDR family member 13 OS=Homo sapiens OX=9606 GN=DHRS13 PE=2 SV=1	6	-0.0270112	-1.27153	0.215032
sp|P23284|PPIB_HUMAN	PPIB	Peptidyl-prolyl cis-trans isomerase B OS=Homo sapiens OX=9606 GN=PPIB PE=1 SV=2	52	-0.0776517	-1.27259	0.215088
sp|O95297|MPZL1_HUMAN	MPZL1	Myelin protein zero-like protein 1 OS=Homo sapiens OX=9606 GN=MPZL1 PE=1 SV=1	4	-0.162373	-1.27123	0.215109
sp|P52739|ZN131_HUMAN	ZNF131	Zinc finger protein 131 OS=Homo sapiens OX=9606 GN=ZNF131 PE=1 SV=2	7	0.0864248	-1.27161	0.215174
sp|Q96DP5|FMT_HUMAN	MTFMT	Methionyl-tRNA formyltransferase, mitochondrial OS=Homo sapiens OX=9606 GN=MTFMT PE=1 SV=2	7	-0.140835	-1.27294	0.21523
sp|O75354|ENTP6_HUMAN	ENTPD6	Ectonucleoside triphosphate diphosphohydrolase 6 OS=Homo sapiens OX=9606 GN=ENTPD6 PE=1 SV=3	13	-0.163204	-1.27176	0.215234
sp|Q9BYC5|FUT8_HUMAN	FUT8	Alpha-(1,6)-fucosyltransferase OS=Homo sapiens OX=9606 GN=FUT8 PE=1 SV=2	17	-0.0809793	-1.27086	0.215345
sp|Q9UHA4|LTOR3_HUMAN	LAMTOR3	Ragulator complex protein LAMTOR3 OS=Homo sapiens OX=9606 GN=LAMTOR3 PE=1 SV=1	7	0.0720402	-1.27304	0.215373
sp|Q9NPD8|UBE2T_HUMAN	UBE2T	Ubiquitin-conjugating enzyme E2 T OS=Homo sapiens OX=9606 GN=UBE2T PE=1 SV=1	11	0.177759	-1.26619	0.215604
sp|Q9H8Y5|ANKZ1_HUMAN	ANKZF1	Ankyrin repeat and zinc finger domain-containing protein 1 OS=Homo sapiens OX=9606 GN=ANKZF1 PE=1 SV=1	4	0.212361	-1.27018	0.215662
sp|Q8NHH9|ATLA2_HUMAN	ATL2	Atlastin-2 OS=Homo sapiens OX=9606 GN=ATL2 PE=1 SV=2	18	-0.122304	-1.26624	0.215745
sp|O00303|EIF3F_HUMAN	EIF3F	Eukaryotic translation initiation factor 3 subunit F OS=Homo sapiens OX=9606 GN=EIF3F PE=1 SV=1	18	0.148873	-1.26629	0.215824
sp|Q9BSJ5|CQ080_HUMAN	C17orf80	Uncharacterized protein C17orf80 OS=Homo sapiens OX=9606 GN=C17orf80 PE=2 SV=2	6	-0.152335	-1.26884	0.21591
sp|Q9NRR4|RNC_HUMAN	DROSHA	Ribonuclease 3 OS=Homo sapiens OX=9606 GN=DROSHA PE=1 SV=2	12	-0.0617816	-1.26701	0.215955
sp|Q10570|CPSF1_HUMAN	CPSF1	Cleavage and polyadenylation specificity factor subunit 1 OS=Homo sapiens OX=9606 GN=CPSF1 PE=1 SV=2	55	-0.0597693	-1.2666	0.215966
sp|Q9NZJ0|DTL_HUMAN	DTL	Denticleless protein homolog OS=Homo sapiens OX=9606 GN=DTL PE=1 SV=3	13	-0.179949	-1.26917	0.215971
sp|Q96BP2|CHCH1_HUMAN	CHCHD1	Coiled-coil-helix-coiled-coil-helix domain-containing protein 1 OS=Homo sapiens OX=9606 GN=CHCHD1 PE=1 SV=1	2	-0.1912	-1.26555	0.21599
sp|Q96Q89-2|KI20B_HUMAN	KIF20B	Isoform 2 of Kinesin-like protein KIF20B OS=Homo sapiens OX=9606 GN=KIF20B	55	-0.0833664	-1.26538	0.215992
sp|Q99942|RNF5_HUMAN	RNF5	E3 ubiquitin-protein ligase RNF5 OS=Homo sapiens OX=9606 GN=RNF5 PE=1 SV=1	1	0.697345	-1.26756	0.216076
sp|Q7L9B9|EEPD1_HUMAN	EEPD1	Endonuclease/exonuclease/phosphatase family domain-containing protein 1 OS=Homo sapiens OX=9606 GN=EEPD1 PE=1 SV=2	14	-0.115056	-1.26703	0.216097
sp|Q8NBL1|PGLT1_HUMAN	POGLUT1	Protein O-glucosyltransferase 1 OS=Homo sapiens OX=9606 GN=POGLUT1 PE=1 SV=1	10	-0.0476974	-1.26762	0.216219
tr|A0A087WVA1|A0A087WVA1_HUMAN	SELENOT	Selenoprotein T OS=Homo sapiens OX=9606 GN=SELENOT PE=1 SV=1	5	-0.2107	-1.2643	0.216298
sp|P28331-2|NDUS1_HUMAN	NDUFS1	Isoform 2 of NADH-ubiquinone oxidoreductase 75 kDa subunit, mitochondrial OS=Homo sapiens OX=9606 GN=NDUFS1	42	-0.0585244	-1.26407	0.216384
sp|P00761|TRYP_PIG_contaminant		Trypsin OS=Sus scrofa PE=1 SV=1	5	-0.620738	-1.26434	0.21644
sp|P28702-3|RXRB_HUMAN	RXRB	Isoform 2 of Retinoic acid receptor RXR-beta OS=Homo sapiens OX=9606 GN=RXRB	10	0.0817629	-1.26359	0.216465
sp|Q15363|TMED2_HUMAN	TMED2	Transmembrane emp24 domain-containing protein 2 OS=Homo sapiens OX=9606 GN=TMED2 PE=1 SV=1	10	-0.138318	-1.26303	0.216752
sp|Q92817|EVPL_HUMAN	EVPL	Envoplakin OS=Homo sapiens OX=9606 GN=EVPL PE=1 SV=3	87	0.107844	-1.26279	0.216767
sp|Q9Y314|NOSIP_HUMAN	NOSIP	Nitric oxide synthase-interacting protein OS=Homo sapiens OX=9606 GN=NOSIP PE=1 SV=1	10	0.167549	-1.2629	0.216825
sp|Q96Q42|ALS2_HUMAN	ALS2	Alsin OS=Homo sapiens OX=9606 GN=ALS2 PE=1 SV=2	2	0.14994	-1.26163	0.217631
sp|Q9ULX6|AKP8L_HUMAN	AKAP8L	A-kinase anchor protein 8-like OS=Homo sapiens OX=9606 GN=AKAP8L PE=1 SV=4	23	0.159854	-1.25912	0.217765
tr|F8VVA7|F8VVA7_HUMAN	COPZ1	Coatomer subunit zeta OS=Homo sapiens OX=9606 GN=COPZ1 PE=1 SV=1	7	-0.237433	-1.2587	0.217767
sp|Q96A19|C102A_HUMAN	CCDC102A	Coiled-coil domain-containing protein 102A OS=Homo sapiens OX=9606 GN=CCDC102A PE=1 SV=2	1	0.195174	-1.26121	0.217786
sp|Q96E22|NGBR_HUMAN	NUS1	Dehydrodolichyl diphosphate synthase complex subunit NUS1 OS=Homo sapiens OX=9606 GN=NUS1 PE=1 SV=1	8	-0.0933116	-1.25996	0.217823
sp|O60637|TSN3_HUMAN	TSPAN3	Tetraspanin-3 OS=Homo sapiens OX=9606 GN=TSPAN3 PE=2 SV=1	2	-0.289807	-1.25925	0.217826
sp|O14975|S27A2_HUMAN	SLC27A2	Very long-chain acyl-CoA synthetase OS=Homo sapiens OX=9606 GN=SLC27A2 PE=1 SV=2	7	-0.0966988	-1.26009	0.217882
sp|Q16706|MA2A1_HUMAN	MAN2A1	Alpha-mannosidase 2 OS=Homo sapiens OX=9606 GN=MAN2A1 PE=1 SV=2	29	-0.0795193	-1.25946	0.217968
sp|Q9H845|ACAD9_HUMAN	ACAD9	Complex I assembly factor ACAD9, mitochondrial OS=Homo sapiens OX=9606 GN=ACAD9 PE=1 SV=1	29	-0.0645603	-1.26014	0.218023
tr|A0A494C1L5|A0A494C1L5_HUMAN	LRBA	Lipopolysaccharide-responsive and beige-like anchor protein OS=Homo sapiens OX=9606 GN=LRBA PE=1 SV=1	44	0.0739705	-1.25277	0.218028
sp|Q9NWT1|PK1IP_HUMAN	PAK1IP1	p21-activated protein kinase-interacting protein 1 OS=Homo sapiens OX=9606 GN=PAK1IP1 PE=1 SV=2	19	-0.103874	-1.26017	0.218165
sp|P48651|PTSS1_HUMAN	PTDSS1	Phosphatidylserine synthase 1 OS=Homo sapiens OX=9606 GN=PTDSS1 PE=1 SV=1	6	-0.389028	-1.25289	0.218167
sp|P11940|PABP1_HUMAN	PABPC1	Polyadenylate-binding protein 1 OS=Homo sapiens OX=9606 GN=PABPC1 PE=1 SV=2	55	0.144694	-1.25791	0.218271
sp|O00461|GOLI4_HUMAN	GOLIM4	Golgi integral membrane protein 4 OS=Homo sapiens OX=9606 GN=GOLIM4 PE=1 SV=1	22	-0.0984494	-1.25773	0.218279
sp|Q6NTF9-2|RHBD2_HUMAN	RHBDD2	Isoform 2 of Rhomboid domain-containing protein 2 OS=Homo sapiens OX=9606 GN=RHBDD2	2	-0.409519	-1.25453	0.218287
sp|P09493-10|TPM1_HUMAN	TPM1	Isoform 10 of Tropomyosin alpha-1 chain OS=Homo sapiens OX=9606 GN=TPM1	9	0.273254	-1.25067	0.218289
sp|Q8WUM9|S20A1_HUMAN	SLC20A1	Sodium-dependent phosphate transporter 1 OS=Homo sapiens OX=9606 GN=SLC20A1 PE=1 SV=1	7	-0.134124	-1.25293	0.218307
sp|P29084|T2EB_HUMAN	GTF2E2	Transcription initiation factor IIE subunit beta OS=Homo sapiens OX=9606 GN=GTF2E2 PE=1 SV=1	8	0.164851	-1.25093	0.21835
sp|Q9NQT5|EXOS3_HUMAN	EXOSC3	Exosome complex component RRP40 OS=Homo sapiens OX=9606 GN=EXOSC3 PE=1 SV=3	9	-0.165023	-1.25176	0.218402
sp|Q9Y2K7|KDM2A_HUMAN	KDM2A	Lysine-specific demethylase 2A OS=Homo sapiens OX=9606 GN=KDM2A PE=1 SV=3	34	-0.0753854	-1.25073	0.218427
sp|Q9NRG9|AAAS_HUMAN	AAAS	Aladin OS=Homo sapiens OX=9606 GN=AAAS PE=1 SV=1	23	-0.0525529	-1.25454	0.218427
sp|Q99590|SCAFB_HUMAN	SCAF11	Protein SCAF11 OS=Homo sapiens OX=9606 GN=SCAF11 PE=1 SV=2	39	-0.0993334	-1.2533	0.218447
sp|Q6YP21|KAT3_HUMAN	KYAT3	Kynurenine--oxoglutarate transaminase 3 OS=Homo sapiens OX=9606 GN=KYAT3 PE=1 SV=1	9	-0.120523	-1.25377	0.218469
sp|Q8IWB9-2|TEX2_HUMAN	TEX2	Isoform 2 of Testis-expressed protein 2 OS=Homo sapiens OX=9606 GN=TEX2	11	-0.102009	-1.2501	0.218473
tr|R4GMX3|R4GMX3_HUMAN	COMMD3-BMI1	COMMD3-BMI1 readthrough OS=Homo sapiens OX=9606 GN=COMMD3-BMI1 PE=4 SV=1	5	-0.252415	-1.25628	0.218486
sp|P04843|RPN1_HUMAN	RPN1	Dolichyl-diphosphooligosaccharide--protein glycosyltransferase subunit 1 OS=Homo sapiens OX=9606 GN=RPN1 PE=1 SV=1	72	-0.143891	-1.25096	0.218489
sp|Q9NXF7|DCA16_HUMAN	DCAF16	DDB1- and CUL4-associated factor 16 OS=Homo sapiens OX=9606 GN=DCAF16 PE=1 SV=1	6	0.143743	-1.25391	0.218529
sp|O00421-2|CCRL2_HUMAN	CCRL2	Isoform 2 of C-C chemokine receptor-like 2 OS=Homo sapiens OX=9606 GN=CCRL2	1	-0.678272	-1.25476	0.218567
tr|K7EPI4|K7EPI4_HUMAN	GFAP	Glial fibrillary acidic protein (Fragment) OS=Homo sapiens OX=9606 GN=GFAP PE=1 SV=2	4	0.973233	-1.24955	0.218618
sp|Q96EL3|RM53_HUMAN	MRPL53	39S ribosomal protein L53, mitochondrial OS=Homo sapiens OX=9606 GN=MRPL53 PE=1 SV=1	6	0.0837329	-1.2565	0.218626
sp|Q9H0T7|RAB17_HUMAN	RAB17	Ras-related protein Rab-17 OS=Homo sapiens OX=9606 GN=RAB17 PE=1 SV=2	7	-0.0711632	-1.25642	0.218627
sp|Q9Y365|STA10_HUMAN	STARD10	START domain-containing protein 10 OS=Homo sapiens OX=9606 GN=STARD10 PE=1 SV=2	1	-0.308357	-1.25096	0.218628
tr|H3BSS5|H3BSS5_HUMAN	KCTD5	BTB/POZ domain-containing protein KCTD5 OS=Homo sapiens OX=9606 GN=KCTD5 PE=1 SV=1	3	0.242739	-1.25583	0.218629
sp|Q9BQS8-4|FYCO1_HUMAN	FYCO1	Isoform 4 of FYVE and coiled-coil domain-containing protein 1 OS=Homo sapiens OX=9606 GN=FYCO1	27	0.0796467	-1.25566	0.21863
sp|P78332|RBM6_HUMAN	RBM6	RNA-binding protein 6 OS=Homo sapiens OX=9606 GN=RBM6 PE=1 SV=5	11	-0.0802275	-1.25484	0.218646
sp|Q9NWT6|HIF1N_HUMAN	HIF1AN	Hypoxia-inducible factor 1-alpha inhibitor OS=Homo sapiens OX=9606 GN=HIF1AN PE=1 SV=2	5	0.105073	-1.25535	0.218649
sp|Q12873-3|CHD3_HUMAN	CHD3	Isoform 3 of Chromodomain-helicase-DNA-binding protein 3 OS=Homo sapiens OX=9606 GN=CHD3	40	-0.108876	-1.25529	0.218657
sp|Q9BZZ5-2|API5_HUMAN	API5	Isoform 2 of Apoptosis inhibitor 5 OS=Homo sapiens OX=9606 GN=API5	1	0.304448	-1.25657	0.218767
sp|Q86YP4-3|P66A_HUMAN	GATAD2A	Isoform 3 of Transcriptional repressor p66-alpha OS=Homo sapiens OX=9606 GN=GATAD2A	31	-0.0816752	-1.25106	0.218768
sp|Q68CQ7|GL8D1_HUMAN	GLT8D1	Glycosyltransferase 8 domain-containing protein 1 OS=Homo sapiens OX=9606 GN=GLT8D1 PE=1 SV=2	4	-0.159105	-1.25485	0.218787
sp|Q9GZR7|DDX24_HUMAN	DDX24	ATP-dependent RNA helicase DDX24 OS=Homo sapiens OX=9606 GN=DDX24 PE=1 SV=1	34	-0.131821	-1.2479	0.218883
sp|Q13017|RHG05_HUMAN	ARHGAP5	Rho GTPase-activating protein 5 OS=Homo sapiens OX=9606 GN=ARHGAP5 PE=1 SV=2	13	0.0640237	-1.24811	0.218894
sp|Q9ULT0-4|TTC7A_HUMAN	TTC7A	Isoform 3 of Tetratricopeptide repeat protein 7A OS=Homo sapiens OX=9606 GN=TTC7A	12	-0.15189	-1.25663	0.218909
tr|A0A0D9SFG6|A0A0D9SFG6_HUMAN	CYTH2	Cytohesin-2 OS=Homo sapiens OX=9606 GN=CYTH2 PE=1 SV=1	5	0.220964	-1.248	0.218943
sp|Q9UKE5|TNIK_HUMAN	TNIK	TRAF2 and NCK-interacting protein kinase OS=Homo sapiens OX=9606 GN=TNIK PE=1 SV=1	12	-0.110797	-1.24811	0.219033
sp|Q0JRZ9|FCHO2_HUMAN	FCHO2	F-BAR domain only protein 2 OS=Homo sapiens OX=9606 GN=FCHO2 PE=1 SV=2	18	0.0848573	-1.24696	0.219223
sp|P49116-2|NR2C2_HUMAN	NR2C2	Isoform 2 of Nuclear receptor subfamily 2 group C member 2 OS=Homo sapiens OX=9606 GN=NR2C2	5	-0.0657616	-1.24619	0.219244
sp|Q9NX47|MARH5_HUMAN	2020-03-05	E3 ubiquitin-protein ligase MARCH5 OS=Homo sapiens OX=9606 GN=MARCH5 PE=1 SV=1	11	-0.12724	-1.24629	0.219246
sp|Q9Y490|TLN1_HUMAN	TLN1	Talin-1 OS=Homo sapiens OX=9606 GN=TLN1 PE=1 SV=3	150	0.0674826	-1.24603	0.219252
sp|Q9NR28|DBLOH_HUMAN	DIABLO	Diablo homolog, mitochondrial OS=Homo sapiens OX=9606 GN=DIABLO PE=1 SV=1	6	-0.177365	-1.24527	0.21926
sp|P20073|ANXA7_HUMAN	ANXA7	Annexin A7 OS=Homo sapiens OX=9606 GN=ANXA7 PE=1 SV=3	36	0.0707804	-1.24455	0.219402
sp|P35270|SPRE_HUMAN	SPR	Sepiapterin reductase OS=Homo sapiens OX=9606 GN=SPR PE=1 SV=1	18	0.0741316	-1.24459	0.219541
sp|O43464|HTRA2_HUMAN	HTRA2	Serine protease HTRA2, mitochondrial OS=Homo sapiens OX=9606 GN=HTRA2 PE=1 SV=2	6	-0.12481	-1.2442	0.219544
sp|P22223|CADH3_HUMAN	CDH3	Cadherin-3 OS=Homo sapiens OX=9606 GN=CDH3 PE=1 SV=2	9	-0.230629	-1.24306	0.220003
sp|P30419|NMT1_HUMAN	NMT1	Glycylpeptide N-tetradecanoyltransferase 1 OS=Homo sapiens OX=9606 GN=NMT1 PE=1 SV=2	18	0.0728235	-1.24288	0.22002
sp|Q14571|ITPR2_HUMAN	ITPR2	Inositol 1,4,5-trisphosphate receptor type 2 OS=Homo sapiens OX=9606 GN=ITPR2 PE=1 SV=2	27	-0.12978	-1.24157	0.22046
sp|P42166|LAP2A_HUMAN	TMPO	Lamina-associated polypeptide 2, isoform alpha OS=Homo sapiens OX=9606 GN=TMPO PE=1 SV=2	60	0.0635955	-1.2409	0.220799
sp|Q15149|PLEC_HUMAN	PLEC	Plectin OS=Homo sapiens OX=9606 GN=PLEC PE=1 SV=3	685	0.113844	-1.24076	0.220799
sp|Q96ST3|SIN3A_HUMAN	SIN3A	Paired amphipathic helix protein Sin3a OS=Homo sapiens OX=9606 GN=SIN3A PE=1 SV=2	45	-0.0725737	-1.24023	0.22103
sp|O14686-3|KMT2D_HUMAN	KMT2D	Isoform 3 of Histone-lysine N-methyltransferase 2D OS=Homo sapiens OX=9606 GN=KMT2D	21	-0.0812871	-1.23907	0.221684
sp|P41223|BUD31_HUMAN	BUD31	Protein BUD31 homolog OS=Homo sapiens OX=9606 GN=BUD31 PE=1 SV=2	8	-0.0771008	-1.23587	0.221962
tr|H0YHD9|H0YHD9_HUMAN	KRT72	Keratin, type II cytoskeletal 72 (Fragment) OS=Homo sapiens OX=9606 GN=KRT72 PE=1 SV=1	1	0.278684	-1.23602	0.222021
sp|Q13043|STK4_HUMAN	STK4	Serine/threonine-protein kinase 4 OS=Homo sapiens OX=9606 GN=STK4 PE=1 SV=2	4	0.183752	-1.23605	0.22216
sp|Q9H3J6|CL065_HUMAN	C12orf65	Probable peptide chain release factor C12orf65, mitochondrial OS=Homo sapiens OX=9606 GN=C12orf65 PE=2 SV=1	2	-0.149693	-1.2364	0.222299
sp|P56277|CMC4_HUMAN	CMC4	Cx9C motif-containing protein 4 OS=Homo sapiens OX=9606 GN=CMC4 PE=1 SV=1	3	-0.507339	-1.23713	0.222372
sp|Q66PJ3|AR6P4_HUMAN	ARL6IP4	ADP-ribosylation factor-like protein 6-interacting protein 4 OS=Homo sapiens OX=9606 GN=ARL6IP4 PE=1 SV=2	7	0.130109	-1.23647	0.222439
sp|Q9BUV8-5|RAB5I_HUMAN	RAB5IF	Isoform 5 of Uncharacterized protein RAB5IF OS=Homo sapiens OX=9606 GN=RAB5IF	1	-0.322933	-1.23415	0.222944
sp|P09012|SNRPA_HUMAN	SNRPA	U1 small nuclear ribonucleoprotein A OS=Homo sapiens OX=9606 GN=SNRPA PE=1 SV=3	20	-0.163991	-1.23428	0.222948
sp|Q9H4G4|GAPR1_HUMAN	GLIPR2	Golgi-associated plant pathogenesis-related protein 1 OS=Homo sapiens OX=9606 GN=GLIPR2 PE=1 SV=3	4	-0.188138	-1.22956	0.22306
tr|A0A1B0GVL4|A0A1B0GVL4_HUMAN	FAM193A	Protein FAM193A OS=Homo sapiens OX=9606 GN=FAM193A PE=1 SV=1	1	0.268067	-1.23169	0.223167
sp|Q14669-2|TRIPC_HUMAN	TRIP12	Isoform 2 of E3 ubiquitin-protein ligase TRIP12 OS=Homo sapiens OX=9606 GN=TRIP12	47	-0.174598	-1.22972	0.223198
sp|Q9NYF8|BCLF1_HUMAN	BCLAF1	Bcl-2-associated transcription factor 1 OS=Homo sapiens OX=9606 GN=BCLAF1 PE=1 SV=2	52	-0.117647	-1.23215	0.22322
sp|P25685|DNJB1_HUMAN	DNAJB1	DnaJ homolog subfamily B member 1 OS=Homo sapiens OX=9606 GN=DNAJB1 PE=1 SV=4	28	0.107144	-1.23184	0.223226
tr|F8WD26|F8WD26_HUMAN	LMO7	LIM domain only protein 7 OS=Homo sapiens OX=9606 GN=LMO7 PE=1 SV=2	79	-0.0678841	-1.22869	0.223254
sp|Q9Y5W7|SNX14_HUMAN	SNX14	Sorting nexin-14 OS=Homo sapiens OX=9606 GN=SNX14 PE=1 SV=3	7	-0.251805	-1.22987	0.223259
sp|Q9UGP5|DPOLL_HUMAN	POLL	DNA polymerase lambda OS=Homo sapiens OX=9606 GN=POLL PE=1 SV=1	2	0.197324	-1.22841	0.223262
tr|H3BP20|H3BP20_HUMAN	HEXA	Beta-hexosaminidase OS=Homo sapiens OX=9606 GN=HEXA PE=1 SV=1	13	-0.076005	-1.23225	0.22336
sp|Q969X6|UTP4_HUMAN	UTP4	U3 small nucleolar RNA-associated protein 4 homolog OS=Homo sapiens OX=9606 GN=UTP4 PE=1 SV=1	27	-0.0791035	-1.2287	0.223392
sp|Q9NU53|GINM1_HUMAN	GINM1	Glycoprotein integral membrane protein 1 OS=Homo sapiens OX=9606 GN=GINM1 PE=2 SV=1	4	-0.0906264	-1.23007	0.223398
sp|Q8WUM4|PDC6I_HUMAN	PDCD6IP	Programmed cell death 6-interacting protein OS=Homo sapiens OX=9606 GN=PDCD6IP PE=1 SV=1	68	0.0977262	-1.23105	0.223416
sp|O60884|DNJA2_HUMAN	DNAJA2	DnaJ homolog subfamily A member 2 OS=Homo sapiens OX=9606 GN=DNAJA2 PE=1 SV=1	35	0.0838223	-1.23225	0.223499
sp|P49795|RGS19_HUMAN	RGS19	Regulator of G-protein signaling 19 OS=Homo sapiens OX=9606 GN=RGS19 PE=1 SV=1	9	-0.148747	-1.23018	0.223536
sp|Q9H0L4|CSTFT_HUMAN	CSTF2T	Cleavage stimulation factor subunit 2 tau variant OS=Homo sapiens OX=9606 GN=CSTF2T PE=1 SV=1	30	0.0481679	-1.23241	0.223561
sp|P53350|PLK1_HUMAN	PLK1	Serine/threonine-protein kinase PLK1 OS=Homo sapiens OX=9606 GN=PLK1 PE=1 SV=1	13	-0.0819362	-1.22419	0.223642
sp|O00754|MA2B1_HUMAN	MAN2B1	Lysosomal alpha-mannosidase OS=Homo sapiens OX=9606 GN=MAN2B1 PE=1 SV=3	7	-0.0753485	-1.23029	0.223675
sp|Q9H0E2|TOLIP_HUMAN	TOLLIP	Toll-interacting protein OS=Homo sapiens OX=9606 GN=TOLLIP PE=1 SV=1	9	0.0916688	-1.23048	0.223749
sp|Q96EM0|T3HPD_HUMAN	L3HYPDH	Trans-3-hydroxy-L-proline dehydratase OS=Homo sapiens OX=9606 GN=L3HYPDH PE=1 SV=2	1	0.115252	-1.22485	0.223767
sp|P51452|DUS3_HUMAN	DUSP3	Dual specificity protein phosphatase 3 OS=Homo sapiens OX=9606 GN=DUSP3 PE=1 SV=1	7	-0.428464	-1.22426	0.223779
sp|Q13099|IFT88_HUMAN	IFT88	Intraflagellar transport protein 88 homolog OS=Homo sapiens OX=9606 GN=IFT88 PE=1 SV=2	2	-0.141198	-1.22447	0.223782
sp|Q8TED0|UTP15_HUMAN	UTP15	U3 small nucleolar RNA-associated protein 15 homolog OS=Homo sapiens OX=9606 GN=UTP15 PE=1 SV=3	27	-0.0776224	-1.23036	0.223814
sp|Q96QC0|PP1RA_HUMAN	PPP1R10	Serine/threonine-protein phosphatase 1 regulatory subunit 10 OS=Homo sapiens OX=9606 GN=PPP1R10 PE=1 SV=1	29	-0.124277	-1.22662	0.223842
sp|Q9H074|PAIP1_HUMAN	PAIP1	Polyadenylate-binding protein-interacting protein 1 OS=Homo sapiens OX=9606 GN=PAIP1 PE=1 SV=1	12	0.0873556	-1.22242	0.223885
sp|Q14191|WRN_HUMAN	WRN	Werner syndrome ATP-dependent helicase OS=Homo sapiens OX=9606 GN=WRN PE=1 SV=2	12	0.0225684	-1.22492	0.223904
sp|O43747-2|AP1G1_HUMAN	AP1G1	Isoform 2 of AP-1 complex subunit gamma-1 OS=Homo sapiens OX=9606 GN=AP1G1	28	-0.176852	-1.22258	0.223907
sp|Q9NZ01|TECR_HUMAN	TECR	Very-long-chain enoyl-CoA reductase OS=Homo sapiens OX=9606 GN=TECR PE=1 SV=1	17	-0.221265	-1.22666	0.223924
sp|Q9Y4D7|PLXD1_HUMAN	PLXND1	Plexin-D1 OS=Homo sapiens OX=9606 GN=PLXND1 PE=1 SV=3	8	-0.190025	-1.22284	0.223929
sp|P46734-3|MP2K3_HUMAN	MAP2K3	Isoform 2 of Dual specificity mitogen-activated protein kinase kinase 3 OS=Homo sapiens OX=9606 GN=MAP2K3	13	0.0814873	-1.22689	0.223946
sp|P49458|SRP09_HUMAN	SRP9	Signal recognition particle 9 kDa protein OS=Homo sapiens OX=9606 GN=SRP9 PE=1 SV=2	16	0.161125	-1.22544	0.223956
sp|Q86UY8|NT5D3_HUMAN	NT5DC3	5'-nucleotidase domain-containing protein 3 OS=Homo sapiens OX=9606 GN=NT5DC3 PE=1 SV=1	10	-0.120391	-1.22305	0.224
sp|P01111|RASN_HUMAN	NRAS	GTPase NRas OS=Homo sapiens OX=9606 GN=NRAS PE=1 SV=1	17	-0.100224	-1.22496	0.224042
sp|Q96E29|MTEF3_HUMAN	MTERF3	Transcription termination factor 3, mitochondrial OS=Homo sapiens OX=9606 GN=MTERF3 PE=1 SV=2	12	-0.0655305	-1.22506	0.224047
sp|P05026|AT1B1_HUMAN	ATP1B1	Sodium/potassium-transporting ATPase subunit beta-1 OS=Homo sapiens OX=9606 GN=ATP1B1 PE=1 SV=1	12	-0.0856419	-1.22568	0.224094
sp|Q6PFW1|VIP1_HUMAN	PPIP5K1	Inositol hexakisphosphate and diphosphoinositol-pentakisphosphate kinase 1 OS=Homo sapiens OX=9606 GN=PPIP5K1 PE=1 SV=1	4	-0.203765	-1.2221	0.224164
sp|A0A024RBG1|NUD4B_HUMAN	NUDT4B	Diphosphoinositol polyphosphate phosphohydrolase NUDT4B OS=Homo sapiens OX=9606 GN=NUDT4B PE=3 SV=1	5	-0.201708	-1.22597	0.224175
sp|Q9UKI2|BORG2_HUMAN	CDC42EP3	Cdc42 effector protein 3 OS=Homo sapiens OX=9606 GN=CDC42EP3 PE=1 SV=1	3	0.368701	-1.22155	0.224205
sp|O00566|MPP10_HUMAN	MPHOSPH10	U3 small nucleolar ribonucleoprotein protein MPP10 OS=Homo sapiens OX=9606 GN=MPHOSPH10 PE=1 SV=2	21	-0.0807088	-1.22157	0.224283
sp|P62745|RHOB_HUMAN	RHOB	Rho-related GTP-binding protein RhoB OS=Homo sapiens OX=9606 GN=RHOB PE=1 SV=1	3	0.112599	-1.21998	0.22536
sp|P11233|RALA_HUMAN	RALA	Ras-related protein Ral-A OS=Homo sapiens OX=9606 GN=RALA PE=1 SV=1	6	-0.0684678	-1.21944	0.225526
sp|Q96HS1|PGAM5_HUMAN	PGAM5	Serine/threonine-protein phosphatase PGAM5, mitochondrial OS=Homo sapiens OX=9606 GN=PGAM5 PE=1 SV=2	44	-0.0635897	-1.21961	0.225531
sp|Q9Y2T3|GUAD_HUMAN	GDA	Guanine deaminase OS=Homo sapiens OX=9606 GN=GDA PE=1 SV=1	1	0.598206	-1.21898	0.225563
sp|Q9NZJ5|E2AK3_HUMAN	EIF2AK3	Eukaryotic translation initiation factor 2-alpha kinase 3 OS=Homo sapiens OX=9606 GN=EIF2AK3 PE=1 SV=3	3	-0.175513	-1.2191	0.225568
sp|Q9H920|RN121_HUMAN	RNF121	RING finger protein 121 OS=Homo sapiens OX=9606 GN=RNF121 PE=1 SV=1	3	-0.261344	-1.21689	0.225619
sp|Q9BWD1|THIC_HUMAN	ACAT2	Acetyl-CoA acetyltransferase, cytosolic OS=Homo sapiens OX=9606 GN=ACAT2 PE=1 SV=2	30	0.0832211	-1.21969	0.225669
sp|O14757|CHK1_HUMAN	CHEK1	Serine/threonine-protein kinase Chk1 OS=Homo sapiens OX=9606 GN=CHEK1 PE=1 SV=2	16	0.166533	-1.21746	0.225698
sp|Q9Y5Z7|HCFC2_HUMAN	HCFC2	Host cell factor 2 OS=Homo sapiens OX=9606 GN=HCFC2 PE=1 SV=1	6	0.0830154	-1.21768	0.22576
sp|O43422|P52K_HUMAN	THAP12	52 kDa repressor of the inhibitor of the protein kinase OS=Homo sapiens OX=9606 GN=THAP12 PE=1 SV=2	11	-0.0934827	-1.21576	0.225799
sp|Q8NBK3|SUMF1_HUMAN	SUMF1	Formylglycine-generating enzyme OS=Homo sapiens OX=9606 GN=SUMF1 PE=1 SV=3	7	0.0594365	-1.21525	0.225873
tr|A0A1W2PPN1|A0A1W2PPN1_HUMAN	MICA	MHC class I polypeptide-related sequence A OS=Homo sapiens OX=9606 GN=MICA PE=1 SV=1	3	-0.203436	-1.21801	0.225897
sp|Q8IWR0|Z3H7A_HUMAN	ZC3H7A	Zinc finger CCCH domain-containing protein 7A OS=Homo sapiens OX=9606 GN=ZC3H7A PE=1 SV=1	10	0.103946	-1.21579	0.225936
sp|Q5T5X7|BEND3_HUMAN	BEND3	BEN domain-containing protein 3 OS=Homo sapiens OX=9606 GN=BEND3 PE=1 SV=1	13	-0.0849117	-1.21364	0.226345
sp|Q96KC8|DNJC1_HUMAN	DNAJC1	DnaJ homolog subfamily C member 1 OS=Homo sapiens OX=9606 GN=DNAJC1 PE=1 SV=1	4	-0.0676066	-1.21376	0.226405
sp|Q13627|DYR1A_HUMAN	DYRK1A	Dual specificity tyrosine-phosphorylation-regulated kinase 1A OS=Homo sapiens OX=9606 GN=DYRK1A PE=1 SV=2	7	0.112712	-1.21412	0.226542
sp|Q8NC56|LEMD2_HUMAN	LEMD2	LEM domain-containing protein 2 OS=Homo sapiens OX=9606 GN=LEMD2 PE=1 SV=1	15	-0.136572	-1.2125	0.226668
sp|Q5SSJ5|HP1B3_HUMAN	HP1BP3	Heterochromatin protein 1-binding protein 3 OS=Homo sapiens OX=9606 GN=HP1BP3 PE=1 SV=1	30	-0.154004	-1.21315	0.226684
sp|Q96JB5-4|CK5P3_HUMAN	CDK5RAP3	Isoform 4 of CDK5 regulatory subunit-associated protein 3 OS=Homo sapiens OX=9606 GN=CDK5RAP3	20	-0.0758212	-1.21214	0.226857
sp|Q86UW6|N4BP2_HUMAN	N4BP2	NEDD4-binding protein 2 OS=Homo sapiens OX=9606 GN=N4BP2 PE=1 SV=2	8	0.177279	-1.21109	0.227126
sp|O60826|CCD22_HUMAN	CCDC22	Coiled-coil domain-containing protein 22 OS=Homo sapiens OX=9606 GN=CCDC22 PE=1 SV=1	13	0.0692819	-1.2116	0.227186
sp|Q05655-2|KPCD_HUMAN	PRKCD	Isoform 2 of Protein kinase C delta type OS=Homo sapiens OX=9606 GN=PRKCD	3	-0.185732	-1.2086	0.227212
sp|P56589|PEX3_HUMAN	PEX3	Peroxisomal biogenesis factor 3 OS=Homo sapiens OX=9606 GN=PEX3 PE=1 SV=1	14	-0.0589393	-1.21072	0.227257
sp|Q01804|OTUD4_HUMAN	OTUD4	OTU domain-containing protein 4 OS=Homo sapiens OX=9606 GN=OTUD4 PE=1 SV=4	10	0.0892223	-1.21143	0.227263
sp|Q9NWS0|PIHD1_HUMAN	PIH1D1	PIH1 domain-containing protein 1 OS=Homo sapiens OX=9606 GN=PIH1D1 PE=1 SV=1	8	0.156034	-1.21086	0.227339
tr|A0A2R8YG42|A0A2R8YG42_HUMAN	ARHGEF7	Rho guanine nucleotide exchange factor 7 OS=Homo sapiens OX=9606 GN=ARHGEF7 PE=1 SV=1	24	0.0781072	-1.20874	0.227348
sp|Q9H0W9|CK054_HUMAN	C11orf54	Ester hydrolase C11orf54 OS=Homo sapiens OX=9606 GN=C11orf54 PE=1 SV=1	8	0.274673	-1.20885	0.227352
sp|Q9BVV7|TIM21_HUMAN	TIMM21	Mitochondrial import inner membrane translocase subunit Tim21 OS=Homo sapiens OX=9606 GN=TIMM21 PE=1 SV=1	3	-0.128587	-1.20796	0.227413
sp|Q9UQ35|SRRM2_HUMAN	SRRM2	Serine/arginine repetitive matrix protein 2 OS=Homo sapiens OX=9606 GN=SRRM2 PE=1 SV=2	82	-0.142017	-1.20888	0.227431
sp|Q9BTE7|DCNL5_HUMAN	DCUN1D5	DCN1-like protein 5 OS=Homo sapiens OX=9606 GN=DCUN1D5 PE=1 SV=1	14	0.116004	-1.20816	0.227475
sp|P16083|NQO2_HUMAN	NQO2	Ribosyldihydronicotinamide dehydrogenase [quinone] OS=Homo sapiens OX=9606 GN=NQO2 PE=1 SV=5	5	0.260665	-1.20591	0.227494
sp|P00533|EGFR_HUMAN	EGFR	Epidermal growth factor receptor OS=Homo sapiens OX=9606 GN=EGFR PE=1 SV=2	39	-0.144501	-1.20624	0.227515
sp|Q96GQ7|DDX27_HUMAN	DDX27	Probable ATP-dependent RNA helicase DDX27 OS=Homo sapiens OX=9606 GN=DDX27 PE=1 SV=2	58	-0.0956418	-1.209	0.227567
sp|Q8N1B4|VPS52_HUMAN	VPS52	Vacuolar protein sorting-associated protein 52 homolog OS=Homo sapiens OX=9606 GN=VPS52 PE=1 SV=1	8	0.0734809	-1.20606	0.227572
sp|Q9GZR1|SENP6_HUMAN	SENP6	Sentrin-specific protease 6 OS=Homo sapiens OX=9606 GN=SENP6 PE=1 SV=2	10	0.0953217	-1.20635	0.227593
tr|E9PLM6|E9PLM6_HUMAN	MDK	Midkine OS=Homo sapiens OX=9606 GN=MDK PE=1 SV=1	6	0.130661	-1.20645	0.227655
sp|Q8WXA3-1|RUFY2_HUMAN	RUFY2	Isoform 5 of RUN and FYVE domain-containing protein 2 OS=Homo sapiens OX=9606 GN=RUFY2	16	0.0675894	-1.2096	0.227674
sp|Q14C86-6|GAPD1_HUMAN	GAPVD1	Isoform 6 of GTPase-activating protein and VPS9 domain-containing protein 1 OS=Homo sapiens OX=9606 GN=GAPVD1	36	0.0956545	-1.21008	0.22768
tr|J3KQL8|J3KQL8_HUMAN	APOL2	Apolipoprotein L2 OS=Homo sapiens OX=9606 GN=APOL2 PE=1 SV=2	12	-0.0986525	-1.20685	0.227686
sp|Q01105|SET_HUMAN	SET	Protein SET OS=Homo sapiens OX=9606 GN=SET PE=1 SV=3	62	0.262668	-1.20903	0.227703
sp|Q99933|BAG1_HUMAN	BAG1	BAG family molecular chaperone regulator 1 OS=Homo sapiens OX=9606 GN=BAG1 PE=1 SV=4	6	0.196928	-1.20931	0.227782
sp|Q9UK73|FEM1B_HUMAN	FEM1B	Protein fem-1 homolog B OS=Homo sapiens OX=9606 GN=FEM1B PE=1 SV=1	4	-0.38054	-1.20649	0.22779
sp|Q9Y6Y8|S23IP_HUMAN	SEC23IP	SEC23-interacting protein OS=Homo sapiens OX=9606 GN=SEC23IP PE=1 SV=1	34	0.0857271	-1.20962	0.22781
sp|Q9NQW6|ANLN_HUMAN	ANLN	Anillin OS=Homo sapiens OX=9606 GN=ANLN PE=1 SV=2	79	0.0553252	-1.20699	0.227821
sp|P29317|EPHA2_HUMAN	EPHA2	Ephrin type-A receptor 2 OS=Homo sapiens OX=9606 GN=EPHA2 PE=1 SV=2	66	-0.12642	-1.20999	0.227882
sp|Q9Y6K9-2|NEMO_HUMAN	IKBKG	Isoform 2 of NF-kappa-B essential modulator OS=Homo sapiens OX=9606 GN=IKBKG	9	0.134334	-1.20472	0.228237
sp|Q5UIP0|RIF1_HUMAN	RIF1	Telomere-associated protein RIF1 OS=Homo sapiens OX=9606 GN=RIF1 PE=1 SV=2	80	-0.173373	-1.20397	0.228562
sp|Q5H9U9|DDX6L_HUMAN	DDX60L	Probable ATP-dependent RNA helicase DDX60-like OS=Homo sapiens OX=9606 GN=DDX60L PE=2 SV=2	11	-0.0764322	-1.20405	0.228633
sp|Q15691|MARE1_HUMAN	MAPRE1	Microtubule-associated protein RP/EB family member 1 OS=Homo sapiens OX=9606 GN=MAPRE1 PE=1 SV=3	29	0.131777	-1.20194	0.228926
tr|A0A087WX23|A0A087WX23_HUMAN	PEG10	Retrotransposon-derived protein PEG10 OS=Homo sapiens OX=9606 GN=PEG10 PE=1 SV=1	10	0.0885738	-1.20285	0.228937
sp|Q8NBM8|PCYXL_HUMAN	PCYOX1L	Prenylcysteine oxidase-like OS=Homo sapiens OX=9606 GN=PCYOX1L PE=1 SV=2	2	-0.169913	-1.20324	0.22894
sp|Q9NXC5|MIO_HUMAN	MIOS	GATOR complex protein MIOS OS=Homo sapiens OX=9606 GN=MIOS PE=1 SV=2	8	0.110559	-1.20306	0.229008
sp|Q86UP2|KTN1_HUMAN	KTN1	Kinectin OS=Homo sapiens OX=9606 GN=KTN1 PE=1 SV=1	90	-0.062219	-1.20199	0.229061
sp|Q6GMV2|SMYD5_HUMAN	SMYD5	SET and MYND domain-containing protein 5 OS=Homo sapiens OX=9606 GN=SMYD5 PE=1 SV=2	6	0.150421	-1.20133	0.229181
sp|O95857|TSN13_HUMAN	TSPAN13	Tetraspanin-13 OS=Homo sapiens OX=9606 GN=TSPAN13 PE=2 SV=1	1	-0.275184	-1.20099	0.229184
sp|Q9NSD9|SYFB_HUMAN	FARSB	Phenylalanine--tRNA ligase beta subunit OS=Homo sapiens OX=9606 GN=FARSB PE=1 SV=3	46	0.105405	-1.20059	0.229219
sp|Q86WR0|CCD25_HUMAN	CCDC25	Coiled-coil domain-containing protein 25 OS=Homo sapiens OX=9606 GN=CCDC25 PE=1 SV=2	16	0.137855	-1.20103	0.229246
sp|Q9BSB4|ATGA1_HUMAN	ATG101	Autophagy-related protein 101 OS=Homo sapiens OX=9606 GN=ATG101 PE=1 SV=1	10	0.118952	-1.19944	0.229915
sp|Q5JRA6|TGO1_HUMAN	MIA3	Transport and Golgi organization protein 1 homolog OS=Homo sapiens OX=9606 GN=MIA3 PE=1 SV=1	30	-0.100604	-1.19817	0.230441
tr|E7ESA6|E7ESA6_HUMAN	PTK2	Focal adhesion kinase 1 OS=Homo sapiens OX=9606 GN=PTK2 PE=1 SV=1	37	0.0521768	-1.19752	0.230748
sp|Q9UDY4|DNJB4_HUMAN	DNAJB4	DnaJ homolog subfamily B member 4 OS=Homo sapiens OX=9606 GN=DNAJB4 PE=1 SV=1	4	0.0870574	-1.19247	0.230844
sp|Q14157-5|UBP2L_HUMAN	UBAP2L	Isoform 5 of Ubiquitin-associated protein 2-like OS=Homo sapiens OX=9606 GN=UBAP2L	26	0.0817251	-1.19709	0.230881
sp|Q9NXK8|FXL12_HUMAN	FBXL12	F-box/LRR-repeat protein 12 OS=Homo sapiens OX=9606 GN=FBXL12 PE=1 SV=1	2	0.210708	-1.19423	0.230927
sp|Q9Y5M8|SRPRB_HUMAN	SRPRB	Signal recognition particle receptor subunit beta OS=Homo sapiens OX=9606 GN=SRPRB PE=1 SV=3	26	-0.148096	-1.19369	0.230928
sp|Q13555-6|KCC2G_HUMAN	CAMK2G	Isoform 6 of Calcium/calmodulin-dependent protein kinase type II subunit gamma OS=Homo sapiens OX=9606 GN=CAMK2G	17	0.0854702	-1.19176	0.230969
sp|P13056|NR2C1_HUMAN	NR2C1	Nuclear receptor subfamily 2 group C member 1 OS=Homo sapiens OX=9606 GN=NR2C1 PE=1 SV=2	11	0.13822	-1.19251	0.230979
tr|K7ELC2|K7ELC2_HUMAN	RPS15	40S ribosomal protein S15 OS=Homo sapiens OX=9606 GN=RPS15 PE=1 SV=1	24	0.111362	-1.19484	0.230986
sp|P21359|NF1_HUMAN	NF1	Neurofibromin OS=Homo sapiens OX=9606 GN=NF1 PE=1 SV=2	33	-0.063358	-1.19338	0.230994
sp|Q9NQ88|TIGAR_HUMAN	TIGAR	Fructose-2,6-bisphosphatase TIGAR OS=Homo sapiens OX=9606 GN=TIGAR PE=1 SV=1	22	0.0891755	-1.19633	0.231006
sp|Q9P2E5|CHPF2_HUMAN	CHPF2	Chondroitin sulfate glucuronyltransferase OS=Homo sapiens OX=9606 GN=CHPF2 PE=2 SV=2	4	-0.166007	-1.19639	0.231011
sp|P55268|LAMB2_HUMAN	LAMB2	Laminin subunit beta-2 OS=Homo sapiens OX=9606 GN=LAMB2 PE=1 SV=2	12	-0.0604995	-1.19187	0.231029
sp|O75369-8|FLNB_HUMAN	FLNB	Isoform 8 of Filamin-B OS=Homo sapiens OX=9606 GN=FLNB	311	0.10393	-1.19423	0.231062
tr|A0A0G2JNU3|A0A0G2JNU3_HUMAN	BDP1	Transcription factor TFIIIB component B'' homolog OS=Homo sapiens OX=9606 GN=BDP1 PE=1 SV=1	10	-0.125038	-1.19501	0.231067
sp|Q96B01|R51A1_HUMAN	RAD51AP1	RAD51-associated protein 1 OS=Homo sapiens OX=9606 GN=RAD51AP1 PE=1 SV=1	9	0.0892048	-1.1946	0.231071
sp|Q96KP1|EXOC2_HUMAN	EXOC2	Exocyst complex component 2 OS=Homo sapiens OX=9606 GN=EXOC2 PE=1 SV=1	15	-0.114482	-1.19564	0.231073
sp|O95625|ZBT11_HUMAN	ZBTB11	Zinc finger and BTB domain-containing protein 11 OS=Homo sapiens OX=9606 GN=ZBTB11 PE=1 SV=2	13	-0.109353	-1.19252	0.231114
tr|H7C5G9|H7C5G9_HUMAN	SLMAP	Sarcolemmal membrane-associated protein (Fragment) OS=Homo sapiens OX=9606 GN=SLMAP PE=1 SV=1	1	-0.105832	-1.19574	0.231146
sp|P14923|PLAK_HUMAN_contaminant	JUP	Junction plakoglobin OS=Homo sapiens GN=JUP PE=1 SV=3	66	-0.103724	-1.19268	0.231186
sp|P52701|MSH6_HUMAN	MSH6	DNA mismatch repair protein Msh6 OS=Homo sapiens OX=9606 GN=MSH6 PE=1 SV=2	57	0.073974	-1.19519	0.231203
sp|Q96DX7|TRI44_HUMAN	TRIM44	Tripartite motif-containing protein 44 OS=Homo sapiens OX=9606 GN=TRIM44 PE=1 SV=1	4	0.198037	-1.1904	0.231998
sp|Q6P4A8|PLBL1_HUMAN	PLBD1	Phospholipase B-like 1 OS=Homo sapiens OX=9606 GN=PLBD1 PE=1 SV=2	13	-0.0929368	-1.19053	0.232005
sp|Q96FZ5|CKLF7_HUMAN	CMTM7	CKLF-like MARVEL transmembrane domain-containing protein 7 OS=Homo sapiens OX=9606 GN=CMTM7 PE=2 SV=1	2	-0.336372	-1.18916	0.232583
sp|Q6N063|OGFD2_HUMAN	OGFOD2	2-oxoglutarate and iron-dependent oxygenase domain-containing protein 2 OS=Homo sapiens OX=9606 GN=OGFOD2 PE=2 SV=2	1	-0.398972	-1.18918	0.232718
sp|O00267-2|SPT5H_HUMAN	SUPT5H	Isoform 2 of Transcription elongation factor SPT5 OS=Homo sapiens OX=9606 GN=SUPT5H	37	0.0984866	-1.18872	0.232856
sp|A6NHL2|TBAL3_HUMAN	TUBAL3	Tubulin alpha chain-like 3 OS=Homo sapiens OX=9606 GN=TUBAL3 PE=1 SV=2	1	-0.56009	-1.18719	0.233012
sp|Q8N5F7|NKAP_HUMAN	NKAP	NF-kappa-B-activating protein OS=Homo sapiens OX=9606 GN=NKAP PE=1 SV=1	9	-0.0757478	-1.18667	0.23312
sp|O75386-2|TULP3_HUMAN	TULP3	Isoform 2 of Tubby-related protein 3 OS=Homo sapiens OX=9606 GN=TULP3	12	0.118404	-1.1872	0.233147
sp|P62917|RL8_HUMAN	RPL8	60S ribosomal protein L8 OS=Homo sapiens OX=9606 GN=RPL8 PE=1 SV=2	54	0.123799	-1.18604	0.23319
sp|Q6DKI1|RL7L_HUMAN	RPL7L1	60S ribosomal protein L7-like 1 OS=Homo sapiens OX=9606 GN=RPL7L1 PE=1 SV=2	13	-0.182197	-1.18823	0.233194
sp|Q14642|I5P1_HUMAN	INPP5A	Inositol polyphosphate-5-phosphatase A OS=Homo sapiens OX=9606 GN=INPP5A PE=1 SV=1	2	-0.114234	-1.18617	0.233197
sp|Q70Z53-3|F10C1_HUMAN	FRA10AC1	Isoform 3 of Protein FRA10AC1 OS=Homo sapiens OX=9606 GN=FRA10AC1	4	0.192672	-1.18735	0.233282
sp|P50991|TCPD_HUMAN	CCT4	T-complex protein 1 subunit delta OS=Homo sapiens OX=9606 GN=CCT4 PE=1 SV=4	112	0.103939	-1.18621	0.233332
sp|Q9UBT2|SAE2_HUMAN	UBA2	SUMO-activating enzyme subunit 2 OS=Homo sapiens OX=9606 GN=UBA2 PE=1 SV=2	28	0.0942707	-1.18754	0.233354
sp|O43251-8|RFOX2_HUMAN	RBFOX2	Isoform 8 of RNA binding protein fox-1 homolog 2 OS=Homo sapiens OX=9606 GN=RBFOX2	7	-0.134583	-1.18756	0.233489
sp|Q5JPE7|NOMO2_HUMAN	NOMO2	Nodal modulator 2 OS=Homo sapiens OX=9606 GN=NOMO2 PE=1 SV=1	3	-0.265089	-1.18761	0.233625
sp|Q5T653|RM02_HUMAN	MRPL2	39S ribosomal protein L2, mitochondrial OS=Homo sapiens OX=9606 GN=MRPL2 PE=1 SV=2	8	-0.0886167	-1.1847	0.233832
sp|Q8NFV4|ABHDB_HUMAN	ABHD11	Protein ABHD11 OS=Homo sapiens OX=9606 GN=ABHD11 PE=1 SV=1	10	-0.0829296	-1.1844	0.233833
sp|O75955|FLOT1_HUMAN	FLOT1	Flotillin-1 OS=Homo sapiens OX=9606 GN=FLOT1 PE=1 SV=3	26	-0.0400263	-1.18412	0.233841
sp|Q9BXV9|GON7_HUMAN	GON7	EKC/KEOPS complex subunit GON7 OS=Homo sapiens OX=9606 GN=GON7 PE=1 SV=2	1	0.284656	-1.18375	0.233842
sp|Q9Y5X3|SNX5_HUMAN	SNX5	Sorting nexin-5 OS=Homo sapiens OX=9606 GN=SNX5 PE=1 SV=1	18	0.1357	-1.18264	0.233867
sp|Q8NAT1|PMGT2_HUMAN	POMGNT2	Protein O-linked-mannose beta-1,4-N-acetylglucosaminyltransferase 2 OS=Homo sapiens OX=9606 GN=POMGNT2 PE=1 SV=1	6	-0.112931	-1.18333	0.233897
sp|P15336|ATF2_HUMAN	ATF2	Cyclic AMP-dependent transcription factor ATF-2 OS=Homo sapiens OX=9606 GN=ATF2 PE=1 SV=4	6	-0.0737683	-1.18233	0.233992
sp|Q6MZP7|LIN54_HUMAN	LIN54	Protein lin-54 homolog OS=Homo sapiens OX=9606 GN=LIN54 PE=1 SV=3	6	0.0670115	-1.18282	0.234001
sp|Q9NSI2|F207A_HUMAN	FAM207A	Protein FAM207A OS=Homo sapiens OX=9606 GN=FAM207A PE=1 SV=2	12	-0.112591	-1.1807	0.234246
sp|Q68DA7-5|FMN1_HUMAN	FMN1	Isoform 5 of Formin-1 OS=Homo sapiens OX=9606 GN=FMN1	4	0.104219	-1.1811	0.234247
sp|Q9UJW0-3|DCTN4_HUMAN	DCTN4	Isoform 3 of Dynactin subunit 4 OS=Homo sapiens OX=9606 GN=DCTN4	12	0.0521501	-1.18054	0.234254
sp|Q86VP6|CAND1_HUMAN	CAND1	Cullin-associated NEDD8-dissociated protein 1 OS=Homo sapiens OX=9606 GN=CAND1 PE=1 SV=2	61	0.0889874	-1.18147	0.234321
sp|P41250|GARS_HUMAN	GARS1	Glycine--tRNA ligase OS=Homo sapiens OX=9606 GN=GARS1 PE=1 SV=3	46	0.0840629	-1.18111	0.234382
sp|Q8IZP0-9|ABI1_HUMAN	ABI1	Isoform 9 of Abl interactor 1 OS=Homo sapiens OX=9606 GN=ABI1	17	0.0346921	-1.17987	0.234468
sp|Q15853|USF2_HUMAN	USF2	Upstream stimulatory factor 2 OS=Homo sapiens OX=9606 GN=USF2 PE=1 SV=1	1	1.03127	-1.17883	0.23476		+
sp|Q9BTV4|TMM43_HUMAN	TMEM43	Transmembrane protein 43 OS=Homo sapiens OX=9606 GN=TMEM43 PE=1 SV=1	20	-0.111701	-1.17899	0.234769
sp|Q9NR12|PDLI7_HUMAN	PDLIM7	PDZ and LIM domain protein 7 OS=Homo sapiens OX=9606 GN=PDLIM7 PE=1 SV=1	34	0.0829935	-1.17918	0.234832
sp|P39748|FEN1_HUMAN	FEN1	Flap endonuclease 1 OS=Homo sapiens OX=9606 GN=FEN1 PE=1 SV=1	36	0.274756	-1.17836	0.234832
sp|Q96RD7|PANX1_HUMAN	PANX1	Pannexin-1 OS=Homo sapiens OX=9606 GN=PANX1 PE=1 SV=4	2	-0.143293	-1.17727	0.234974
tr|E7ERK9|E7ERK9_HUMAN	EIF2B4	Translation initiation factor eIF-2B subunit delta OS=Homo sapiens OX=9606 GN=EIF2B4 PE=1 SV=1	14	-0.0507294	-1.17765	0.234983
tr|A0A1B0GW05|A0A1B0GW05_HUMAN	DPY19L1	Probable C-mannosyltransferase DPY19L1 OS=Homo sapiens OX=9606 GN=DPY19L1 PE=1 SV=1	4	-0.138539	-1.17618	0.235376
tr|A0A0B4J1W0|A0A0B4J1W0_HUMAN	MED24	Mediator of RNA polymerase II transcription subunit 24 OS=Homo sapiens OX=9606 GN=MED24 PE=1 SV=1	24	-0.0468508	-1.17538	0.235827
sp|Q9UGU0|TCF20_HUMAN	TCF20	Transcription factor 20 OS=Homo sapiens OX=9606 GN=TCF20 PE=1 SV=3	16	-0.0822665	-1.17548	0.235852
sp|P49137|MAPK2_HUMAN	MAPKAPK2	MAP kinase-activated protein kinase 2 OS=Homo sapiens OX=9606 GN=MAPKAPK2 PE=1 SV=1	3	-0.446482	-1.17279	0.236708
sp|P49321|NASP_HUMAN	NASP	Nuclear autoantigenic sperm protein OS=Homo sapiens OX=9606 GN=NASP PE=1 SV=2	100	0.200919	-1.17245	0.236715
sp|P21964|COMT_HUMAN	COMT	Catechol O-methyltransferase OS=Homo sapiens OX=9606 GN=COMT PE=1 SV=2	26	0.0826426	-1.17395	0.236769
sp|Q9H1K0|RBNS5_HUMAN	RBSN	Rabenosyn-5 OS=Homo sapiens OX=9606 GN=RBSN PE=1 SV=2	8	0.110912	-1.17283	0.236788
sp|Q8N335|GPD1L_HUMAN	GPD1L	Glycerol-3-phosphate dehydrogenase 1-like protein OS=Homo sapiens OX=9606 GN=GPD1L PE=1 SV=1	3	0.0948977	-1.17297	0.236923
sp|P48509|CD151_HUMAN	CD151	CD151 antigen OS=Homo sapiens OX=9606 GN=CD151 PE=1 SV=3	4	-0.294081	-1.17032	0.237089
sp|Q9UJS0-2|CMC2_HUMAN	SLC25A13	Isoform 2 of Calcium-binding mitochondrial carrier protein Aralar2 OS=Homo sapiens OX=9606 GN=SLC25A13	27	-0.0703039	-1.17071	0.237102
sp|P00491|PNPH_HUMAN	PNP	Purine nucleoside phosphorylase OS=Homo sapiens OX=9606 GN=PNP PE=1 SV=2	26	0.108113	-1.17162	0.237154
sp|P18031|PTN1_HUMAN	PTPN1	Tyrosine-protein phosphatase non-receptor type 1 OS=Homo sapiens OX=9606 GN=PTPN1 PE=1 SV=1	31	-0.128612	-1.17054	0.237162
tr|A0A0A6YYK5|A0A0A6YYK5_HUMAN		Uncharacterized protein OS=Homo sapiens OX=9606 PE=4 SV=1	3	-0.163131	-1.1708	0.237236
sp|Q9Y5B8|NDK7_HUMAN	NME7	Nucleoside diphosphate kinase 7 OS=Homo sapiens OX=9606 GN=NME7 PE=1 SV=1	5	0.310117	-1.17093	0.237239
sp|Q86UE8|TLK2_HUMAN	TLK2	Serine/threonine-protein kinase tousled-like 2 OS=Homo sapiens OX=9606 GN=TLK2 PE=1 SV=2	7	0.528767	-1.17113	0.237319
sp|Q8WX93|PALLD_HUMAN	PALLD	Palladin OS=Homo sapiens OX=9606 GN=PALLD PE=1 SV=3	4	0.21827	-1.1686	0.237328
sp|P62937|PPIA_HUMAN	PPIA	Peptidyl-prolyl cis-trans isomerase A OS=Homo sapiens OX=9606 GN=PPIA PE=1 SV=2	122	0.0758349	-1.16877	0.237462
sp|P55263|ADK_HUMAN	ADK	Adenosine kinase OS=Homo sapiens OX=9606 GN=ADK PE=1 SV=2	40	0.144857	-1.16807	0.237462
sp|Q8TB61|S35B2_HUMAN	SLC35B2	Adenosine 3'-phospho 5'-phosphosulfate transporter 1 OS=Homo sapiens OX=9606 GN=SLC35B2 PE=1 SV=1	8	0.0928351	-1.16765	0.237504
tr|H3BQK9|H3BQK9_HUMAN	MACF1	Microtubule-actin cross-linking factor 1, isoforms 1/2/3/5 OS=Homo sapiens OX=9606 GN=MACF1 PE=1 SV=1	134	0.040789	-1.16718	0.237536
sp|Q658P3-2|STEA3_HUMAN	STEAP3	Isoform 2 of Metalloreductase STEAP3 OS=Homo sapiens OX=9606 GN=STEAP3	4	-0.0834824	-1.16829	0.237541
sp|Q9BV38|WDR18_HUMAN	WDR18	WD repeat-containing protein 18 OS=Homo sapiens OX=9606 GN=WDR18 PE=1 SV=2	10	-0.0811987	-1.16508	0.237554
sp|P61960|UFM1_HUMAN	UFM1	Ubiquitin-fold modifier 1 OS=Homo sapiens OX=9606 GN=UFM1 PE=1 SV=1	6	0.307605	-1.1673	0.237564
sp|Q9BVM2|DPCD_HUMAN	DPCD	Protein DPCD OS=Homo sapiens OX=9606 GN=DPCD PE=1 SV=2	3	0.0825647	-1.1668	0.237569
sp|O95865|DDAH2_HUMAN	DDAH2	N(G),N(G)-dimethylarginine dimethylaminohydrolase 2 OS=Homo sapiens OX=9606 GN=DDAH2 PE=1 SV=1	6	0.125659	-1.16589	0.237569
sp|O75340|PDCD6_HUMAN	PDCD6	Programmed cell death protein 6 OS=Homo sapiens OX=9606 GN=PDCD6 PE=1 SV=1	11	0.152252	-1.16884	0.237596
sp|O43663-4|PRC1_HUMAN	PRC1	Isoform 4 of Protein regulator of cytokinesis 1 OS=Homo sapiens OX=9606 GN=PRC1	38	0.0855951	-1.16529	0.237626
sp|Q8NCS4|TM35B_HUMAN	TMEM35B	Transmembrane protein 35B OS=Homo sapiens OX=9606 GN=TMEM35B PE=1 SV=1	1	-0.258413	-1.16602	0.237651
sp|Q9BSF8-2|BTBDA_HUMAN	BTBD10	Isoform 2 of BTB/POZ domain-containing protein 10 OS=Homo sapiens OX=9606 GN=BTBD10	2	0.384712	-1.16932	0.23766
tr|K7EJB5|K7EJB5_HUMAN	SNRPD2	Small nuclear ribonucleoprotein Sm D2 OS=Homo sapiens OX=9606 GN=SNRPD2 PE=1 SV=1	1	-0.699311	-1.16449	0.2377
sp|Q96HY7|DHTK1_HUMAN	DHTKD1	Probable 2-oxoglutarate dehydrogenase E1 component DHKTD1, mitochondrial OS=Homo sapiens OX=9606 GN=DHTKD1 PE=1 SV=2	26	-0.0599457	-1.16453	0.237833
sp|P05455|LA_HUMAN	SSB	Lupus La protein OS=Homo sapiens OX=9606 GN=SSB PE=1 SV=2	55	0.146347	-1.16401	0.237925
sp|Q9NWK9|BCD1_HUMAN	ZNHIT6	Box C/D snoRNA protein 1 OS=Homo sapiens OX=9606 GN=ZNHIT6 PE=1 SV=1	30	-0.0594336	-1.16251	0.238442
sp|Q5HYJ3|FA76B_HUMAN	FAM76B	Protein FAM76B OS=Homo sapiens OX=9606 GN=FAM76B PE=1 SV=3	7	0.247268	-1.16262	0.238522
sp|Q96I99|SUCB2_HUMAN	SUCLG2	Succinate--CoA ligase [GDP-forming] subunit beta, mitochondrial OS=Homo sapiens OX=9606 GN=SUCLG2 PE=1 SV=2	31	-0.0317844	-1.16267	0.238586
sp|Q96M27|PRRC1_HUMAN	PRRC1	Protein PRRC1 OS=Homo sapiens OX=9606 GN=PRRC1 PE=1 SV=1	16	0.12193	-1.16146	0.238941
sp|O60725|ICMT_HUMAN	ICMT	Protein-S-isoprenylcysteine O-methyltransferase OS=Homo sapiens OX=9606 GN=ICMT PE=1 SV=1	5	-0.116131	-1.16057	0.239008
sp|Q9NRH2|SNRK_HUMAN	SNRK	SNF-related serine/threonine-protein kinase OS=Homo sapiens OX=9606 GN=SNRK PE=1 SV=2	2	0.233358	-1.16068	0.239036
sp|Q14318|FKBP8_HUMAN	FKBP8	Peptidyl-prolyl cis-trans isomerase FKBP8 OS=Homo sapiens OX=9606 GN=FKBP8 PE=1 SV=2	1	-0.144557	-1.1611	0.23904
sp|Q9BPX3|CND3_HUMAN	NCAPG	Condensin complex subunit 3 OS=Homo sapiens OX=9606 GN=NCAPG PE=1 SV=1	28	-0.156539	-1.1595	0.239097
sp|Q6UN15|FIP1_HUMAN	FIP1L1	Pre-mRNA 3'-end-processing factor FIP1 OS=Homo sapiens OX=9606 GN=FIP1L1 PE=1 SV=1	14	-0.0560106	-1.15975	0.239176
sp|Q8TDB6|DTX3L_HUMAN	DTX3L	E3 ubiquitin-protein ligase DTX3L OS=Homo sapiens OX=9606 GN=DTX3L PE=1 SV=1	16	0.0648355	-1.15992	0.239249
sp|P35606|COPB2_HUMAN	COPB2	Coatomer subunit beta' OS=Homo sapiens OX=9606 GN=COPB2 PE=1 SV=2	55	0.110964	-1.15996	0.239253
sp|Q8N357|S35F6_HUMAN	SLC35F6	Solute carrier family 35 member F6 OS=Homo sapiens OX=9606 GN=SLC35F6 PE=1 SV=1	5	-0.126616	-1.15827	0.239329
sp|Q9HCE6|ARGAL_HUMAN	ARHGEF10L	Rho guanine nucleotide exchange factor 10-like protein OS=Homo sapiens OX=9606 GN=ARHGEF10L PE=1 SV=4	3	0.142549	-1.15739	0.239507
sp|Q9BQ95|ECSIT_HUMAN	ECSIT	Evolutionarily conserved signaling intermediate in Toll pathway, mitochondrial OS=Homo sapiens OX=9606 GN=ECSIT PE=1 SV=1	16	-0.0820522	-1.15649	0.239541
tr|B0YIW6|B0YIW6_HUMAN	ARCN1	Coatomer subunit delta OS=Homo sapiens OX=9606 GN=ARCN1 PE=1 SV=1	61	0.0832456	-1.15615	0.239559
sp|Q9Y2H0|DLGP4_HUMAN	DLGAP4	Disks large-associated protein 4 OS=Homo sapiens OX=9606 GN=DLGAP4 PE=1 SV=3	6	-0.181449	-1.15634	0.239581
sp|O60306|AQR_HUMAN	AQR	RNA helicase aquarius OS=Homo sapiens OX=9606 GN=AQR PE=1 SV=4	51	-0.135173	-1.1559	0.239608
sp|B5ME19|EIFCL_HUMAN	EIF3CL	Eukaryotic translation initiation factor 3 subunit C-like protein OS=Homo sapiens OX=9606 GN=EIF3CL PE=1 SV=1	46	0.092508	-1.15692	0.239622
sp|O43379-4|WDR62_HUMAN	WDR62	Isoform 4 of WD repeat-containing protein 62 OS=Homo sapiens OX=9606 GN=WDR62	9	0.173163	-1.1553	0.239672
sp|Q96EH3|MASU1_HUMAN	MALSU1	Mitochondrial assembly of ribosomal large subunit protein 1 OS=Homo sapiens OX=9606 GN=MALSU1 PE=1 SV=1	1	-0.283247	-1.15406	0.239788
sp|O14920|IKKB_HUMAN	IKBKB	Inhibitor of nuclear factor kappa-B kinase subunit beta OS=Homo sapiens OX=9606 GN=IKBKB PE=1 SV=1	6	-0.344241	-1.15343	0.239843
sp|Q9UJF2-2|NGAP_HUMAN	RASAL2	Isoform 2 of Ras GTPase-activating protein nGAP OS=Homo sapiens OX=9606 GN=RASAL2	8	0.0781457	-1.15414	0.239852
sp|P51114|FXR1_HUMAN	FXR1	Fragile X mental retardation syndrome-related protein 1 OS=Homo sapiens OX=9606 GN=FXR1 PE=1 SV=3	54	0.0717999	-1.15359	0.239854
sp|O00165-2|HAX1_HUMAN	HAX1	Isoform 2 of HCLS1-associated protein X-1 OS=Homo sapiens OX=9606 GN=HAX1	7	0.107612	-1.15315	0.239892
sp|Q8N4Q0|PTGR3_HUMAN	ZADH2	Prostaglandin reductase 3 OS=Homo sapiens OX=9606 GN=ZADH2 PE=1 SV=1	3	-0.354036	-1.15425	0.239985
sp|Q6YHU6|THADA_HUMAN	THADA	Thyroid adenoma-associated protein OS=Homo sapiens OX=9606 GN=THADA PE=1 SV=1	12	0.10675	-1.15435	0.240058
sp|Q8IWA0|WDR75_HUMAN	WDR75	WD repeat-containing protein 75 OS=Homo sapiens OX=9606 GN=WDR75 PE=1 SV=1	28	-0.13008	-1.15255	0.240137
sp|Q15022|SUZ12_HUMAN	SUZ12	Polycomb protein SUZ12 OS=Homo sapiens OX=9606 GN=SUZ12 PE=1 SV=3	17	-0.0767953	-1.1513	0.240782
sp|O95757|HS74L_HUMAN	HSPA4L	Heat shock 70 kDa protein 4L OS=Homo sapiens OX=9606 GN=HSPA4L PE=1 SV=3	39	0.081487	-1.15108	0.241007
sp|Q9Y6G9|DC1L1_HUMAN	DYNC1LI1	Cytoplasmic dynein 1 light intermediate chain 1 OS=Homo sapiens OX=9606 GN=DYNC1LI1 PE=1 SV=3	36	0.126975	-1.1506	0.241167
sp|Q76FK4|NOL8_HUMAN	NOL8	Nucleolar protein 8 OS=Homo sapiens OX=9606 GN=NOL8 PE=1 SV=1	28	-0.0913232	-1.14943	0.241369
sp|P78406|RAE1L_HUMAN	RAE1	mRNA export factor OS=Homo sapiens OX=9606 GN=RAE1 PE=1 SV=1	26	0.102919	-1.14888	0.241399
sp|Q9NVV4|PAPD1_HUMAN	MTPAP	Poly(A) RNA polymerase, mitochondrial OS=Homo sapiens OX=9606 GN=MTPAP PE=1 SV=1	12	-0.0704947	-1.14782	0.241833
sp|Q5VT52|RPRD2_HUMAN	RPRD2	Regulation of nuclear pre-mRNA domain-containing protein 2 OS=Homo sapiens OX=9606 GN=RPRD2 PE=1 SV=1	30	-0.0574045	-1.14744	0.242129
sp|Q02127|PYRD_HUMAN	DHODH	Dihydroorotate dehydrogenase (quinone), mitochondrial OS=Homo sapiens OX=9606 GN=DHODH PE=1 SV=3	11	-0.115547	-1.14696	0.242238
tr|A0A1X7SBS4|A0A1X7SBS4_HUMAN	TEAD3	Transcriptional enhancer factor TEF-5 OS=Homo sapiens OX=9606 GN=TEAD3 PE=1 SV=1	6	-0.130656	-1.14702	0.242244
sp|Q9UKF6|CPSF3_HUMAN	CPSF3	Cleavage and polyadenylation specificity factor subunit 3 OS=Homo sapiens OX=9606 GN=CPSF3 PE=1 SV=1	27	-0.0700738	-1.14671	0.242322
sp|O75477|ERLN1_HUMAN	ERLIN1	Erlin-1 OS=Homo sapiens OX=9606 GN=ERLIN1 PE=1 SV=2	17	-0.0780792	-1.14548	0.242829
sp|O94901-9|SUN1_HUMAN	SUN1	Isoform 9 of SUN domain-containing protein 1 OS=Homo sapiens OX=9606 GN=SUN1	32	-0.216854	-1.14554	0.242962
sp|O75787|RENR_HUMAN	ATP6AP2	Renin receptor OS=Homo sapiens OX=9606 GN=ATP6AP2 PE=1 SV=2	6	-0.077817	-1.14575	0.243036
sp|Q9UIQ6|LCAP_HUMAN	LNPEP	Leucyl-cystinyl aminopeptidase OS=Homo sapiens OX=9606 GN=LNPEP PE=1 SV=3	26	-0.210376	-1.13985	0.243446
sp|P43007|SATT_HUMAN	SLC1A4	Neutral amino acid transporter A OS=Homo sapiens OX=9606 GN=SLC1A4 PE=1 SV=1	1	-0.263118	-1.13988	0.243578
sp|O75794|CD123_HUMAN	CDC123	Cell division cycle protein 123 homolog OS=Homo sapiens OX=9606 GN=CDC123 PE=1 SV=1	8	0.0725924	-1.14171	0.243578
sp|P18846|ATF1_HUMAN	ATF1	Cyclic AMP-dependent transcription factor ATF-1 OS=Homo sapiens OX=9606 GN=ATF1 PE=1 SV=2	1	0.247459	-1.14183	0.243602
sp|P42167|LAP2B_HUMAN	TMPO	Lamina-associated polypeptide 2, isoforms beta/gamma OS=Homo sapiens OX=9606 GN=TMPO PE=1 SV=2	38	-0.271157	-1.13883	0.243641
sp|Q8NEZ2|VP37A_HUMAN	VPS37A	Vacuolar protein sorting-associated protein 37A OS=Homo sapiens OX=9606 GN=VPS37A PE=1 SV=1	6	0.091293	-1.14229	0.243647
sp|Q15436|SC23A_HUMAN	SEC23A	Protein transport protein Sec23A OS=Homo sapiens OX=9606 GN=SEC23A PE=1 SV=2	26	0.0858469	-1.13767	0.243661
sp|Q14344|GNA13_HUMAN	GNA13	Guanine nucleotide-binding protein subunit alpha-13 OS=Homo sapiens OX=9606 GN=GNA13 PE=1 SV=2	11	-0.344827	-1.14195	0.243684
sp|Q9H307|PININ_HUMAN	PNN	Pinin OS=Homo sapiens OX=9606 GN=PNN PE=1 SV=5	46	-0.0847321	-1.14001	0.24371
tr|H0YMV8|H0YMV8_HUMAN	RPS27L	40S ribosomal protein S27 OS=Homo sapiens OX=9606 GN=RPS27L PE=1 SV=1	8	0.173246	-1.1424	0.243721
sp|P41227|NAA10_HUMAN	NAA10	N-alpha-acetyltransferase 10 OS=Homo sapiens OX=9606 GN=NAA10 PE=1 SV=1	14	0.146652	-1.13893	0.243773
tr|F5H619|F5H619_HUMAN	HEATR5A	HEAT repeat-containing protein 5A OS=Homo sapiens OX=9606 GN=HEATR5A PE=1 SV=1	4	-0.0664423	-1.14254	0.243784
tr|H7C1N3|H7C1N3_HUMAN	BET1	BET1 homolog (Fragment) OS=Homo sapiens OX=9606 GN=BET1 PE=1 SV=1	1	-0.113273	-1.1377	0.243793
sp|Q9NVR2|INT10_HUMAN	INTS10	Integrator complex subunit 10 OS=Homo sapiens OX=9606 GN=INTS10 PE=1 SV=2	8	-0.109399	-1.14395	0.243814
sp|Q13526|PIN1_HUMAN	PIN1	Peptidyl-prolyl cis-trans isomerase NIMA-interacting 1 OS=Homo sapiens OX=9606 GN=PIN1 PE=1 SV=1	10	0.106573	-1.14005	0.243842
sp|P24468|COT2_HUMAN	NR2F2	COUP transcription factor 2 OS=Homo sapiens OX=9606 GN=NR2F2 PE=1 SV=1	5	0.100892	-1.138	0.243873
sp|Q14165|MLEC_HUMAN	MLEC	Malectin OS=Homo sapiens OX=9606 GN=MLEC PE=1 SV=1	12	-0.117589	-1.14282	0.243917
tr|B7ZLQ5|B7ZLQ5_HUMAN	SMARCA1	Probable global transcription activator SNF2L1 OS=Homo sapiens OX=9606 GN=SMARCA1 PE=1 SV=1	18	-0.161675	-1.14101	0.243924
sp|Q96T23|RSF1_HUMAN	RSF1	Remodeling and spacing factor 1 OS=Homo sapiens OX=9606 GN=RSF1 PE=1 SV=2	47	-0.0625769	-1.14291	0.243924
sp|Q6PID8|KLD10_HUMAN	KLHDC10	Kelch domain-containing protein 10 OS=Homo sapiens OX=9606 GN=KLHDC10 PE=1 SV=1	1	0.537452	-1.14304	0.24393
sp|O96005|CLPT1_HUMAN	CLPTM1	Cleft lip and palate transmembrane protein 1 OS=Homo sapiens OX=9606 GN=CLPTM1 PE=1 SV=1	16	-0.108796	-1.13804	0.243935
tr|F8W7C6|F8W7C6_HUMAN	RPL10	60S ribosomal protein L10 OS=Homo sapiens OX=9606 GN=RPL10 PE=1 SV=2	5	-0.743096	-1.144	0.243947
sp|Q7Z736|PKHH3_HUMAN	PLEKHH3	Pleckstrin homology domain-containing family H member 3 OS=Homo sapiens OX=9606 GN=PLEKHH3 PE=1 SV=2	5	0.111483	-1.14328	0.243952
sp|O43521|B2L11_HUMAN	BCL2L11	Bcl-2-like protein 11 OS=Homo sapiens OX=9606 GN=BCL2L11 PE=1 SV=1	1	-0.328056	-1.14349	0.243974
sp|P63208|SKP1_HUMAN	SKP1	S-phase kinase-associated protein 1 OS=Homo sapiens OX=9606 GN=SKP1 PE=1 SV=2	15	0.213278	-1.1401	0.243974
sp|P54274|TERF1_HUMAN	TERF1	Telomeric repeat-binding factor 1 OS=Homo sapiens OX=9606 GN=TERF1 PE=1 SV=3	4	-0.125573	-1.14019	0.244106
sp|O60508|PRP17_HUMAN	CDC40	Pre-mRNA-processing factor 17 OS=Homo sapiens OX=9606 GN=CDC40 PE=1 SV=1	27	-0.0723009	-1.14061	0.244111
tr|E7ETB3|E7ETB3_HUMAN	DNPEP	Aspartyl aminopeptidase OS=Homo sapiens OX=9606 GN=DNPEP PE=1 SV=2	19	0.101152	-1.13453	0.244531
sp|Q9NXW9|ALKB4_HUMAN	ALKBH4	Alpha-ketoglutarate-dependent dioxygenase alkB homolog 4 OS=Homo sapiens OX=9606 GN=ALKBH4 PE=1 SV=1	2	-0.293427	-1.13402	0.244602
sp|P55011|S12A2_HUMAN	SLC12A2	Solute carrier family 12 member 2 OS=Homo sapiens OX=9606 GN=SLC12A2 PE=1 SV=1	26	-0.122711	-1.13585	0.244634
sp|P54132|BLM_HUMAN	BLM	Bloom syndrome protein OS=Homo sapiens OX=9606 GN=BLM PE=1 SV=1	14	-0.0837046	-1.12918	0.244654
sp|Q9UMN6|KMT2B_HUMAN	KMT2B	Histone-lysine N-methyltransferase 2B OS=Homo sapiens OX=9606 GN=KMT2B PE=1 SV=1	12	-0.206358	-1.13459	0.244663
sp|Q96HE7|ERO1A_HUMAN	ERO1A	ERO1-like protein alpha OS=Homo sapiens OX=9606 GN=ERO1A PE=1 SV=2	28	-0.091575	-1.13008	0.244676
sp|P39019|RS19_HUMAN	RPS19	40S ribosomal protein S19 OS=Homo sapiens OX=9606 GN=RPS19 PE=1 SV=2	19	0.185813	-1.13508	0.244687
sp|Q5QJ74|TBCEL_HUMAN	TBCEL	Tubulin-specific chaperone cofactor E-like protein OS=Homo sapiens OX=9606 GN=TBCEL PE=1 SV=2	10	0.0750821	-1.13513	0.244752
sp|Q9BW83|IFT27_HUMAN	IFT27	Intraflagellar transport protein 27 homolog OS=Homo sapiens OX=9606 GN=IFT27 PE=1 SV=1	6	0.107301	-1.12956	0.244765
sp|Q96A33|CCD47_HUMAN	CCDC47	Coiled-coil domain-containing protein 47 OS=Homo sapiens OX=9606 GN=CCDC47 PE=1 SV=1	38	-0.0953461	-1.13313	0.244771
sp|Q9BRX8|PXL2A_HUMAN	PRXL2A	Peroxiredoxin-like 2A OS=Homo sapiens OX=9606 GN=PRXL2A PE=1 SV=3	21	-0.0910387	-1.12925	0.244784
sp|P10768|ESTD_HUMAN	ESD	S-formylglutathione hydrolase OS=Homo sapiens OX=9606 GN=ESD PE=1 SV=2	20	0.0757949	-1.13373	0.244795
sp|P35568|IRS1_HUMAN	IRS1	Insulin receptor substrate 1 OS=Homo sapiens OX=9606 GN=IRS1 PE=1 SV=1	5	0.166595	-1.13013	0.244807
sp|Q16630-2|CPSF6_HUMAN	CPSF6	Isoform 2 of Cleavage and polyadenylation specificity factor subunit 6 OS=Homo sapiens OX=9606 GN=CPSF6	18	0.148292	-1.12988	0.244829
sp|Q8IYB5|SMAP1_HUMAN	SMAP1	Stromal membrane-associated protein 1 OS=Homo sapiens OX=9606 GN=SMAP1 PE=1 SV=2	11	0.0987342	-1.13345	0.244851
tr|A0A5F9ZH11|A0A5F9ZH11_HUMAN	BRPF1	Peregrin (Fragment) OS=Homo sapiens OX=9606 GN=BRPF1 PE=4 SV=1	12	-0.0807803	-1.13017	0.244871
sp|Q13277|STX3_HUMAN	STX3	Syntaxin-3 OS=Homo sapiens OX=9606 GN=STX3 PE=1 SV=3	4	0.180343	-1.12839	0.244876
sp|Q8TEY7|UBP33_HUMAN	USP33	Ubiquitin carboxyl-terminal hydrolase 33 OS=Homo sapiens OX=9606 GN=USP33 PE=1 SV=2	4	-0.149752	-1.13161	0.244912
sp|Q8N490|PNKD_HUMAN	PNKD	Probable hydrolase PNKD OS=Homo sapiens OX=9606 GN=PNKD PE=1 SV=2	2	-0.375933	-1.12846	0.244949
sp|Q6NUK1|SCMC1_HUMAN	SLC25A24	Calcium-binding mitochondrial carrier protein SCaMC-1 OS=Homo sapiens OX=9606 GN=SLC25A24 PE=1 SV=2	48	-0.0937204	-1.12765	0.244963
sp|P18859-2|ATP5J_HUMAN	ATP5PF	Isoform 2 of ATP synthase-coupling factor 6, mitochondrial OS=Homo sapiens OX=9606 GN=ATP5PF	1	-0.580892	-1.13181	0.244986
sp|O14925|TIM23_HUMAN	TIMM23	Mitochondrial import inner membrane translocase subunit Tim23 OS=Homo sapiens OX=9606 GN=TIMM23 PE=1 SV=1	7	-0.0630802	-1.13029	0.245002
tr|J3QRU1|J3QRU1_HUMAN	YES1	Tyrosine-protein kinase OS=Homo sapiens OX=9606 GN=YES1 PE=1 SV=1	19	-0.0652924	-1.12726	0.245007
tr|E9PPM1|E9PPM1_HUMAN	TP53I11	Tumor protein p53-inducible protein 11 OS=Homo sapiens OX=9606 GN=TP53I11 PE=1 SV=1	3	-0.0713867	-1.13215	0.245017
sp|Q9H329|E41LB_HUMAN	EPB41L4B	Band 4.1-like protein 4B OS=Homo sapiens OX=9606 GN=EPB41L4B PE=2 SV=2	4	-0.154597	-1.13047	0.245067
sp|Q9Y5R8|TPPC1_HUMAN	TRAPPC1	Trafficking protein particle complex subunit 1 OS=Homo sapiens OX=9606 GN=TRAPPC1 PE=1 SV=1	2	0.154464	-1.13204	0.245068
sp|P03928|ATP8_HUMAN	MT-ATP8	ATP synthase protein 8 OS=Homo sapiens OX=9606 GN=MT-ATP8 PE=1 SV=1	7	-0.322148	-1.1324	0.24509
sp|Q9UPY3|DICER_HUMAN	DICER1	Endoribonuclease Dicer OS=Homo sapiens OX=9606 GN=DICER1 PE=1 SV=3	7	0.0850903	-1.13059	0.245095
sp|Q14674|ESPL1_HUMAN	ESPL1	Separin OS=Homo sapiens OX=9606 GN=ESPL1 PE=1 SV=3	24	0.0489759	-1.12591	0.24511
sp|Q9NXR1-1|NDE1_HUMAN	NDE1	Isoform 2 of Nuclear distribution protein nudE homolog 1 OS=Homo sapiens OX=9606 GN=NDE1	10	0.043883	-1.12648	0.245159
sp|P63167|DYL1_HUMAN	DYNLL1	Dynein light chain 1, cytoplasmic OS=Homo sapiens OX=9606 GN=DYNLL1 PE=1 SV=1	17	0.244791	-1.12568	0.245163
sp|Q9Y5Y0|FLVC1_HUMAN	FLVCR1	Feline leukemia virus subgroup C receptor-related protein 1 OS=Homo sapiens OX=9606 GN=FLVCR1 PE=1 SV=1	6	-0.253213	-1.13062	0.245169
sp|Q9BT09|CNPY3_HUMAN	CNPY3	Protein canopy homolog 3 OS=Homo sapiens OX=9606 GN=CNPY3 PE=1 SV=1	16	-0.0827433	-1.12606	0.245172
sp|P49768|PSN1_HUMAN	PSEN1	Presenilin-1 OS=Homo sapiens OX=9606 GN=PSEN1 PE=1 SV=1	5	-0.195536	-1.12609	0.245253
tr|Q5TA12|Q5TA12_HUMAN	DOP1A	Protein dopey-1 OS=Homo sapiens OX=9606 GN=DOP1A PE=1 SV=2	2	0.234102	-1.12617	0.245326
sp|Q96KR1|ZFR_HUMAN	ZFR	Zinc finger RNA-binding protein OS=Homo sapiens OX=9606 GN=ZFR PE=1 SV=2	61	-0.0760918	-1.12423	0.245693
sp|Q9Y512|SAM50_HUMAN	SAMM50	Sorting and assembly machinery component 50 homolog OS=Homo sapiens OX=9606 GN=SAMM50 PE=1 SV=3	29	-0.133975	-1.12457	0.245721
sp|Q9GZZ1|NAA50_HUMAN	NAA50	N-alpha-acetyltransferase 50 OS=Homo sapiens OX=9606 GN=NAA50 PE=1 SV=1	12	0.0715926	-1.12425	0.245822
sp|Q6IEG0|SNR48_HUMAN	SNRNP48	U11/U12 small nuclear ribonucleoprotein 48 kDa protein OS=Homo sapiens OX=9606 GN=SNRNP48 PE=1 SV=2	1	-0.161871	-1.12354	0.245834
sp|P10109|ADX_HUMAN	FDX1	Adrenodoxin, mitochondrial OS=Homo sapiens OX=9606 GN=FDX1 PE=1 SV=1	2	-0.0979366	-1.12307	0.245851
sp|Q96GX5|GWL_HUMAN	MASTL	Serine/threonine-protein kinase greatwall OS=Homo sapiens OX=9606 GN=MASTL PE=1 SV=1	7	0.17234	-1.1237	0.245865
sp|Q9NZ52|GGA3_HUMAN	GGA3	ADP-ribosylation factor-binding protein GGA3 OS=Homo sapiens OX=9606 GN=GGA3 PE=1 SV=1	10	0.15683	-1.12434	0.245887
sp|P42695|CNDD3_HUMAN	NCAPD3	Condensin-2 complex subunit D3 OS=Homo sapiens OX=9606 GN=NCAPD3 PE=1 SV=2	22	-0.068559	-1.12309	0.245981
sp|Q9BRQ0|PYGO2_HUMAN	PYGO2	Pygopus homolog 2 OS=Homo sapiens OX=9606 GN=PYGO2 PE=1 SV=2	7	0.201781	-1.12274	0.246061
sp|Q8N6T3|ARFG1_HUMAN	ARFGAP1	ADP-ribosylation factor GTPase-activating protein 1 OS=Homo sapiens OX=9606 GN=ARFGAP1 PE=1 SV=2	19	0.18528	-1.12189	0.246217
sp|P13489|RINI_HUMAN	RNH1	Ribonuclease inhibitor OS=Homo sapiens OX=9606 GN=RNH1 PE=1 SV=2	31	0.0715135	-1.122	0.246346
sp|Q9H330|TM245_HUMAN	TMEM245	Transmembrane protein 245 OS=Homo sapiens OX=9606 GN=TMEM245 PE=1 SV=3	12	-0.167345	-1.12249	0.24637
sp|O43824|GTPB6_HUMAN	GTPBP6	Putative GTP-binding protein 6 OS=Homo sapiens OX=9606 GN=GTPBP6 PE=2 SV=4	11	-0.142256	-1.12205	0.246476
sp|P29558|RBMS1_HUMAN	RBMS1	RNA-binding motif, single-stranded-interacting protein 1 OS=Homo sapiens OX=9606 GN=RBMS1 PE=1 SV=3	9	0.110597	-1.12125	0.246478
sp|Q6UXV4|MIC27_HUMAN	APOOL	MICOS complex subunit MIC27 OS=Homo sapiens OX=9606 GN=APOOL PE=1 SV=1	5	-0.157621	-1.12058	0.246643
sp|Q3B726|RPA43_HUMAN	TWISTNB	DNA-directed RNA polymerase I subunit RPA43 OS=Homo sapiens OX=9606 GN=TWISTNB PE=1 SV=1	7	-0.0837847	-1.11934	0.246755
sp|Q9Y3Z3|SAMH1_HUMAN	SAMHD1	Deoxynucleoside triphosphate triphosphohydrolase SAMHD1 OS=Homo sapiens OX=9606 GN=SAMHD1 PE=1 SV=2	18	0.134468	-1.11948	0.246767
sp|Q9NS86|LANC2_HUMAN	LANCL2	LanC-like protein 2 OS=Homo sapiens OX=9606 GN=LANCL2 PE=1 SV=1	5	-0.284892	-1.11928	0.24677
sp|Q96HV5|TM41A_HUMAN	TMEM41A	Transmembrane protein 41A OS=Homo sapiens OX=9606 GN=TMEM41A PE=1 SV=1	3	-0.191546	-1.11371	0.246836
sp|O60828|PQBP1_HUMAN	PQBP1	Polyglutamine-binding protein 1 OS=Homo sapiens OX=9606 GN=PQBP1 PE=1 SV=1	13	0.192624	-1.11347	0.246884
sp|Q9Y446-2|PKP3_HUMAN	PKP3	Isoform PKP3b of Plakophilin-3 OS=Homo sapiens OX=9606 GN=PKP3	34	-0.052839	-1.11949	0.246896
sp|Q6P0N0|M18BP_HUMAN	MIS18BP1	Mis18-binding protein 1 OS=Homo sapiens OX=9606 GN=MIS18BP1 PE=1 SV=1	26	-0.161681	-1.11978	0.246904
tr|F8WA39|F8WA39_HUMAN	MTMR1	Myotubularin-related protein 1 OS=Homo sapiens OX=9606 GN=MTMR1 PE=1 SV=1	7	0.151997	-1.11897	0.246926
sp|O75676|KS6A4_HUMAN	RPS6KA4	Ribosomal protein S6 kinase alpha-4 OS=Homo sapiens OX=9606 GN=RPS6KA4 PE=1 SV=1	18	0.0930265	-1.11379	0.246963
sp|O14965|AURKA_HUMAN	AURKA	Aurora kinase A OS=Homo sapiens OX=9606 GN=AURKA PE=1 SV=2	18	0.142603	-1.1175	0.24697
sp|Q8N122|RPTOR_HUMAN	RPTOR	Regulatory-associated protein of mTOR OS=Homo sapiens OX=9606 GN=RPTOR PE=1 SV=1	16	-0.0489804	-1.1138	0.247091
sp|P16035|TIMP2_HUMAN	TIMP2	Metalloproteinase inhibitor 2 OS=Homo sapiens OX=9606 GN=TIMP2 PE=1 SV=2	12	0.20724	-1.11771	0.247099
sp|O95630|STABP_HUMAN	STAMBP	STAM-binding protein OS=Homo sapiens OX=9606 GN=STAMBP PE=1 SV=1	11	-0.239865	-1.11807	0.247172
sp|Q9NQX4|MYO5C_HUMAN	MYO5C	Unconventional myosin-Vc OS=Homo sapiens OX=9606 GN=MYO5C PE=1 SV=2	61	-0.0867958	-1.11842	0.247186
sp|Q92544|TM9S4_HUMAN	TM9SF4	Transmembrane 9 superfamily member 4 OS=Homo sapiens OX=9606 GN=TM9SF4 PE=1 SV=2	11	-0.114842	-1.11389	0.247219
sp|Q9BYD1|RM13_HUMAN	MRPL13	39S ribosomal protein L13, mitochondrial OS=Homo sapiens OX=9606 GN=MRPL13 PE=1 SV=1	13	-0.142623	-1.11701	0.247242
sp|Q12907|LMAN2_HUMAN	LMAN2	Vesicular integral-membrane protein VIP36 OS=Homo sapiens OX=9606 GN=LMAN2 PE=1 SV=1	31	-0.0823011	-1.11392	0.247347
tr|A0A1W2PS94|A0A1W2PS94_HUMAN	TEX15	Testis-expressed protein 15 OS=Homo sapiens OX=9606 GN=TEX15 PE=4 SV=1	2	-0.0900289	-1.11539	0.247359
sp|Q8N283|ANR35_HUMAN	ANKRD35	Ankyrin repeat domain-containing protein 35 OS=Homo sapiens OX=9606 GN=ANKRD35 PE=2 SV=2	1	-0.188931	-1.11404	0.24737
sp|P10586|PTPRF_HUMAN	PTPRF	Receptor-type tyrosine-protein phosphatase F OS=Homo sapiens OX=9606 GN=PTPRF PE=1 SV=2	33	-0.0912364	-1.11595	0.24746
sp|Q16644|MAPK3_HUMAN	MAPKAPK3	MAP kinase-activated protein kinase 3 OS=Homo sapiens OX=9606 GN=MAPKAPK3 PE=1 SV=1	7	0.047843	-1.1154	0.247488
sp|Q5PRF9|SMAG2_HUMAN	SAMD4B	Protein Smaug homolog 2 OS=Homo sapiens OX=9606 GN=SAMD4B PE=1 SV=1	10	0.163176	-1.11406	0.247498
sp|Q9UQ53|MGT4B_HUMAN	MGAT4B	Alpha-1,3-mannosyl-glycoprotein 4-beta-N-acetylglucosaminyltransferase B OS=Homo sapiens OX=9606 GN=MGAT4B PE=1 SV=1	11	-0.164271	-1.11649	0.247503
sp|Q9P2E9-3|RRBP1_HUMAN	RRBP1	Isoform 2 of Ribosome-binding protein 1 OS=Homo sapiens OX=9606 GN=RRBP1	2	-0.152391	-1.11612	0.247539
sp|Q8TBR7|TLC3A_HUMAN	TLCD3A	TLC domain-containing protein 3A OS=Homo sapiens OX=9606 GN=TLCD3A PE=1 SV=2	2	-0.177433	-1.1155	0.247552
sp|Q6IBS0|TWF2_HUMAN	TWF2	Twinfilin-2 OS=Homo sapiens OX=9606 GN=TWF2 PE=1 SV=2	13	0.0884962	-1.11492	0.247561
sp|O60568|PLOD3_HUMAN	PLOD3	Multifunctional procollagen lysine hydroxylase and glycosyltransferase LH3 OS=Homo sapiens OX=9606 GN=PLOD3 PE=1 SV=1	37	-0.0484155	-1.11418	0.247577
tr|H7C1Z7|H7C1Z7_HUMAN	CTDSP1	Carboxy-terminal domain RNA polymerase II polypeptide A small phosphatase 1 (Fragment) OS=Homo sapiens OX=9606 GN=CTDSP1 PE=1 SV=1	1	-0.249895	-1.11508	0.247584
sp|Q5VUA4|ZN318_HUMAN	ZNF318	Zinc finger protein 318 OS=Homo sapiens OX=9606 GN=ZNF318 PE=1 SV=2	36	-0.0794986	-1.11427	0.247655
sp|Q99996-6|AKAP9_HUMAN	AKAP9	Isoform 6 of A-kinase anchor protein 9 OS=Homo sapiens OX=9606 GN=AKAP9	42	0.035751	-1.11614	0.247668
sp|Q9Y383|LC7L2_HUMAN	LUC7L2	Putative RNA-binding protein Luc7-like 2 OS=Homo sapiens OX=9606 GN=LUC7L2 PE=1 SV=2	19	0.0745338	-1.11184	0.24769
sp|Q9Y2Z0-2|SGT1_HUMAN	SUGT1	Isoform 2 of Protein SGT1 homolog OS=Homo sapiens OX=9606 GN=SUGT1	4	0.150277	-1.11201	0.247771
sp|Q2TBE0|C19L2_HUMAN	CWF19L2	CWF19-like protein 2 OS=Homo sapiens OX=9606 GN=CWF19L2 PE=1 SV=4	16	0.0595948	-1.11435	0.247784
sp|O14562|UBFD1_HUMAN	UBFD1	Ubiquitin domain-containing protein UBFD1 OS=Homo sapiens OX=9606 GN=UBFD1 PE=1 SV=2	14	0.104655	-1.11124	0.247839
sp|Q9Y4I1-3|MYO5A_HUMAN	MYO5A	Isoform 3 of Unconventional myosin-Va OS=Homo sapiens OX=9606 GN=MYO5A	28	-0.0636431	-1.11078	0.248019
sp|Q14676|MDC1_HUMAN	MDC1	Mediator of DNA damage checkpoint protein 1 OS=Homo sapiens OX=9606 GN=MDC1 PE=1 SV=3	107	-0.203079	-1.11085	0.248099
sp|P38432|COIL_HUMAN	COIL	Coilin OS=Homo sapiens OX=9606 GN=COIL PE=1 SV=1	7	-0.0735048	-1.10795	0.248174
sp|P62495|ERF1_HUMAN	ETF1	Eukaryotic peptide chain release factor subunit 1 OS=Homo sapiens OX=9606 GN=ETF1 PE=1 SV=3	33	0.110126	-1.1078	0.248242
sp|Q9BT49|THAP7_HUMAN	THAP7	THAP domain-containing protein 7 OS=Homo sapiens OX=9606 GN=THAP7 PE=1 SV=2	1	0.208739	-1.10854	0.248242
sp|Q9NQZ2|SAS10_HUMAN	UTP3	Something about silencing protein 10 OS=Homo sapiens OX=9606 GN=UTP3 PE=1 SV=1	10	-0.140941	-1.10808	0.248302
sp|Q9UDT6|CLIP2_HUMAN	CLIP2	CAP-Gly domain-containing linker protein 2 OS=Homo sapiens OX=9606 GN=CLIP2 PE=1 SV=1	11	0.0860491	-1.10861	0.248314
sp|Q8NHY2|COP1_HUMAN	COP1	E3 ubiquitin-protein ligase COP1 OS=Homo sapiens OX=9606 GN=COP1 PE=1 SV=1	4	-0.117018	-1.1095	0.24835
sp|Q32P28-3|P3H1_HUMAN	P3H1	Isoform 3 of Prolyl 3-hydroxylase 1 OS=Homo sapiens OX=9606 GN=P3H1	2	-0.339327	-1.10929	0.248352
sp|O76039|CDKL5_HUMAN	CDKL5	Cyclin-dependent kinase-like 5 OS=Homo sapiens OX=9606 GN=CDKL5 PE=1 SV=1	4	-0.102114	-1.10898	0.248393
tr|H0Y6T6|H0Y6T6_HUMAN	NRM	Nurim (Fragment) OS=Homo sapiens OX=9606 GN=NRM PE=1 SV=1	4	-0.218762	-1.10964	0.248428
sp|C9JI98|TM238_HUMAN	TMEM238	Transmembrane protein 238 OS=Homo sapiens OX=9606 GN=TMEM238 PE=1 SV=1	4	-0.0744163	-1.10617	0.248514
tr|A0A0G2JJD3|A0A0G2JJD3_HUMAN	ABHD16A	HLA-B associated transcript 5, isoform CRA_b OS=Homo sapiens OX=9606 GN=ABHD16A PE=1 SV=1	14	-0.108755	-1.10736	0.24852
sp|Q9P0K8|FOXJ2_HUMAN	FOXJ2	Forkhead box protein J2 OS=Homo sapiens OX=9606 GN=FOXJ2 PE=1 SV=1	3	0.153497	-1.10906	0.24852
sp|Q96KG9|SCYL1_HUMAN	SCYL1	N-terminal kinase-like protein OS=Homo sapiens OX=9606 GN=SCYL1 PE=1 SV=1	20	0.0703602	-1.10681	0.24853
sp|O94973-2|AP2A2_HUMAN	AP2A2	Isoform 2 of AP-2 complex subunit alpha-2 OS=Homo sapiens OX=9606 GN=AP2A2	22	-0.118101	-1.10702	0.248545
sp|Q9Y399|RT02_HUMAN	MRPS2	28S ribosomal protein S2, mitochondrial OS=Homo sapiens OX=9606 GN=MRPS2 PE=1 SV=1	11	-0.150688	-1.10964	0.248556
sp|O94941|RNF37_HUMAN	UBOX5	RING finger protein 37 OS=Homo sapiens OX=9606 GN=UBOX5 PE=1 SV=1	1	0.139945	-1.10529	0.248674
sp|Q8N4C8|MINK1_HUMAN	MINK1	Misshapen-like kinase 1 OS=Homo sapiens OX=9606 GN=MINK1 PE=1 SV=2	12	-0.0654558	-1.10575	0.248697
tr|S4R2Z7|S4R2Z7_HUMAN	MRPL42	39S ribosomal protein L42, mitochondrial OS=Homo sapiens OX=9606 GN=MRPL42 PE=1 SV=1	3	-0.275965	-1.1054	0.248738
sp|Q9UJY5-6|GGA1_HUMAN	GGA1	Isoform 6 of ADP-ribosylation factor-binding protein GGA1 OS=Homo sapiens OX=9606 GN=GGA1	8	0.117297	-1.09857	0.248945
sp|Q8N5M4|TTC9C_HUMAN	TTC9C	Tetratricopeptide repeat protein 9C OS=Homo sapiens OX=9606 GN=TTC9C PE=1 SV=1	7	0.0853491	-1.09907	0.248955
sp|Q9H992|MARH7_HUMAN	2020-03-07	E3 ubiquitin-protein ligase MARCH7 OS=Homo sapiens OX=9606 GN=MARCH7 PE=1 SV=1	1	-0.507877	-1.09867	0.249016
sp|Q9UJY4|GGA2_HUMAN	GGA2	ADP-ribosylation factor-binding protein GGA2 OS=Homo sapiens OX=9606 GN=GGA2 PE=1 SV=3	5	0.168739	-1.09912	0.249018
sp|Q9BZE4|NOG1_HUMAN	GTPBP4	Nucleolar GTP-binding protein 1 OS=Homo sapiens OX=9606 GN=GTPBP4 PE=1 SV=3	52	-0.100918	-1.09888	0.249047
sp|P00519-2|ABL1_HUMAN	ABL1	Isoform IB of Tyrosine-protein kinase ABL1 OS=Homo sapiens OX=9606 GN=ABL1	8	0.0475235	-1.09827	0.249063
tr|F5H039|F5H039_HUMAN	GPHN	Molybdopterin molybdenumtransferase OS=Homo sapiens OX=9606 GN=GPHN PE=1 SV=1	18	0.0695906	-1.10435	0.249075
sp|Q99707|METH_HUMAN	MTR	Methionine synthase OS=Homo sapiens OX=9606 GN=MTR PE=1 SV=2	15	0.110593	-1.10341	0.249085
sp|Q9NW82|WDR70_HUMAN	WDR70	WD repeat-containing protein 70 OS=Homo sapiens OX=9606 GN=WDR70 PE=1 SV=1	26	0.0532141	-1.09913	0.249143
sp|P55199|ELL_HUMAN	ELL	RNA polymerase II elongation factor ELL OS=Homo sapiens OX=9606 GN=ELL PE=1 SV=1	9	0.063947	-1.10467	0.249156
sp|O75391|SPAG7_HUMAN	SPAG7	Sperm-associated antigen 7 OS=Homo sapiens OX=9606 GN=SPAG7 PE=1 SV=2	7	0.13107	-1.10368	0.249172
sp|Q9UN81|LORF1_HUMAN	L1RE1	LINE-1 retrotransposable element ORF1 protein OS=Homo sapiens OX=9606 GN=L1RE1 PE=1 SV=1	5	0.17564	-1.09833	0.249188
sp|P48730|KC1D_HUMAN	CSNK1D	Casein kinase I isoform delta OS=Homo sapiens OX=9606 GN=CSNK1D PE=1 SV=2	17	-0.090429	-1.1045	0.249202
sp|P27105|STOM_HUMAN	STOM	Erythrocyte band 7 integral membrane protein OS=Homo sapiens OX=9606 GN=STOM PE=1 SV=3	8	-0.0736278	-1.10186	0.249202
sp|Q5BJF6|ODFP2_HUMAN	ODF2	Outer dense fiber protein 2 OS=Homo sapiens OX=9606 GN=ODF2 PE=1 SV=1	9	0.0846456	-1.10344	0.249212
sp|Q00796|DHSO_HUMAN	SORD	Sorbitol dehydrogenase OS=Homo sapiens OX=9606 GN=SORD PE=1 SV=4	8	0.153034	-1.1038	0.249235
tr|A0A1W2PR17|A0A1W2PR17_HUMAN	PFKFB3	6-phosphofructo-2-kinase/fructose-2,6-bisphosphatase 3 OS=Homo sapiens OX=9606 GN=PFKFB3 PE=1 SV=1	7	-0.170965	-1.09927	0.249269
sp|Q9UHG3|PCYOX_HUMAN	PCYOX1	Prenylcysteine oxidase 1 OS=Homo sapiens OX=9606 GN=PCYOX1 PE=1 SV=3	17	-0.0793502	-1.09791	0.249276
tr|B4DL54|B4DL54_HUMAN	CHURC1-FNTB	Protein farnesyltransferase subunit beta OS=Homo sapiens OX=9606 GN=CHURC1-FNTB PE=2 SV=1	3	-0.0922942	-1.10268	0.249291
sp|Q9Y4P3|TBL2_HUMAN	TBL2	Transducin beta-like protein 2 OS=Homo sapiens OX=9606 GN=TBL2 PE=1 SV=1	20	-0.0683441	-1.10287	0.249325
sp|Q99538|LGMN_HUMAN	LGMN	Legumain OS=Homo sapiens OX=9606 GN=LGMN PE=1 SV=1	9	-0.202263	-1.10186	0.249329
sp|P28062|PSB8_HUMAN	PSMB8	Proteasome subunit beta type-8 OS=Homo sapiens OX=9606 GN=PSMB8 PE=1 SV=3	13	0.107114	-1.09929	0.249395
sp|Q9HD26|GOPC_HUMAN	GOPC	Golgi-associated PDZ and coiled-coil motif-containing protein OS=Homo sapiens OX=9606 GN=GOPC PE=1 SV=1	27	0.0641066	-1.10219	0.249409
sp|P36952|SPB5_HUMAN	SERPINB5	Serpin B5 OS=Homo sapiens OX=9606 GN=SERPINB5 PE=1 SV=2	15	0.133812	-1.10056	0.249443
sp|P42696|RBM34_HUMAN	RBM34	RNA-binding protein 34 OS=Homo sapiens OX=9606 GN=RBM34 PE=1 SV=2	17	-0.144085	-1.09968	0.249492
sp|Q11206-4|SIA4C_HUMAN	ST3GAL4	Isoform 4 of CMP-N-acetylneuraminate-beta-galactosamide-alpha-2,3-sialyltransferase 4 OS=Homo sapiens OX=9606 GN=ST3GAL4	3	-0.0574077	-1.09941	0.249521
sp|Q9HA47-4|UCK1_HUMAN	UCK1	Isoform 4 of Uridine-cytidine kinase 1 OS=Homo sapiens OX=9606 GN=UCK1	3	0.100231	-1.1	0.249564
sp|Q8WUP2|FBLI1_HUMAN	FBLIM1	Filamin-binding LIM protein 1 OS=Homo sapiens OX=9606 GN=FBLIM1 PE=1 SV=2	3	0.233993	-1.10063	0.24957
sp|O60675|MAFK_HUMAN	MAFK	Transcription factor MafK OS=Homo sapiens OX=9606 GN=MAFK PE=1 SV=1	1	-0.349211	-1.09676	0.249571
sp|Q9P2N5|RBM27_HUMAN	RBM27	RNA-binding protein 27 OS=Homo sapiens OX=9606 GN=RBM27 PE=1 SV=2	22	0.12261	-1.09715	0.249587
sp|Q9H8E8|CSR2B_HUMAN	KAT14	Cysteine-rich protein 2-binding protein OS=Homo sapiens OX=9606 GN=KAT14 PE=1 SV=3	1	-0.294341	-1.0969	0.249634
sp|O00268|TAF4_HUMAN	TAF4	Transcription initiation factor TFIID subunit 4 OS=Homo sapiens OX=9606 GN=TAF4 PE=1 SV=2	14	-0.0743246	-1.10068	0.249634
sp|Q9P275|UBP36_HUMAN	USP36	Ubiquitin carboxyl-terminal hydrolase 36 OS=Homo sapiens OX=9606 GN=USP36 PE=1 SV=4	19	-0.084727	-1.10014	0.249641
sp|O60858-3|TRI13_HUMAN	TRIM13	Isoform 3 of E3 ubiquitin-protein ligase TRIM13 OS=Homo sapiens OX=9606 GN=TRIM13	3	-0.148938	-1.09603	0.249821
sp|Q8NCF5|NF2IP_HUMAN	NFATC2IP	NFATC2-interacting protein OS=Homo sapiens OX=9606 GN=NFATC2IP PE=1 SV=1	7	0.157692	-1.09529	0.249836
sp|Q9Y6K0|CEPT1_HUMAN	CEPT1	Choline/ethanolaminephosphotransferase 1 OS=Homo sapiens OX=9606 GN=CEPT1 PE=1 SV=1	4	-0.164288	-1.09476	0.249856
sp|Q96ER3|SAAL1_HUMAN	SAAL1	Protein SAAL1 OS=Homo sapiens OX=9606 GN=SAAL1 PE=1 SV=2	7	0.178092	-1.09555	0.249907
sp|P35573|GDE_HUMAN	AGL	Glycogen debranching enzyme OS=Homo sapiens OX=9606 GN=AGL PE=1 SV=3	30	0.0976575	-1.09494	0.249919
sp|P20042|IF2B_HUMAN	EIF2S2	Eukaryotic translation initiation factor 2 subunit 2 OS=Homo sapiens OX=9606 GN=EIF2S2 PE=1 SV=2	50	0.155053	-1.09416	0.250251
sp|Q8WWM7|ATX2L_HUMAN	ATXN2L	Ataxin-2-like protein OS=Homo sapiens OX=9606 GN=ATXN2L PE=1 SV=2	54	0.0859531	-1.09395	0.250282
sp|O15379-2|HDAC3_HUMAN	HDAC3	Isoform 2 of Histone deacetylase 3 OS=Homo sapiens OX=9606 GN=HDAC3	8	-0.0850878	-1.0933	0.250539
[truncated: 5,845 more rows]

## Sheet: LACZ_dTAGv-1-NEG_v_DMSO
Uniprot ID	Symbol	Description	Number of unique peptides	log2 (Fold change)	log10 (P value)	q value	Fold change < -2	Fold change > 2	Student's t-test significant (P < 0.001)	Permutation-based FDR significant (q < 0.05)
sp|Q16526|CRY1_HUMAN	CRY1	Cryptochrome-1 OS=Homo sapiens OX=9606 GN=CRY1 PE=1 SV=1	1	-0.911828	-4.77765	0			+	+
sp|O43765|SGTA_HUMAN	SGTA	Small glutamine-rich tetratricopeptide repeat-containing protein alpha OS=Homo sapiens OX=9606 GN=SGTA PE=1 SV=1	11	0.147297	-4.7041	0			+	+
sp|Q9H6W3|RIOX1_HUMAN	RIOX1	Ribosomal oxygenase 1 OS=Homo sapiens OX=9606 GN=RIOX1 PE=1 SV=2	10	0.106889	-2.98995	0.115158
sp|Q99732|LITAF_HUMAN	LITAF	Lipopolysaccharide-induced tumor necrosis factor-alpha factor OS=Homo sapiens OX=9606 GN=LITAF PE=1 SV=2	1	-0.219561	-3.00372	0.116222			+
sp|Q6WCQ1-2|MPRIP_HUMAN	MPRIP	Isoform 2 of Myosin phosphatase Rho-interacting protein OS=Homo sapiens OX=9606 GN=MPRIP	1	-0.584089	-3.01778	0.123059			+
sp|Q96I34|PP16A_HUMAN	PPP1R16A	Protein phosphatase 1 regulatory subunit 16A OS=Homo sapiens OX=9606 GN=PPP1R16A PE=1 SV=1	2	-0.231446	-3.11648	0.128			+
sp|Q8N3X1-2|FNBP4_HUMAN	FNBP4	Isoform 2 of Formin-binding protein 4 OS=Homo sapiens OX=9606 GN=FNBP4	21	0.100789	-3.14414	0.130462			+
sp|Q99614|TTC1_HUMAN	TTC1	Tetratricopeptide repeat protein 1 OS=Homo sapiens OX=9606 GN=TTC1 PE=1 SV=1	27	0.25897	-3.02437	0.13075			+
sp|Q9ULH7-5|MRTFB_HUMAN	MRTFB	Isoform 5 of Myocardin-related transcription factor B OS=Homo sapiens OX=9606 GN=MRTFB	15	0.0964626	-3.05181	0.139467			+
sp|P09493-10|TPM1_HUMAN	TPM1	Isoform 10 of Tropomyosin alpha-1 chain OS=Homo sapiens OX=9606 GN=TPM1	9	0.43474	-3.15053	0.141333			+
tr|A0A1B0GW05|A0A1B0GW05_HUMAN	DPY19L1	Probable C-mannosyltransferase DPY19L1 OS=Homo sapiens OX=9606 GN=DPY19L1 PE=1 SV=1	4	-0.116653	-3.19135	0.144364			+
sp|P48436|SOX9_HUMAN	SOX9	Transcription factor SOX-9 OS=Homo sapiens OX=9606 GN=SOX9 PE=1 SV=1	4	0.420904	-3.2	0.1588			+
sp|P62913|RL11_HUMAN	RPL11	60S ribosomal protein L11 OS=Homo sapiens OX=9606 GN=RPL11 PE=1 SV=2	34	0.174658	-3.2024	0.165778			+
sp|Q9NRS6|SNX15_HUMAN	SNX15	Sorting nexin-15 OS=Homo sapiens OX=9606 GN=SNX15 PE=1 SV=1	8	0.124155	-3.34114	0.1745			+
sp|Q96HE9|PRR11_HUMAN	PRR11	Proline-rich protein 11 OS=Homo sapiens OX=9606 GN=PRR11 PE=1 SV=1	16	-0.197911	-3.35915	0.181714			+
sp|P20810-5|ICAL_HUMAN	CAST	Isoform 5 of Calpastatin OS=Homo sapiens OX=9606 GN=CAST	2	0.584761	-2.80338	0.1908
sp|O75116|ROCK2_HUMAN	ROCK2	Rho-associated protein kinase 2 OS=Homo sapiens OX=9606 GN=ROCK2 PE=1 SV=4	38	0.152078	-3.40285	0.196			+
tr|F5H5T7|F5H5T7_HUMAN	DPY19L2	Probable C-mannosyltransferase DPY19L2 (Fragment) OS=Homo sapiens OX=9606 GN=DPY19L2 PE=1 SV=8	3	0.241282	-2.20648	0.197273
sp|Q9Y657|SPIN1_HUMAN	SPIN1	Spindlin-1 OS=Homo sapiens OX=9606 GN=SPIN1 PE=1 SV=3	18	-0.0963984	-2.2126	0.19814
tr|G3V1L9|G3V1L9_HUMAN	TJP1	Tight junction protein 1 (Zona occludens 1), isoform CRA_a OS=Homo sapiens OX=9606 GN=TJP1 PE=1 SV=1	80	0.0908244	-2.51035	0.199179
sp|P43007|SATT_HUMAN	SLC1A4	Neutral amino acid transporter A OS=Homo sapiens OX=9606 GN=SLC1A4 PE=1 SV=1	1	-0.595389	-2.20741	0.19954
sp|Q15527|SURF2_HUMAN	SURF2	Surfeit locus protein 2 OS=Homo sapiens OX=9606 GN=SURF2 PE=1 SV=3	6	0.167651	-2.21583	0.200095
sp|O00273|DFFA_HUMAN	DFFA	DNA fragmentation factor subunit alpha OS=Homo sapiens OX=9606 GN=DFFA PE=1 SV=1	6	0.206029	-2.21386	0.200471
sp|Q08050|FOXM1_HUMAN	FOXM1	Forkhead box protein M1 OS=Homo sapiens OX=9606 GN=FOXM1 PE=1 SV=3	13	0.152157	-2.23715	0.200861
sp|Q02252|MMSA_HUMAN	ALDH6A1	Methylmalonate-semialdehyde dehydrogenase [acylating], mitochondrial OS=Homo sapiens OX=9606 GN=ALDH6A1 PE=1 SV=2	14	-0.129457	-2.21905	0.201349
sp|Q9Y5K6|CD2AP_HUMAN	CD2AP	CD2-associated protein OS=Homo sapiens OX=9606 GN=CD2AP PE=1 SV=1	36	0.19117	-2.24483	0.201846
sp|O14879|IFIT3_HUMAN	IFIT3	Interferon-induced protein with tetratricopeptide repeats 3 OS=Homo sapiens OX=9606 GN=IFIT3 PE=1 SV=1	30	0.074544	-2.72802	0.201905
sp|P05387|RLA2_HUMAN	RPLP2	60S acidic ribosomal protein P2 OS=Homo sapiens OX=9606 GN=RPLP2 PE=1 SV=1	24	0.427056	-2.20026	0.202427
sp|P56749|CLD12_HUMAN	CLDN12	Claudin-12 OS=Homo sapiens OX=9606 GN=CLDN12 PE=1 SV=1	1	-0.241196	-2.40089	0.203462
sp|Q9Y2R0|COA3_HUMAN	COA3	Cytochrome c oxidase assembly factor 3 homolog, mitochondrial OS=Homo sapiens OX=9606 GN=COA3 PE=1 SV=1	4	-0.168378	-2.22508	0.203654
sp|Q8IWU5|SULF2_HUMAN	SULF2	Extracellular sulfatase Sulf-2 OS=Homo sapiens OX=9606 GN=SULF2 PE=1 SV=1	2	-0.17827	-2.21917	0.203805
sp|Q9NZ08-2|ERAP1_HUMAN	ERAP1	Isoform 2 of Endoplasmic reticulum aminopeptidase 1 OS=Homo sapiens OX=9606 GN=ERAP1	20	-0.160358	-2.32853	0.204133
sp|P46109|CRKL_HUMAN	CRKL	Crk-like protein OS=Homo sapiens OX=9606 GN=CRKL PE=1 SV=1	14	0.135242	-2.51099	0.204421
sp|Q8N357|S35F6_HUMAN	SLC35F6	Solute carrier family 35 member F6 OS=Homo sapiens OX=9606 GN=SLC35F6 PE=1 SV=1	5	-0.209572	-2.24511	0.204468
sp|Q9P2B7|CFA97_HUMAN	CFAP97	Cilia- and flagella-associated protein 97 OS=Homo sapiens OX=9606 GN=CFAP97 PE=1 SV=2	1	0.387364	-2.58468	0.205067
sp|O15417|TNC18_HUMAN	TNRC18	Trinucleotide repeat-containing gene 18 protein OS=Homo sapiens OX=9606 GN=TNRC18 PE=1 SV=3	5	-0.124597	-2.29823	0.205254
sp|Q5HYI7|MTX3_HUMAN	MTX3	Metaxin-3 OS=Homo sapiens OX=9606 GN=MTX3 PE=1 SV=2	13	-0.196092	-2.3005	0.205273
sp|Q8TD22|SFXN5_HUMAN	SFXN5	Sideroflexin-5 OS=Homo sapiens OX=9606 GN=SFXN5 PE=1 SV=1	2	-0.350468	-2.25013	0.205333
sp|Q92613|JADE3_HUMAN	JADE3	Protein Jade-3 OS=Homo sapiens OX=9606 GN=JADE3 PE=1 SV=1	2	-0.129873	-2.42771	0.205388
tr|F5H039|F5H039_HUMAN	GPHN	Molybdopterin molybdenumtransferase OS=Homo sapiens OX=9606 GN=GPHN PE=1 SV=1	18	0.0855589	-2.28316	0.205391
sp|Q7Z7F0|KHDC4_HUMAN	KHDC4	KH homology domain-containing protein 4 OS=Homo sapiens OX=9606 GN=KHDC4 PE=1 SV=1	8	0.222345	-2.43053	0.20575
sp|P09429|HMGB1_HUMAN	HMGB1	High mobility group protein B1 OS=Homo sapiens OX=9606 GN=HMGB1 PE=1 SV=3	61	0.203719	-2.27919	0.206028
sp|O95407|TNF6B_HUMAN	TNFRSF6B	Tumor necrosis factor receptor superfamily member 6B OS=Homo sapiens OX=9606 GN=TNFRSF6B PE=1 SV=1	8	0.323144	-2.22625	0.2062
sp|Q92530|PSMF1_HUMAN	PSMF1	Proteasome inhibitor PI31 subunit OS=Homo sapiens OX=9606 GN=PSMF1 PE=1 SV=2	9	0.174355	-2.27493	0.206444
sp|P57088|TMM33_HUMAN	TMEM33	Transmembrane protein 33 OS=Homo sapiens OX=9606 GN=TMEM33 PE=1 SV=2	12	-0.299937	-2.54704	0.206629
sp|O60264|SMCA5_HUMAN	SMARCA5	SWI/SNF-related matrix-associated actin-dependent regulator of chromatin subfamily A member 5 OS=Homo sapiens OX=9606 GN=SMARCA5 PE=1 SV=1	40	-0.100342	-2.3012	0.206954
sp|Q9Y508|RN114_HUMAN	RNF114	E3 ubiquitin-protein ligase RNF114 OS=Homo sapiens OX=9606 GN=RNF114 PE=1 SV=1	3	0.0902389	-2.24576	0.207158
sp|Q92734|TFG_HUMAN	TFG	Protein TFG OS=Homo sapiens OX=9606 GN=TFG PE=1 SV=2	25	0.111132	-2.51638	0.207351
sp|Q53T94|TAF1B_HUMAN	TAF1B	TATA box-binding protein-associated factor RNA polymerase I subunit B OS=Homo sapiens OX=9606 GN=TAF1B PE=1 SV=1	2	-0.179347	-2.40172	0.207451
tr|A0A2R8YDH4|A0A2R8YDH4_HUMAN		Uncharacterized protein OS=Homo sapiens OX=9606 PE=1 SV=1	82	0.0734021	-2.40601	0.20752
sp|Q06323|PSME1_HUMAN	PSME1	Proteasome activator complex subunit 1 OS=Homo sapiens OX=9606 GN=PSME1 PE=1 SV=1	35	0.115958	-2.33042	0.207593
sp|P04083|ANXA1_HUMAN	ANXA1	Annexin A1 OS=Homo sapiens OX=9606 GN=ANXA1 PE=1 SV=2	107	0.093942	-2.2526	0.208108
sp|P14625|ENPL_HUMAN	HSP90B1	Endoplasmin OS=Homo sapiens OX=9606 GN=HSP90B1 PE=1 SV=1	278	-0.0523574	-2.26265	0.208329
sp|P35813-3|PPM1A_HUMAN	PPM1A	Isoform 3 of Protein phosphatase 1A OS=Homo sapiens OX=9606 GN=PPM1A	2	0.221653	-2.29114	0.208412
sp|A8MW92|P20L1_HUMAN	PHF20L1	PHD finger protein 20-like protein 1 OS=Homo sapiens OX=9606 GN=PHF20L1 PE=1 SV=2	9	-0.123913	-1.95834	0.208481
sp|O75533|SF3B1_HUMAN	SF3B1	Splicing factor 3B subunit 1 OS=Homo sapiens OX=9606 GN=SF3B1 PE=1 SV=3	83	-0.12534	-2.3038	0.2085
sp|Q96CT7|CC124_HUMAN	CCDC124	Coiled-coil domain-containing protein 124 OS=Homo sapiens OX=9606 GN=CCDC124 PE=1 SV=1	13	0.120226	-2.3071	0.208571
sp|Q07065|CKAP4_HUMAN	CKAP4	Cytoskeleton-associated protein 4 OS=Homo sapiens OX=9606 GN=CKAP4 PE=1 SV=2	41	-0.11452	-1.96083	0.208586
sp|Q86XJ1|GA2L3_HUMAN	GAS2L3	GAS2-like protein 3 OS=Homo sapiens OX=9606 GN=GAS2L3 PE=1 SV=1	12	0.0984643	-1.96226	0.208641
sp|Q9NRF9|DPOE3_HUMAN	POLE3	DNA polymerase epsilon subunit 3 OS=Homo sapiens OX=9606 GN=POLE3 PE=1 SV=1	6	0.185946	-2.59719	0.208828
sp|Q13099|IFT88_HUMAN	IFT88	Intraflagellar transport protein 88 homolog OS=Homo sapiens OX=9606 GN=IFT88 PE=1 SV=2	2	-0.24427	-2.46804	0.208952
tr|A0A0A0MSV9|A0A0A0MSV9_HUMAN	TAPBP	Tapasin OS=Homo sapiens OX=9606 GN=TAPBP PE=1 SV=1	5	-0.197026	-2.27959	0.208971
sp|Q5JTZ9|SYAM_HUMAN	AARS2	Alanine--tRNA ligase, mitochondrial OS=Homo sapiens OX=9606 GN=AARS2 PE=1 SV=1	20	-0.100011	-2.35709	0.209
sp|E7ERA6|RN223_HUMAN	RNF223	RING finger protein 223 OS=Homo sapiens OX=9606 GN=RNF223 PE=2 SV=1	6	-0.316412	-2.49026	0.2096
sp|Q7RTV5|PXL2C_HUMAN	PRXL2C	Peroxiredoxin-like 2C OS=Homo sapiens OX=9606 GN=PRXL2C PE=2 SV=1	6	-0.198785	-1.9631	0.209987
sp|Q9BW92|SYTM_HUMAN	TARS2	Threonine--tRNA ligase, mitochondrial OS=Homo sapiens OX=9606 GN=TARS2 PE=1 SV=1	15	-0.19514	-2.4348	0.210128
sp|Q96HS1|PGAM5_HUMAN	PGAM5	Serine/threonine-protein phosphatase PGAM5, mitochondrial OS=Homo sapiens OX=9606 GN=PGAM5 PE=1 SV=2	44	-0.088212	-2.30832	0.210194
sp|Q969E8|TSR2_HUMAN	TSR2	Pre-rRNA-processing protein TSR2 homolog OS=Homo sapiens OX=9606 GN=TSR2 PE=1 SV=1	2	0.194781	-2.51929	0.210444
sp|Q7Z6K5-2|ARPIN_HUMAN	ARPIN	Isoform C15orf38-AP3S2 of Arpin OS=Homo sapiens OX=9606 GN=ARPIN	12	0.155836	-2.35899	0.211055
sp|P62081|RS7_HUMAN	RPS7	40S ribosomal protein S7 OS=Homo sapiens OX=9606 GN=RPS7 PE=1 SV=1	25	0.116877	-2.33529	0.211172
sp|Q9Y6G9|DC1L1_HUMAN	DYNC1LI1	Cytoplasmic dynein 1 light intermediate chain 1 OS=Homo sapiens OX=9606 GN=DYNC1LI1 PE=1 SV=3	36	0.151186	-1.96372	0.211351
sp|Q16787|LAMA3_HUMAN	LAMA3	Laminin subunit alpha-3 OS=Homo sapiens OX=9606 GN=LAMA3 PE=1 SV=2	77	-0.110244	-1.96518	0.211399
sp|Q92545|TM131_HUMAN	TMEM131	Transmembrane protein 131 OS=Homo sapiens OX=9606 GN=TMEM131 PE=1 SV=3	21	-0.101173	-2.47968	0.211415
sp|Q13206|DDX10_HUMAN	DDX10	Probable ATP-dependent RNA helicase DDX10 OS=Homo sapiens OX=9606 GN=DDX10 PE=1 SV=2	35	-0.116132	-2.67284	0.211478
sp|Q9Y5T4|DJC15_HUMAN	DNAJC15	DnaJ homolog subfamily C member 15 OS=Homo sapiens OX=9606 GN=DNAJC15 PE=1 SV=2	1	-0.431472	-2.31731	0.211541
sp|Q13426|XRCC4_HUMAN	XRCC4	DNA repair protein XRCC4 OS=Homo sapiens OX=9606 GN=XRCC4 PE=1 SV=2	17	0.152573	-1.96802	0.211974
sp|P03928|ATP8_HUMAN	MT-ATP8	ATP synthase protein 8 OS=Homo sapiens OX=9606 GN=MT-ATP8 PE=1 SV=1	7	-0.286445	-1.98772	0.212196
sp|Q9Y676|RT18B_HUMAN	MRPS18B	28S ribosomal protein S18b, mitochondrial OS=Homo sapiens OX=9606 GN=MRPS18B PE=1 SV=1	12	-0.170974	-1.9888	0.212254
sp|P41236|IPP2_HUMAN	PPP1R2	Protein phosphatase inhibitor 2 OS=Homo sapiens OX=9606 GN=PPP1R2 PE=1 SV=2	5	0.253797	-2.4427	0.212533
sp|P15559|NQO1_HUMAN	NQO1	NAD(P)H dehydrogenase [quinone] 1 OS=Homo sapiens OX=9606 GN=NQO1 PE=1 SV=1	13	-0.197635	-2.43915	0.212609
sp|Q9P1Q0|VPS54_HUMAN	VPS54	Vacuolar protein sorting-associated protein 54 OS=Homo sapiens OX=9606 GN=VPS54 PE=1 SV=2	2	-0.116094	-1.96872	0.212662
sp|Q96C86|DCPS_HUMAN	DCPS	m7GpppX diphosphatase OS=Homo sapiens OX=9606 GN=DCPS PE=1 SV=2	14	0.06598	-2.55007	0.212706
sp|Q15555|MARE2_HUMAN	MAPRE2	Microtubule-associated protein RP/EB family member 2 OS=Homo sapiens OX=9606 GN=MAPRE2 PE=1 SV=1	3	0.482808	-1.98494	0.212889
sp|O00567|NOP56_HUMAN	NOP56	Nucleolar protein 56 OS=Homo sapiens OX=9606 GN=NOP56 PE=1 SV=4	66	-0.135666	-1.9901	0.212993
tr|M0QXA7|M0QXA7_HUMAN	WIZ	Protein Wiz OS=Homo sapiens OX=9606 GN=WIZ PE=1 SV=1	5	-0.155769	-2.34105	0.213193
sp|Q6UW68|TM205_HUMAN	TMEM205	Transmembrane protein 205 OS=Homo sapiens OX=9606 GN=TMEM205 PE=1 SV=1	5	-0.271583	-1.95011	0.213585
sp|Q68CZ6|HAUS3_HUMAN	HAUS3	HAUS augmin-like complex subunit 3 OS=Homo sapiens OX=9606 GN=HAUS3 PE=1 SV=1	2	-0.187333	-1.99686	0.213986
sp|P32119|PRDX2_HUMAN	PRDX2	Peroxiredoxin-2 OS=Homo sapiens OX=9606 GN=PRDX2 PE=1 SV=5	42	0.157708	-1.97153	0.21408
sp|P60866-2|RS20_HUMAN	RPS20	Isoform 2 of 40S ribosomal protein S20 OS=Homo sapiens OX=9606 GN=RPS20	7	0.253456	-2.44715	0.214326
sp|Q8NC60|NOA1_HUMAN	NOA1	Nitric oxide-associated protein 1 OS=Homo sapiens OX=9606 GN=NOA1 PE=1 SV=2	33	-0.203613	-1.9903	0.214514
sp|Q08378|GOGA3_HUMAN	GOLGA3	Golgin subfamily A member 3 OS=Homo sapiens OX=9606 GN=GOLGA3 PE=1 SV=2	46	0.0903333	-2.64026	0.214615
tr|A0A087WY31|A0A087WY31_HUMAN	YTHDF3	YTH domain-containing family protein 3 OS=Homo sapiens OX=9606 GN=YTHDF3 PE=1 SV=1	36	0.158731	-1.94717	0.21475
sp|Q92903|CDS1_HUMAN	CDS1	Phosphatidate cytidylyltransferase 1 OS=Homo sapiens OX=9606 GN=CDS1 PE=2 SV=2	2	-0.276174	-1.9449	0.214758
sp|O00330|ODPX_HUMAN	PDHX	Pyruvate dehydrogenase protein X component, mitochondrial OS=Homo sapiens OX=9606 GN=PDHX PE=1 SV=3	25	-0.106818	-2.37092	0.214868
sp|Q9NS69|TOM22_HUMAN	TOMM22	Mitochondrial import receptor subunit TOM22 homolog OS=Homo sapiens OX=9606 GN=TOMM22 PE=1 SV=3	15	-0.218561	-1.98296	0.214952
sp|Q96A49|SYAP1_HUMAN	SYAP1	Synapse-associated protein 1 OS=Homo sapiens OX=9606 GN=SYAP1 PE=1 SV=1	21	0.165533	-2.3613	0.214963
sp|O00754|MA2B1_HUMAN	MAN2B1	Lysosomal alpha-mannosidase OS=Homo sapiens OX=9606 GN=MAN2B1 PE=1 SV=3	7	-0.135988	-2.09798	0.215037
sp|Q96GN5|CDA7L_HUMAN	CDCA7L	Cell division cycle-associated 7-like protein OS=Homo sapiens OX=9606 GN=CDCA7L PE=1 SV=2	11	-0.229643	-1.97224	0.215517
tr|E7EVA0|E7EVA0_HUMAN	MAP4	Microtubule-associated protein OS=Homo sapiens OX=9606 GN=MAP4 PE=1 SV=1	56	0.188814	-1.99739	0.215536
sp|Q7Z7N9|T179B_HUMAN	TMEM179B	Transmembrane protein 179B OS=Homo sapiens OX=9606 GN=TMEM179B PE=1 SV=1	1	-0.403674	-2.09345	0.215963
sp|O75815|BCAR3_HUMAN	BCAR3	Breast cancer anti-estrogen resistance protein 3 OS=Homo sapiens OX=9606 GN=BCAR3 PE=1 SV=1	27	0.147967	-2.62455	0.216148
sp|Q14790-9|CASP8_HUMAN	CASP8	Isoform 9 of Caspase-8 OS=Homo sapiens OX=9606 GN=CASP8	15	0.165209	-2.55299	0.216242
sp|O15460-2|P4HA2_HUMAN	P4HA2	Isoform IIa of Prolyl 4-hydroxylase subunit alpha-2 OS=Homo sapiens OX=9606 GN=P4HA2	16	-0.220803	-2.60556	0.216286
sp|Q9UKF6|CPSF3_HUMAN	CPSF3	Cleavage and polyadenylation specificity factor subunit 3 OS=Homo sapiens OX=9606 GN=CPSF3 PE=1 SV=1	27	-0.0797259	-1.97458	0.216324
sp|Q9NW68|BSDC1_HUMAN	BSDC1	BSD domain-containing protein 1 OS=Homo sapiens OX=9606 GN=BSDC1 PE=1 SV=1	15	0.131935	-2.69467	0.216909
sp|P30405|PPIF_HUMAN	PPIF	Peptidyl-prolyl cis-trans isomerase F, mitochondrial OS=Homo sapiens OX=9606 GN=PPIF PE=1 SV=1	23	-0.13037	-2.09923	0.217047
tr|D6R968|D6R968_HUMAN	N4BP2L2	NEDD4-binding protein 2-like 2 (Fragment) OS=Homo sapiens OX=9606 GN=N4BP2L2 PE=1 SV=1	3	-0.199631	-2.00212	0.217109
sp|Q5JWF2-2|GNAS1_HUMAN	GNAS	Isoform XLas-2 of Guanine nucleotide-binding protein G(s) subunit alpha isoforms XLas OS=Homo sapiens OX=9606 GN=GNAS	3	-0.210099	-1.9416	0.217111
sp|Q5SSJ5|HP1B3_HUMAN	HP1BP3	Heterochromatin protein 1-binding protein 3 OS=Homo sapiens OX=9606 GN=HP1BP3 PE=1 SV=1	30	-0.139864	-2.44324	0.217364
sp|P41134|ID1_HUMAN	ID1	DNA-binding protein inhibitor ID-1 OS=Homo sapiens OX=9606 GN=ID1 PE=1 SV=3	5	0.172123	-2.07652	0.21775
sp|Q8IZL2|MAML2_HUMAN	MAML2	Mastermind-like protein 2 OS=Homo sapiens OX=9606 GN=MAML2 PE=1 SV=2	4	0.173691	-1.97462	0.217796
sp|Q8NCS4|TM35B_HUMAN	TMEM35B	Transmembrane protein 35B OS=Homo sapiens OX=9606 GN=TMEM35B PE=1 SV=1	1	-0.406455	-2.07957	0.217982
sp|Q9H3M7|TXNIP_HUMAN	TXNIP	Thioredoxin-interacting protein OS=Homo sapiens OX=9606 GN=TXNIP PE=1 SV=1	3	-0.433362	-2.08229	0.218109
sp|P55209|NP1L1_HUMAN	NAP1L1	Nucleosome assembly protein 1-like 1 OS=Homo sapiens OX=9606 GN=NAP1L1 PE=1 SV=1	57	0.260149	-2.00267	0.218706
sp|O15116|LSM1_HUMAN	LSM1	U6 snRNA-associated Sm-like protein LSm1 OS=Homo sapiens OX=9606 GN=LSM1 PE=1 SV=1	5	0.125069	-1.91342	0.21893
sp|Q9UKT8|FBXW2_HUMAN	FBXW2	F-box/WD repeat-containing protein 2 OS=Homo sapiens OX=9606 GN=FBXW2 PE=1 SV=2	1	0.449049	-2.01497	0.219061
sp|P10644|KAP0_HUMAN	PRKAR1A	cAMP-dependent protein kinase type I-alpha regulatory subunit OS=Homo sapiens OX=9606 GN=PRKAR1A PE=1 SV=1	24	0.113033	-2.10219	0.219094
sp|P31947|1433S_HUMAN	SFN	14-3-3 protein sigma OS=Homo sapiens OX=9606 GN=SFN PE=1 SV=1	25	0.190225	-1.85981	0.219171
sp|P00846|ATP6_HUMAN	MT-ATP6	ATP synthase subunit a OS=Homo sapiens OX=9606 GN=MT-ATP6 PE=1 SV=1	4	-0.312201	-1.86631	0.219267
sp|Q6S8J3|POTEE_HUMAN	POTEE	POTE ankyrin domain family member E OS=Homo sapiens OX=9606 GN=POTEE PE=2 SV=3	140	0.0935084	-1.97603	0.219288
tr|A0A087X0W9|A0A087X0W9_HUMAN	OTUD6B	Deubiquitinase OTUD6B OS=Homo sapiens OX=9606 GN=OTUD6B PE=1 SV=1	22	0.140333	-1.85904	0.21934
tr|E7ET40|E7ET40_HUMAN	PLAU	Urokinase-type plasminogen activator OS=Homo sapiens OX=9606 GN=PLAU PE=1 SV=1	18	0.25318	-2.64611	0.21952
sp|Q96B01|R51A1_HUMAN	RAD51AP1	RAD51-associated protein 1 OS=Homo sapiens OX=9606 GN=RAD51AP1 PE=1 SV=1	9	0.111966	-2.1811	0.219689
sp|Q13277|STX3_HUMAN	STX3	Syntaxin-3 OS=Homo sapiens OX=9606 GN=STX3 PE=1 SV=3	4	0.260357	-1.85466	0.219817
sp|Q5VV41|ARHGG_HUMAN	ARHGEF16	Rho guanine nucleotide exchange factor 16 OS=Homo sapiens OX=9606 GN=ARHGEF16 PE=1 SV=1	31	0.064168	-2.17304	0.219957
sp|Q9NYY8|FAKD2_HUMAN	FASTKD2	FAST kinase domain-containing protein 2, mitochondrial OS=Homo sapiens OX=9606 GN=FASTKD2 PE=1 SV=1	11	-0.191224	-2.01618	0.22
sp|P04908|H2A1B_HUMAN	H2AC4	Histone H2A type 1-B/E OS=Homo sapiens OX=9606 GN=H2AC4 PE=1 SV=2	9	-0.157734	-2.14867	0.220168
sp|Q15800|MSMO1_HUMAN	MSMO1	Methylsterol monooxygenase 1 OS=Homo sapiens OX=9606 GN=MSMO1 PE=1 SV=1	2	-0.384527	-1.91365	0.220211
sp|P68402|PA1B2_HUMAN	PAFAH1B2	Platelet-activating factor acetylhydrolase IB subunit beta OS=Homo sapiens OX=9606 GN=PAFAH1B2 PE=1 SV=1	7	0.079786	-2.10281	0.220267
sp|Q96AX9-14|MIB2_HUMAN	MIB2	Isoform 14 of E3 ubiquitin-protein ligase MIB2 OS=Homo sapiens OX=9606 GN=MIB2	2	-0.119958	-1.86187	0.220312
sp|O43464|HTRA2_HUMAN	HTRA2	Serine protease HTRA2, mitochondrial OS=Homo sapiens OX=9606 GN=HTRA2 PE=1 SV=2	6	-0.211603	-2.00423	0.220326
sp|Q9BUL9|RPP25_HUMAN	RPP25	Ribonuclease P protein subunit p25 OS=Homo sapiens OX=9606 GN=RPP25 PE=1 SV=1	6	-0.111508	-1.87061	0.220421
sp|P50502|F10A1_HUMAN	ST13	Hsc70-interacting protein OS=Homo sapiens OX=9606 GN=ST13 PE=1 SV=2	27	0.265028	-2.16299	0.220468
sp|Q9Y5A9|YTHD2_HUMAN	YTHDF2	YTH domain-containing family protein 2 OS=Homo sapiens OX=9606 GN=YTHDF2 PE=1 SV=2	17	0.116065	-1.8558	0.220469
sp|O75356|ENTP5_HUMAN	ENTPD5	Ectonucleoside triphosphate diphosphohydrolase 5 OS=Homo sapiens OX=9606 GN=ENTPD5 PE=1 SV=1	3	-0.256358	-1.90233	0.220549
sp|Q15019-2|SEPT2_HUMAN	SEPTIN2	Isoform 2 of Septin-2 OS=Homo sapiens OX=9606 GN=SEPTIN2	30	0.179637	-2.10513	0.220577
sp|P29401-2|TKT_HUMAN	TKT	Isoform 2 of Transketolase OS=Homo sapiens OX=9606 GN=TKT	71	0.196977	-2.1641	0.220645
sp|O15066|KIF3B_HUMAN	KIF3B	Kinesin-like protein KIF3B OS=Homo sapiens OX=9606 GN=KIF3B PE=1 SV=1	11	0.114944	-2.05304	0.220678
tr|K7EIZ3|K7EIZ3_HUMAN	PLEKHJ1	Pleckstrin homology domain-containing family J member 1 OS=Homo sapiens OX=9606 GN=PLEKHJ1 PE=1 SV=1	1	0.302274	-2.11179	0.220854
sp|Q8N138|ORML3_HUMAN	ORMDL3	ORM1-like protein 3 OS=Homo sapiens OX=9606 GN=ORMDL3 PE=1 SV=1	2	-0.443634	-2.175	0.221011
sp|Q6P2Q9|PRP8_HUMAN	PRPF8	Pre-mRNA-processing-splicing factor 8 OS=Homo sapiens OX=9606 GN=PRPF8 PE=1 SV=2	149	-0.110377	-1.8726	0.221016
sp|Q5JPH6|SYEM_HUMAN	EARS2	Probable glutamate--tRNA ligase, mitochondrial OS=Homo sapiens OX=9606 GN=EARS2 PE=1 SV=2	17	-0.252037	-2.00916	0.221143
sp|P55064|AQP5_HUMAN	AQP5	Aquaporin-5 OS=Homo sapiens OX=9606 GN=AQP5 PE=1 SV=1	5	-0.174587	-1.92425	0.221214
sp|Q99595|TI17A_HUMAN	TIMM17A	Mitochondrial import inner membrane translocase subunit Tim17-A OS=Homo sapiens OX=9606 GN=TIMM17A PE=1 SV=1	4	-0.14867	-1.89183	0.221475
sp|Q8NAT1|PMGT2_HUMAN	POMGNT2	Protein O-linked-mannose beta-1,4-N-acetylglucosaminyltransferase 2 OS=Homo sapiens OX=9606 GN=POMGNT2 PE=1 SV=1	6	-0.267548	-1.91498	0.221506
sp|P56545-2|CTBP2_HUMAN	CTBP2	Isoform 2 of C-terminal-binding protein 2 OS=Homo sapiens OX=9606 GN=CTBP2	14	0.0856702	-1.85621	0.2216
sp|Q9P1Y6|PHRF1_HUMAN	PHRF1	PHD and RING finger domain-containing protein 1 OS=Homo sapiens OX=9606 GN=PHRF1 PE=1 SV=3	6	-0.115044	-1.91744	0.221609
tr|B9EGE7|B9EGE7_HUMAN	ZNF507	ZNF507 protein OS=Homo sapiens OX=9606 GN=ZNF507 PE=1 SV=1	4	0.14194	-1.87837	0.221634
sp|Q8WVC6|DCAKD_HUMAN	DCAKD	Dephospho-CoA kinase domain-containing protein OS=Homo sapiens OX=9606 GN=DCAKD PE=1 SV=1	8	-0.260719	-1.87399	0.221681
sp|Q5U5X0|LYRM7_HUMAN	LYRM7	Complex III assembly factor LYRM7 OS=Homo sapiens OX=9606 GN=LYRM7 PE=1 SV=1	6	-0.493599	-1.89891	0.221682
sp|Q9NWV8|BABA1_HUMAN	BABAM1	BRISC and BRCA1-A complex member 1 OS=Homo sapiens OX=9606 GN=BABAM1 PE=1 SV=1	10	0.0552127	-1.87726	0.22169
sp|Q6IN85|P4R3A_HUMAN	PPP4R3A	Serine/threonine-protein phosphatase 4 regulatory subunit 3A OS=Homo sapiens OX=9606 GN=PPP4R3A PE=1 SV=1	22	0.0514825	-2.01686	0.221692
sp|P09758|TACD2_HUMAN	TACSTD2	Tumor-associated calcium signal transducer 2 OS=Homo sapiens OX=9606 GN=TACSTD2 PE=1 SV=3	22	-0.100134	-1.85192	0.221798
sp|Q12904-2|AIMP1_HUMAN	AIMP1	Isoform 2 of Aminoacyl tRNA synthase complex-interacting multifunctional protein 1 OS=Homo sapiens OX=9606 GN=AIMP1	36	0.107887	-1.90279	0.221816
sp|Q9Y3A0|COQ4_HUMAN	COQ4	Ubiquinone biosynthesis protein COQ4 homolog, mitochondrial OS=Homo sapiens OX=9606 GN=COQ4 PE=1 SV=3	1	-0.601745	-1.88987	0.221911
sp|Q71RC2-4|LARP4_HUMAN	LARP4	Isoform 4 of La-related protein 4 OS=Homo sapiens OX=9606 GN=LARP4	25	0.0786848	-2.00503	0.22197
sp|Q14186|TFDP1_HUMAN	TFDP1	Transcription factor Dp-1 OS=Homo sapiens OX=9606 GN=TFDP1 PE=1 SV=1	2	0.333444	-2.06431	0.222
sp|Q8TD43|TRPM4_HUMAN	TRPM4	Transient receptor potential cation channel subfamily M member 4 OS=Homo sapiens OX=9606 GN=TRPM4 PE=1 SV=1	11	-0.141623	-2.12475	0.222078
sp|Q9H467|CUED2_HUMAN	CUEDC2	CUE domain-containing protein 2 OS=Homo sapiens OX=9606 GN=CUEDC2 PE=1 SV=1	5	0.179892	-1.89329	0.222112
sp|Q99547|MPH6_HUMAN	MPHOSPH6	M-phase phosphoprotein 6 OS=Homo sapiens OX=9606 GN=MPHOSPH6 PE=1 SV=2	6	-0.160652	-1.88816	0.222343
sp|Q13873|BMPR2_HUMAN	BMPR2	Bone morphogenetic protein receptor type-2 OS=Homo sapiens OX=9606 GN=BMPR2 PE=1 SV=2	2	-0.168893	-1.88627	0.222484
sp|Q9NRA2|S17A5_HUMAN	SLC17A5	Sialin OS=Homo sapiens OX=9606 GN=SLC17A5 PE=1 SV=2	3	-0.34942	-1.92447	0.222539
sp|Q9BU61|NDUF3_HUMAN	NDUFAF3	NADH dehydrogenase [ubiquinone] 1 alpha subcomplex assembly factor 3 OS=Homo sapiens OX=9606 GN=NDUFAF3 PE=1 SV=1	10	-0.0556262	-2.05313	0.222564
sp|Q9NR28|DBLOH_HUMAN	DIABLO	Diablo homolog, mitochondrial OS=Homo sapiens OX=9606 GN=DIABLO PE=1 SV=1	6	-0.278845	-1.89576	0.222825
sp|P48643|TCPE_HUMAN	CCT5	T-complex protein 1 subunit epsilon OS=Homo sapiens OX=9606 GN=CCT5 PE=1 SV=1	83	0.0967147	-1.87882	0.222832
sp|P47813|IF1AX_HUMAN	EIF1AX	Eukaryotic translation initiation factor 1A, X-chromosomal OS=Homo sapiens OX=9606 GN=EIF1AX PE=1 SV=2	7	0.483621	-1.92861	0.222836
sp|P40227|TCPZ_HUMAN	CCT6A	T-complex protein 1 subunit zeta OS=Homo sapiens OX=9606 GN=CCT6A PE=1 SV=3	93	0.12759	-1.88114	0.22287
sp|Q8WXE0|CSKI2_HUMAN	CASKIN2	Caskin-2 OS=Homo sapiens OX=9606 GN=CASKIN2 PE=1 SV=2	16	0.0743663	-1.84908	0.222955
sp|Q9UJ83|HACL1_HUMAN	HACL1	2-hydroxyacyl-CoA lyase 1 OS=Homo sapiens OX=9606 GN=HACL1 PE=1 SV=2	19	-0.162133	-2.0428	0.222958
tr|A0A2R8YH03|A0A2R8YH03_HUMAN	TASOR2	Protein TASOR 2 OS=Homo sapiens OX=9606 GN=TASOR2 PE=1 SV=1	25	-0.0755307	-2.55301	0.223
sp|O43683|BUB1_HUMAN	BUB1	Mitotic checkpoint serine/threonine-protein kinase BUB1 OS=Homo sapiens OX=9606 GN=BUB1 PE=1 SV=1	16	0.184127	-2.06086	0.223026
sp|Q9UGP4|LIMD1_HUMAN	LIMD1	LIM domain-containing protein 1 OS=Homo sapiens OX=9606 GN=LIMD1 PE=1 SV=1	11	0.174277	-2.55952	0.223097
sp|Q9NZ09-4|UBAP1_HUMAN	UBAP1	Isoform 4 of Ubiquitin-associated protein 1 OS=Homo sapiens OX=9606 GN=UBAP1	4	0.100377	-1.90289	0.223098
sp|Q6P4A8|PLBL1_HUMAN	PLBD1	Phospholipase B-like 1 OS=Homo sapiens OX=9606 GN=PLBD1 PE=1 SV=2	13	-0.209211	-1.92623	0.223301
sp|Q9H4B6|SAV1_HUMAN	SAV1	Protein salvador homolog 1 OS=Homo sapiens OX=9606 GN=SAV1 PE=1 SV=2	1	0.457876	-2.12734	0.223327
sp|Q96BT3|CENPT_HUMAN	CENPT	Centromere protein T OS=Homo sapiens OX=9606 GN=CENPT PE=1 SV=2	1	0.198623	-2.01785	0.223411
sp|P11498|PYC_HUMAN	PC	Pyruvate carboxylase, mitochondrial OS=Homo sapiens OX=9606 GN=PC PE=1 SV=2	40	-0.123113	-2.03402	0.223607
tr|M0QZ12|M0QZ12_HUMAN	GRAMD1A	Protein Aster-A OS=Homo sapiens OX=9606 GN=GRAMD1A PE=1 SV=1	2	-0.190736	-2.06599	0.223965
tr|C9K0J5|C9K0J5_HUMAN	RAPH1	Ras association (RalGDS/AF-6) and pleckstrin homology domains 1, isoform CRA_b OS=Homo sapiens OX=9606 GN=RAPH1 PE=1 SV=1	17	0.157666	-1.88216	0.224087
sp|Q9H553|ALG2_HUMAN	ALG2	Alpha-1,3/1,6-mannosyltransferase ALG2 OS=Homo sapiens OX=9606 GN=ALG2 PE=1 SV=1	14	-0.0953528	-1.92927	0.224195
sp|A3KN83|SBNO1_HUMAN	SBNO1	Protein strawberry notch homolog 1 OS=Homo sapiens OX=9606 GN=SBNO1 PE=1 SV=1	31	0.110491	-2.04028	0.2242
sp|Q8N0V3|RBFA_HUMAN	RBFA	Putative ribosome-binding factor A, mitochondrial OS=Homo sapiens OX=9606 GN=RBFA PE=1 SV=3	4	-0.141668	-2.03545	0.224397
sp|Q92576|PHF3_HUMAN	PHF3	PHD finger protein 3 OS=Homo sapiens OX=9606 GN=PHF3 PE=1 SV=3	57	-0.126838	-2.01893	0.224406
sp|P05455|LA_HUMAN	SSB	Lupus La protein OS=Homo sapiens OX=9606 GN=SSB PE=1 SV=2	55	0.129028	-1.84542	0.22442
sp|Q9BZZ5-2|API5_HUMAN	API5	Isoform 2 of Apoptosis inhibitor 5 OS=Homo sapiens OX=9606 GN=API5	1	0.172926	-2.05378	0.224483
sp|Q9BQG0-2|MBB1A_HUMAN	MYBBP1A	Isoform 2 of Myb-binding protein 1A OS=Homo sapiens OX=9606 GN=MYBBP1A	81	-0.182933	-2.03163	0.224585
sp|O43731|ERD23_HUMAN	KDELR3	ER lumen protein-retaining receptor 3 OS=Homo sapiens OX=9606 GN=KDELR3 PE=2 SV=1	1	-0.352709	-2.1279	0.2246
sp|Q53EP0|FND3B_HUMAN	FNDC3B	Fibronectin type III domain-containing protein 3B OS=Homo sapiens OX=9606 GN=FNDC3B PE=1 SV=2	21	-0.11443	-2.02479	0.224608
sp|O60353|FZD6_HUMAN	FZD6	Frizzled-6 OS=Homo sapiens OX=9606 GN=FZD6 PE=1 SV=2	15	-0.165603	-2.02062	0.224693
sp|Q9Y5N6|ORC6_HUMAN	ORC6	Origin recognition complex subunit 6 OS=Homo sapiens OX=9606 GN=ORC6 PE=1 SV=1	5	0.27874	-1.92974	0.22481
sp|O43676|NDUB3_HUMAN	NDUFB3	NADH dehydrogenase [ubiquinone] 1 beta subcomplex subunit 3 OS=Homo sapiens OX=9606 GN=NDUFB3 PE=1 SV=3	6	-0.10026	-1.83142	0.225307
sp|A0A0G2JMD5|PRA33_HUMAN	PRAMEF33	PRAME family member 33 OS=Homo sapiens OX=9606 GN=PRAMEF33 PE=3 SV=1	1	-0.343757	-1.84058	0.225525
sp|Q96Q05-2|TPPC9_HUMAN	TRAPPC9	Isoform 2 of Trafficking protein particle complex subunit 9 OS=Homo sapiens OX=9606 GN=TRAPPC9	6	0.167342	-2.13083	0.225616
tr|C9JY04|C9JY04_HUMAN	TMEM243	Transmembrane protein 243 OS=Homo sapiens OX=9606 GN=TMEM243 PE=1 SV=1	2	-0.24439	-1.84251	0.225632
sp|Q8WU17|RN139_HUMAN	RNF139	E3 ubiquitin-protein ligase RNF139 OS=Homo sapiens OX=9606 GN=RNF139 PE=1 SV=1	1	-0.296721	-1.83274	0.225804
sp|Q92575|UBXN4_HUMAN	UBXN4	UBX domain-containing protein 4 OS=Homo sapiens OX=9606 GN=UBXN4 PE=1 SV=2	14	-0.136812	-1.83711	0.22599
sp|Q71RG4|TMUB2_HUMAN	TMUB2	Transmembrane and ubiquitin-like domain-containing protein 2 OS=Homo sapiens OX=9606 GN=TMUB2 PE=1 SV=2	8	-0.066562	-2.02731	0.226419
sp|Q01658|NC2B_HUMAN	DR1	Protein Dr1 OS=Homo sapiens OX=9606 GN=DR1 PE=1 SV=1	4	0.211839	-2.02128	0.226476
sp|O75496|GEMI_HUMAN	GMNN	Geminin OS=Homo sapiens OX=9606 GN=GMNN PE=1 SV=1	3	0.445855	-1.82617	0.226783
sp|Q9UJU3|ZN112_HUMAN	ZNF112	Zinc finger protein 112 OS=Homo sapiens OX=9606 GN=ZNF112 PE=1 SV=2	1	-0.359766	-1.82836	0.226796
sp|Q9BV81|EMC6_HUMAN	EMC6	ER membrane protein complex subunit 6 OS=Homo sapiens OX=9606 GN=EMC6 PE=1 SV=1	2	-0.479237	-2.13154	0.226939
sp|Q99766|ATP5S_HUMAN	DMAC2L	ATP synthase subunit s, mitochondrial OS=Homo sapiens OX=9606 GN=DMAC2L PE=1 SV=3	2	-0.40427	-1.82127	0.227962
sp|Q9NP81|SYSM_HUMAN	SARS2	Serine--tRNA ligase, mitochondrial OS=Homo sapiens OX=9606 GN=SARS2 PE=1 SV=1	23	-0.143251	-1.80395	0.227963
sp|Q9C0C4|SEM4C_HUMAN	SEMA4C	Semaphorin-4C OS=Homo sapiens OX=9606 GN=SEMA4C PE=1 SV=2	1	-0.181614	-3.81978	0.228			+
tr|A0A1B0GTU4|A0A1B0GTU4_HUMAN	PXN	Paxillin OS=Homo sapiens OX=9606 GN=PXN PE=1 SV=1	40	0.13967	-2.64777	0.228667
sp|Q9UMS0|NFU1_HUMAN	NFU1	NFU1 iron-sulfur cluster scaffold homolog, mitochondrial OS=Homo sapiens OX=9606 GN=NFU1 PE=1 SV=2	8	0.195699	-1.81065	0.228698
sp|P25398|RS12_HUMAN	RPS12	40S ribosomal protein S12 OS=Homo sapiens OX=9606 GN=RPS12 PE=1 SV=3	48	0.201141	-1.81292	0.228758
sp|P31431|SDC4_HUMAN	SDC4	Syndecan-4 OS=Homo sapiens OX=9606 GN=SDC4 PE=1 SV=2	8	-0.227166	-1.80792	0.229014
sp|Q9H1X3|DJC25_HUMAN	DNAJC25	DnaJ homolog subfamily C member 25 OS=Homo sapiens OX=9606 GN=DNAJC25 PE=1 SV=1	4	-0.23526	-1.80424	0.229028
sp|Q8TEA1|NSUN6_HUMAN	NSUN6	tRNA (cytosine(72)-C(5))-methyltransferase NSUN6 OS=Homo sapiens OX=9606 GN=NSUN6 PE=1 SV=1	2	0.583162	-2.13644	0.22925
sp|Q6PI48|SYDM_HUMAN	DARS2	Aspartate--tRNA ligase, mitochondrial OS=Homo sapiens OX=9606 GN=DARS2 PE=1 SV=1	31	-0.160889	-2.1316	0.229278
sp|Q12802-2|AKP13_HUMAN	AKAP13	Isoform 2 of A-kinase anchor protein 13 OS=Homo sapiens OX=9606 GN=AKAP13	36	0.0745722	-1.79829	0.229284
tr|A0A3B3ISV4|A0A3B3ISV4_HUMAN	VKORC1L1	Vitamin K epoxide reductase complex subunit 1-like protein 1 OS=Homo sapiens OX=9606 GN=VKORC1L1 PE=1 SV=1	5	-0.161006	-1.8172	0.229378
sp|Q8IX90|SKA3_HUMAN	SKA3	Spindle and kinetochore-associated protein 3 OS=Homo sapiens OX=9606 GN=SKA3 PE=1 SV=2	8	0.181447	-1.7489	0.229463
sp|P49454|CENPF_HUMAN	CENPF	Centromere protein F OS=Homo sapiens OX=9606 GN=CENPF PE=1 SV=3	103	-0.114189	-1.81294	0.229848
sp|Q8NDT2|RB15B_HUMAN	RBM15B	Putative RNA-binding protein 15B OS=Homo sapiens OX=9606 GN=RBM15B PE=1 SV=3	11	-0.206071	-1.74588	0.229862
sp|Q9HAW4|CLSPN_HUMAN	CLSPN	Claspin OS=Homo sapiens OX=9606 GN=CLSPN PE=1 SV=3	18	0.152834	-1.78319	0.229903
sp|Q8N9R8-2|SCAI_HUMAN	SCAI	Isoform 2 of Protein SCAI OS=Homo sapiens OX=9606 GN=SCAI	10	-0.12728	-1.79493	0.2301
sp|Q9C0E8|LNP_HUMAN	LNPK	Endoplasmic reticulum junction formation protein lunapark OS=Homo sapiens OX=9606 GN=LNPK PE=1 SV=2	17	-0.178289	-1.79009	0.23018
sp|Q14197|ICT1_HUMAN	MRPL58	Peptidyl-tRNA hydrolase ICT1, mitochondrial OS=Homo sapiens OX=9606 GN=MRPL58 PE=1 SV=1	7	-0.165386	-1.78085	0.230211
sp|Q96AB3-2|ISOC2_HUMAN	ISOC2	Isoform 2 of Isochorismatase domain-containing protein 2 OS=Homo sapiens OX=9606 GN=ISOC2	16	-0.25717	-1.79858	0.230341
sp|O14737|PDCD5_HUMAN	PDCD5	Programmed cell death protein 5 OS=Homo sapiens OX=9606 GN=PDCD5 PE=1 SV=3	5	0.666826	-1.74978	0.2304
sp|Q96EU7|C1GLC_HUMAN	C1GALT1C1	C1GALT1-specific chaperone 1 OS=Homo sapiens OX=9606 GN=C1GALT1C1 PE=1 SV=1	4	-0.23164	-1.78351	0.230496
sp|Q5EBM0|CMPK2_HUMAN	CMPK2	UMP-CMP kinase 2, mitochondrial OS=Homo sapiens OX=9606 GN=CMPK2 PE=1 SV=3	2	0.370033	-1.78876	0.230583
sp|Q15637-6|SF01_HUMAN	SF1	Isoform 6 of Splicing factor 1 OS=Homo sapiens OX=9606 GN=SF1	2	-0.455014	-1.79922	0.230907
sp|Q9Y5B0|CTDP1_HUMAN	CTDP1	RNA polymerase II subunit A C-terminal domain phosphatase OS=Homo sapiens OX=9606 GN=CTDP1 PE=1 SV=3	6	0.16799	-1.79051	0.231222
sp|Q96QA5|GSDMA_HUMAN_contaminant	GSDMA	Gasdermin-A OS=Homo sapiens GN=GSDMA PE=2 SV=4	4	-1.01659	-1.75434	0.231253	+
sp|O95429|BAG4_HUMAN	BAG4	BAG family molecular chaperone regulator 4 OS=Homo sapiens OX=9606 GN=BAG4 PE=1 SV=1	6	0.427906	-1.74981	0.231344
sp|Q8NFV4|ABHDB_HUMAN	ABHD11	Protein ABHD11 OS=Homo sapiens OX=9606 GN=ABHD11 PE=1 SV=1	10	-0.176187	-1.74227	0.231454
sp|Q96RR1|PEO1_HUMAN	TWNK	Twinkle protein, mitochondrial OS=Homo sapiens OX=9606 GN=TWNK PE=1 SV=1	8	-0.179139	-1.74265	0.2315
sp|Q9Y399|RT02_HUMAN	MRPS2	28S ribosomal protein S2, mitochondrial OS=Homo sapiens OX=9606 GN=MRPS2 PE=1 SV=1	11	-0.172602	-1.78597	0.231518
sp|Q9UKI2|BORG2_HUMAN	CDC42EP3	Cdc42 effector protein 3 OS=Homo sapiens OX=9606 GN=CDC42EP3 PE=1 SV=1	3	0.507797	-1.78354	0.23152
sp|Q9UJY4|GGA2_HUMAN	GGA2	ADP-ribosylation factor-binding protein GGA2 OS=Homo sapiens OX=9606 GN=GGA2 PE=1 SV=3	5	0.217524	-1.76438	0.231694
sp|Q15345|LRC41_HUMAN	LRRC41	Leucine-rich repeat-containing protein 41 OS=Homo sapiens OX=9606 GN=LRRC41 PE=1 SV=3	10	-0.101481	-1.79187	0.231836
sp|P61960|UFM1_HUMAN	UFM1	Ubiquitin-fold modifier 1 OS=Homo sapiens OX=9606 GN=UFM1 PE=1 SV=1	6	0.310667	-1.75439	0.232217
sp|Q16891-2|MIC60_HUMAN	IMMT	Isoform 2 of MICOS complex subunit MIC60 OS=Homo sapiens OX=9606 GN=IMMT	11	-0.164354	-1.69102	0.232252
sp|P03886|NU1M_HUMAN	MT-ND1	NADH-ubiquinone oxidoreductase chain 1 OS=Homo sapiens OX=9606 GN=MT-ND1 PE=1 SV=1	2	-0.336333	-1.75047	0.232296
sp|P08962|CD63_HUMAN	CD63	CD63 antigen OS=Homo sapiens OX=9606 GN=CD63 PE=1 SV=2	7	-0.197303	-1.76445	0.232684
tr|G3V556|G3V556_HUMAN	ATP5MPL	ATP synthase subunit ATP5MPL, mitochondrial OS=Homo sapiens OX=9606 GN=ATP5MPL PE=1 SV=1	3	-0.298067	-1.69646	0.232754
sp|Q9Y2X0|MED16_HUMAN	MED16	Mediator of RNA polymerase II transcription subunit 16 OS=Homo sapiens OX=9606 GN=MED16 PE=1 SV=2	13	-0.152896	-1.7598	0.232773
sp|Q8IXI1|MIRO2_HUMAN	RHOT2	Mitochondrial Rho GTPase 2 OS=Homo sapiens OX=9606 GN=RHOT2 PE=1 SV=2	21	-0.216128	-1.75612	0.232787
sp|Q9BYD1|RM13_HUMAN	MRPL13	39S ribosomal protein L13, mitochondrial OS=Homo sapiens OX=9606 GN=MRPL13 PE=1 SV=1	13	-0.313802	-1.75087	0.23286
tr|B3KTM8|B3KTM8_HUMAN	MORF4L1	Mortality factor 4-like protein 1 OS=Homo sapiens OX=9606 GN=MORF4L1 PE=1 SV=1	19	-0.0939296	-1.76232	0.232949
sp|Q9NPD8|UBE2T_HUMAN	UBE2T	Ubiquitin-conjugating enzyme E2 T OS=Homo sapiens OX=9606 GN=UBE2T PE=1 SV=1	11	0.243873	-1.70427	0.232975
sp|P08574|CY1_HUMAN	CYC1	Cytochrome c1, heme protein, mitochondrial OS=Homo sapiens OX=9606 GN=CYC1 PE=1 SV=3	37	-0.118011	-1.69151	0.233067
sp|Q6P087|RUSD3_HUMAN	RPUSD3	Mitochondrial mRNA pseudouridine synthase RPUSD3 OS=Homo sapiens OX=9606 GN=RPUSD3 PE=1 SV=3	5	-0.155657	-1.70494	0.23308
sp|Q9H0H5|RGAP1_HUMAN	RACGAP1	Rac GTPase-activating protein 1 OS=Homo sapiens OX=9606 GN=RACGAP1 PE=1 SV=1	38	-0.108565	-1.69737	0.233243
sp|P07108-5|ACBP_HUMAN	DBI	Isoform 5 of Acyl-CoA-binding protein OS=Homo sapiens OX=9606 GN=DBI	6	0.532792	-1.70225	0.233652
sp|O75792|RNH2A_HUMAN	RNASEH2A	Ribonuclease H2 subunit A OS=Homo sapiens OX=9606 GN=RNASEH2A PE=1 SV=2	12	0.108507	-1.76447	0.233682
sp|Q5T5P2|SKT_HUMAN	KIAA1217	Sickle tail protein homolog OS=Homo sapiens OX=9606 GN=KIAA1217 PE=1 SV=2	12	0.109844	-1.76014	0.233755
sp|Q9UL25|RAB21_HUMAN	RAB21	Ras-related protein Rab-21 OS=Homo sapiens OX=9606 GN=RAB21 PE=1 SV=3	18	-0.109102	-1.69401	0.233887
sp|Q9UHV9|PFD2_HUMAN	PFDN2	Prefoldin subunit 2 OS=Homo sapiens OX=9606 GN=PFDN2 PE=1 SV=1	20	0.148546	-1.70089	0.233892
sp|Q8IYB5|SMAP1_HUMAN	SMAP1	Stromal membrane-associated protein 1 OS=Homo sapiens OX=9606 GN=SMAP1 PE=1 SV=2	11	0.130445	-1.70503	0.233934
sp|P40222|TXLNA_HUMAN	TXLNA	Alpha-taxilin OS=Homo sapiens OX=9606 GN=TXLNA PE=1 SV=3	26	0.263806	-1.6952	0.234057
sp|Q8N4Q0|PTGR3_HUMAN	ZADH2	Prostaglandin reductase 3 OS=Homo sapiens OX=9606 GN=ZADH2 PE=1 SV=1	3	-0.399135	-1.69744	0.234079
tr|A0A087WZ62|A0A087WZ62_HUMAN		Mannosyltransferase OS=Homo sapiens OX=9606 PE=3 SV=1	5	-0.190558	-1.70567	0.234088
sp|P25685|DNJB1_HUMAN	DNAJB1	DnaJ homolog subfamily B member 1 OS=Homo sapiens OX=9606 GN=DNAJB1 PE=1 SV=4	28	0.153946	-1.6978	0.234187
sp|P50579|MAP2_HUMAN	METAP2	Methionine aminopeptidase 2 OS=Homo sapiens OX=9606 GN=METAP2 PE=1 SV=1	35	0.152868	-1.71826	0.234197
sp|P46108|CRK_HUMAN	CRK	Adapter molecule crk OS=Homo sapiens OX=9606 GN=CRK PE=1 SV=2	17	0.162146	-1.6887	0.234202
sp|O95169|NDUB8_HUMAN	NDUFB8	NADH dehydrogenase [ubiquinone] 1 beta subcomplex subunit 8, mitochondrial OS=Homo sapiens OX=9606 GN=NDUFB8 PE=1 SV=1	6	-0.230078	-1.68775	0.234375
sp|Q6IBW4-4|CNDH2_HUMAN	NCAPH2	Isoform 4 of Condensin-2 complex subunit H2 OS=Homo sapiens OX=9606 GN=NCAPH2	10	-0.104824	-1.71485	0.234421
sp|O15287|FANCG_HUMAN	FANCG	Fanconi anemia group G protein OS=Homo sapiens OX=9606 GN=FANCG PE=1 SV=1	7	-0.200621	-1.71606	0.234491
sp|O94776|MTA2_HUMAN	MTA2	Metastasis-associated protein MTA2 OS=Homo sapiens OX=9606 GN=MTA2 PE=1 SV=1	45	-0.118714	-1.70724	0.234598
sp|Q9NVT9|ARMC1_HUMAN	ARMC1	Armadillo repeat-containing protein 1 OS=Homo sapiens OX=9606 GN=ARMC1 PE=1 SV=1	9	-0.146858	-1.7656	0.23469
sp|Q6KC79|NIPBL_HUMAN	NIPBL	Nipped-B-like protein OS=Homo sapiens OX=9606 GN=NIPBL PE=1 SV=2	66	-0.137122	-1.69426	0.234714
sp|Q9GZL7|WDR12_HUMAN	WDR12	Ribosome biogenesis protein WDR12 OS=Homo sapiens OX=9606 GN=WDR12 PE=1 SV=2	31	-0.0658776	-1.76908	0.235009
sp|Q6PII3|CC174_HUMAN	CCDC174	Coiled-coil domain-containing protein 174 OS=Homo sapiens OX=9606 GN=CCDC174 PE=1 SV=3	3	-0.492542	-1.71835	0.235087
sp|P16219|ACADS_HUMAN	ACADS	Short-chain specific acyl-CoA dehydrogenase, mitochondrial OS=Homo sapiens OX=9606 GN=ACADS PE=1 SV=1	2	-0.226499	-3.46039	0.2352			+
tr|H0Y8X4|H0Y8X4_HUMAN	DNPH1	2'-deoxynucleoside 5'-phosphate N-hydrolase 1 (Fragment) OS=Homo sapiens OX=9606 GN=DNPH1 PE=1 SV=1	10	0.207744	-1.71939	0.235252
sp|Q96IZ7|RSRC1_HUMAN	RSRC1	Serine/Arginine-related protein 53 OS=Homo sapiens OX=9606 GN=RSRC1 PE=1 SV=1	5	0.164851	-1.72884	0.235289
sp|Q8NHZ8|CDC26_HUMAN	CDC26	Anaphase-promoting complex subunit CDC26 OS=Homo sapiens OX=9606 GN=CDC26 PE=1 SV=1	1	0.488178	-1.76593	0.23529
sp|Q14684|RRP1B_HUMAN	RRP1B	Ribosomal RNA processing protein 1 homolog B OS=Homo sapiens OX=9606 GN=RRP1B PE=1 SV=3	33	-0.0909481	-1.70744	0.235467
sp|Q9NRP0-2|OSTC_HUMAN	OSTC	Isoform 2 of Oligosaccharyltransferase complex subunit OSTC OS=Homo sapiens OX=9606 GN=OSTC	4	-0.31378	-1.76951	0.235616
sp|P10599|THIO_HUMAN	TXN	Thioredoxin OS=Homo sapiens OX=9606 GN=TXN PE=1 SV=3	40	0.268352	-1.70872	0.235642
sp|Q14667|K0100_HUMAN	KIAA0100	Protein KIAA0100 OS=Homo sapiens OX=9606 GN=KIAA0100 PE=1 SV=3	4	-0.140584	-1.72701	0.235654
sp|P08238|HS90B_HUMAN	HSP90AB1	Heat shock protein HSP 90-beta OS=Homo sapiens OX=9606 GN=HSP90AB1 PE=1 SV=4	163	0.177087	-1.71111	0.2357
sp|Q14157-1|UBP2L_HUMAN	UBAP2L	Isoform 2 of Ubiquitin-associated protein 2-like OS=Homo sapiens OX=9606 GN=UBAP2L	2	0.115407	-1.73043	0.235809
tr|E9PRY8|E9PRY8_HUMAN	EEF1D	Elongation factor 1-delta OS=Homo sapiens OX=9606 GN=EEF1D PE=1 SV=1	58	0.163779	-1.73206	0.236
sp|P30533|AMRP_HUMAN	LRPAP1	Alpha-2-macroglobulin receptor-associated protein OS=Homo sapiens OX=9606 GN=LRPAP1 PE=1 SV=1	20	-0.0754929	-1.71946	0.236153
sp|Q9UJU6|DBNL_HUMAN	DBNL	Drebrin-like protein OS=Homo sapiens OX=9606 GN=DBNL PE=1 SV=1	1	0.224906	-1.7199	0.236215
sp|P10243|MYBA_HUMAN	MYBL1	Myb-related protein A OS=Homo sapiens OX=9606 GN=MYBL1 PE=1 SV=2	2	0.337003	-1.72921	0.236222
sp|O94906|PRP6_HUMAN	PRPF6	Pre-mRNA-processing factor 6 OS=Homo sapiens OX=9606 GN=PRPF6 PE=1 SV=1	65	-0.162245	-1.70745	0.236342
tr|J3KMZ9|J3KMZ9_HUMAN	LDLR	Low-density lipoprotein receptor (Fragment) OS=Homo sapiens OX=9606 GN=LDLR PE=1 SV=1	22	0.20313	-1.72015	0.23671
sp|P19388|RPAB1_HUMAN	POLR2E	DNA-directed RNA polymerases I, II, and III subunit RPABC1 OS=Homo sapiens OX=9606 GN=POLR2E PE=1 SV=4	11	-0.151989	-1.72081	0.236713
sp|Q92688|AN32B_HUMAN	ANP32B	Acidic leucine-rich nuclear phosphoprotein 32 family member B OS=Homo sapiens OX=9606 GN=ANP32B PE=1 SV=1	29	0.071612	-1.72121	0.237634
sp|Q9H490|PIGU_HUMAN	PIGU	Phosphatidylinositol glycan anchor biosynthesis class U protein OS=Homo sapiens OX=9606 GN=PIGU PE=1 SV=3	2	-0.468457	-1.67943	0.237767
sp|Q13889|TF2H3_HUMAN	GTF2H3	General transcription factor IIH subunit 3 OS=Homo sapiens OX=9606 GN=GTF2H3 PE=1 SV=2	4	-0.0927153	-1.72273	0.237812
sp|Q96IZ5|RBM41_HUMAN	RBM41	RNA-binding protein 41 OS=Homo sapiens OX=9606 GN=RBM41 PE=1 SV=2	3	0.219262	-1.72298	0.237992
sp|P68543|UBX2A_HUMAN	UBXN2A	UBX domain-containing protein 2A OS=Homo sapiens OX=9606 GN=UBXN2A PE=1 SV=1	1	0.607572	-1.67953	0.238584
sp|Q96DP5|FMT_HUMAN	MTFMT	Methionyl-tRNA formyltransferase, mitochondrial OS=Homo sapiens OX=9606 GN=MTFMT PE=1 SV=2	7	-0.165515	-1.68105	0.238966
sp|Q969F1|TF3C6_HUMAN	GTF3C6	General transcription factor 3C polypeptide 6 OS=Homo sapiens OX=9606 GN=GTF3C6 PE=1 SV=1	6	0.563723	-1.62734	0.239737
sp|Q6ZW49|PAXI1_HUMAN	PAXIP1	PAX-interacting protein 1 OS=Homo sapiens OX=9606 GN=PAXIP1 PE=1 SV=2	7	-0.21944	-1.68112	0.239792
sp|Q96G23|CERS2_HUMAN	CERS2	Ceramide synthase 2 OS=Homo sapiens OX=9606 GN=CERS2 PE=1 SV=1	9	-0.440189	-1.62815	0.240132
sp|Q9BUN8|DERL1_HUMAN	DERL1	Derlin-1 OS=Homo sapiens OX=9606 GN=DERL1 PE=1 SV=1	16	-0.176854	-1.67422	0.240476
sp|Q9Y2K7|KDM2A_HUMAN	KDM2A	Lysine-specific demethylase 2A OS=Homo sapiens OX=9606 GN=KDM2A PE=1 SV=3	34	-0.07914	-1.63724	0.240663
sp|P78345|RPP38_HUMAN	RPP38	Ribonuclease P protein subunit p38 OS=Homo sapiens OX=9606 GN=RPP38 PE=1 SV=2	7	-0.0962798	-1.65356	0.240839
sp|Q8TCT9-2|HM13_HUMAN	HM13	Isoform 2 of Minor histocompatibility antigen H13 OS=Homo sapiens OX=9606 GN=HM13	18	-0.33486	-1.6282	0.240855
sp|Q96SU4|OSBL9_HUMAN	OSBPL9	Oxysterol-binding protein-related protein 9 OS=Homo sapiens OX=9606 GN=OSBPL9 PE=1 SV=2	20	-0.166622	-1.6542	0.240958
sp|P53999|TCP4_HUMAN	SUB1	Activated RNA polymerase II transcriptional coactivator p15 OS=Homo sapiens OX=9606 GN=SUB1 PE=1 SV=3	56	0.270892	-1.62954	0.241003
sp|P62244|RS15A_HUMAN	RPS15A	40S ribosomal protein S15a OS=Homo sapiens OX=9606 GN=RPS15A PE=1 SV=2	7	0.0839901	-1.65126	0.241218
sp|Q99683|M3K5_HUMAN	MAP3K5	Mitogen-activated protein kinase kinase kinase 5 OS=Homo sapiens OX=9606 GN=MAP3K5 PE=1 SV=1	2	-0.152323	-1.62507	0.241242
sp|Q9NQ92|COPRS_HUMAN	COPRS	Coordinator of PRMT5 and differentiation stimulator OS=Homo sapiens OX=9606 GN=COPRS PE=1 SV=3	3	0.297121	-1.67467	0.241297
sp|Q9NZ43|USE1_HUMAN	USE1	Vesicle transport protein USE1 OS=Homo sapiens OX=9606 GN=USE1 PE=1 SV=2	8	-0.160251	-1.63732	0.241403
sp|Q5SY16|NOL9_HUMAN	NOL9	Polynucleotide 5'-hydroxyl-kinase NOL9 OS=Homo sapiens OX=9606 GN=NOL9 PE=1 SV=1	15	-0.249924	-1.64787	0.241613
sp|Q9UGT4|SUSD2_HUMAN	SUSD2	Sushi domain-containing protein 2 OS=Homo sapiens OX=9606 GN=SUSD2 PE=1 SV=1	40	-0.186208	-1.65747	0.241666
sp|Q15828|CYTM_HUMAN	CST6	Cystatin-M OS=Homo sapiens OX=9606 GN=CST6 PE=1 SV=1	6	0.113325	-1.62967	0.241733
sp|O14613|BORG1_HUMAN	CDC42EP2	Cdc42 effector protein 2 OS=Homo sapiens OX=9606 GN=CDC42EP2 PE=1 SV=1	4	0.310076	-1.65472	0.24174
tr|H7C1N3|H7C1N3_HUMAN	BET1	BET1 homolog (Fragment) OS=Homo sapiens OX=9606 GN=BET1 PE=1 SV=1	1	-0.198327	-1.65566	0.241824
sp|A0MZ66-3|SHOT1_HUMAN	SHTN1	Isoform 3 of Shootin-1 OS=Homo sapiens OX=9606 GN=SHTN1	27	0.101644	-1.6496	0.24184
tr|A0A0J9YXF2|A0A0J9YXF2_HUMAN	PON2	Paraoxonase 2, isoform CRA_a OS=Homo sapiens OX=9606 GN=PON2 PE=1 SV=1	9	-0.23206	-1.62159	0.241857
sp|Q8NCN5|PDPR_HUMAN	PDPR	Pyruvate dehydrogenase phosphatase regulatory subunit, mitochondrial OS=Homo sapiens OX=9606 GN=PDPR PE=1 SV=2	27	-0.202799	-1.65142	0.241994
tr|E9PPM1|E9PPM1_HUMAN	TP53I11	Tumor protein p53-inducible protein 11 OS=Homo sapiens OX=9606 GN=TP53I11 PE=1 SV=1	3	-0.193756	-1.62991	0.24214
sp|Q96DE0|NUD16_HUMAN	NUDT16	U8 snoRNA-decapping enzyme OS=Homo sapiens OX=9606 GN=NUDT16 PE=1 SV=2	4	0.158387	-1.63791	0.242148
sp|Q16891-4|MIC60_HUMAN	IMMT	Isoform 4 of MICOS complex subunit MIC60 OS=Homo sapiens OX=9606 GN=IMMT	62	-0.104942	-1.66732	0.242263
sp|P35221-2|CTNA1_HUMAN	CTNNA1	Isoform 2 of Catenin alpha-1 OS=Homo sapiens OX=9606 GN=CTNNA1	81	-0.0957098	-1.67011	0.242297
sp|Q92870-4|APBB2_HUMAN	APBB2	Isoform 4 of Amyloid-beta A4 precursor protein-binding family B member 2 OS=Homo sapiens OX=9606 GN=APBB2	3	0.247818	-1.64791	0.242382
sp|B2RTY4-4|MYO9A_HUMAN	MYO9A	Isoform 4 of Unconventional myosin-IXa OS=Homo sapiens OX=9606 GN=MYO9A	2	0.163857	-1.67129	0.242427
tr|B0YIW6|B0YIW6_HUMAN	ARCN1	Coatomer subunit delta OS=Homo sapiens OX=9606 GN=ARCN1 PE=1 SV=1	61	0.112097	-1.65767	0.242461
sp|Q5T6F2|UBAP2_HUMAN	UBAP2	Ubiquitin-associated protein 2 OS=Homo sapiens OX=9606 GN=UBAP2 PE=1 SV=1	12	0.0788101	-1.63819	0.242601
sp|P49321|NASP_HUMAN	NASP	Nuclear autoantigenic sperm protein OS=Homo sapiens OX=9606 GN=NASP PE=1 SV=2	100	0.318972	-1.66143	0.242609
sp|Q9H9F9|ARP5_HUMAN	ACTR5	Actin-related protein 5 OS=Homo sapiens OX=9606 GN=ACTR5 PE=1 SV=2	4	0.239713	-1.6557	0.242614
sp|Q9Y2Y0|AR2BP_HUMAN	ARL2BP	ADP-ribosylation factor-like protein 2-binding protein OS=Homo sapiens OX=9606 GN=ARL2BP PE=1 SV=1	6	-0.194903	-1.63271	0.242654
sp|O95881|TXD12_HUMAN	TXNDC12	Thioredoxin domain-containing protein 12 OS=Homo sapiens OX=9606 GN=TXNDC12 PE=1 SV=1	11	0.269714	-1.64105	0.242741
tr|G5E9Z2|G5E9Z2_HUMAN	CLPTM1L	Cisplatin resistance related protein CRR9p, isoform CRA_c OS=Homo sapiens OX=9606 GN=CLPTM1L PE=1 SV=1	3	-0.733253	-1.64288	0.242796
sp|Q9BYD2|RM09_HUMAN	MRPL9	39S ribosomal protein L9, mitochondrial OS=Homo sapiens OX=9606 GN=MRPL9 PE=1 SV=2	14	-0.106957	-1.65859	0.242851
sp|Q6DKI1|RL7L_HUMAN	RPL7L1	60S ribosomal protein L7-like 1 OS=Homo sapiens OX=9606 GN=RPL7L1 PE=1 SV=2	13	-0.189117	-1.63031	0.242878
sp|Q9Y5Z9|UBIA1_HUMAN	UBIAD1	UbiA prenyltransferase domain-containing protein 1 OS=Homo sapiens OX=9606 GN=UBIAD1 PE=1 SV=1	3	-0.248961	-1.66541	0.242926
sp|O95071|UBR5_HUMAN	UBR5	E3 ubiquitin-protein ligase UBR5 OS=Homo sapiens OX=9606 GN=UBR5 PE=1 SV=2	66	-0.162386	-1.64425	0.242969
sp|Q9HBH5|RDH14_HUMAN	RDH14	Retinol dehydrogenase 14 OS=Homo sapiens OX=9606 GN=RDH14 PE=1 SV=1	9	-0.144858	-3.61077	0.243			+
sp|Q10713|MPPA_HUMAN	PMPCA	Mitochondrial-processing peptidase subunit alpha OS=Homo sapiens OX=9606 GN=PMPCA PE=1 SV=2	41	-0.0845423	-1.63861	0.243056
sp|P16949|STMN1_HUMAN	STMN1	Stathmin OS=Homo sapiens OX=9606 GN=STMN1 PE=1 SV=3	13	1.0639	-1.6454	0.243142		+
sp|P54105|ICLN_HUMAN	CLNS1A	Methylosome subunit pICln OS=Homo sapiens OX=9606 GN=CLNS1A PE=1 SV=1	9	0.134792	-1.64606	0.243304
tr|H0YDF6|H0YDF6_HUMAN	NHSL1	NHS-like protein 1 (Fragment) OS=Homo sapiens OX=9606 GN=NHSL1 PE=1 SV=1	1	-0.247223	-1.66171	0.243415
sp|O95573|ACSL3_HUMAN	ACSL3	Long-chain-fatty-acid--CoA ligase 3 OS=Homo sapiens OX=9606 GN=ACSL3 PE=1 SV=3	50	-0.100558	-1.6417	0.2435
sp|Q8NE01|CNNM3_HUMAN	CNNM3	Metal transporter CNNM3 OS=Homo sapiens OX=9606 GN=CNNM3 PE=1 SV=1	14	-0.184849	-1.66398	0.243625
sp|P13498|CY24A_HUMAN	CYBA	Cytochrome b-245 light chain OS=Homo sapiens OX=9606 GN=CYBA PE=1 SV=3	5	-0.503668	-1.66197	0.244227
sp|O15164|TIF1A_HUMAN	TRIM24	Transcription intermediary factor 1-alpha OS=Homo sapiens OX=9606 GN=TRIM24 PE=1 SV=3	10	-0.14702	-1.61629	0.244902
sp|P31939|PUR9_HUMAN	ATIC	Bifunctional purine biosynthesis protein PURH OS=Homo sapiens OX=9606 GN=ATIC PE=1 SV=3	71	0.098328	-1.61132	0.246153
sp|Q9NWK9|BCD1_HUMAN	ZNHIT6	Box C/D snoRNA protein 1 OS=Homo sapiens OX=9606 GN=ZNHIT6 PE=1 SV=1	30	-0.121366	-1.61383	0.246367
sp|O14925|TIM23_HUMAN	TIMM23	Mitochondrial import inner membrane translocase subunit Tim23 OS=Homo sapiens OX=9606 GN=TIMM23 PE=1 SV=1	7	-0.155554	-1.61216	0.24656
sp|P38432|COIL_HUMAN	COIL	Coilin OS=Homo sapiens OX=9606 GN=COIL PE=1 SV=1	7	-0.0907103	-1.60967	0.246608
sp|L0R819|ASURF_HUMAN	ASDURF	ASNSD1 upstream open reading frame protein OS=Homo sapiens OX=9606 GN=ASDURF PE=1 SV=1	4	0.472356	-1.61014	0.247331
sp|Q96P11-2|NSUN5_HUMAN	NSUN5	Isoform 2 of Probable 28S rRNA (cytosine-C(5))-methyltransferase OS=Homo sapiens OX=9606 GN=NSUN5	30	-0.0376848	-1.60543	0.247988
sp|Q9BUA3|SPNDC_HUMAN	SPINDOC	Spindlin interactor and repressor of chromatin-binding protein OS=Homo sapiens OX=9606 GN=SPINDOC PE=1 SV=3	2	0.210292	-1.60562	0.248711
sp|P23634|AT2B4_HUMAN	ATP2B4	Plasma membrane calcium-transporting ATPase 4 OS=Homo sapiens OX=9606 GN=ATP2B4 PE=1 SV=2	7	-0.128526	-1.59984	0.249032
sp|Q9H9Q2|CSN7B_HUMAN	COPS7B	COP9 signalosome complex subunit 7b OS=Homo sapiens OX=9606 GN=COPS7B PE=1 SV=1	6	0.134519	-1.6007	0.249161
sp|Q06265-2|EXOS9_HUMAN	EXOSC9	Isoform 2 of Exosome complex component RRP45 OS=Homo sapiens OX=9606 GN=EXOSC9	12	-0.229877	-1.59917	0.249497
sp|Q6FI81|CPIN1_HUMAN	CIAPIN1	Anamorsin OS=Homo sapiens OX=9606 GN=CIAPIN1 PE=1 SV=2	20	0.055213	-1.6007	0.249879
sp|P09958|FURIN_HUMAN	FURIN	Furin OS=Homo sapiens OX=9606 GN=FURIN PE=1 SV=2	8	-0.150909	-1.60101	0.250601
sp|Q8IY45|AMN1_HUMAN	AMN1	Protein AMN1 homolog OS=Homo sapiens OX=9606 GN=AMN1 PE=2 SV=4	1	0.178786	-1.58828	0.250989
sp|P00441|SODC_HUMAN	SOD1	Superoxide dismutase [Cu-Zn] OS=Homo sapiens OX=9606 GN=SOD1 PE=1 SV=2	5	0.199147	-1.60122	0.251014
sp|Q16637|SMN_HUMAN	SMN1	Survival motor neuron protein OS=Homo sapiens OX=9606 GN=SMN1 PE=1 SV=1	14	0.247144	-1.58733	0.251249
sp|Q9P258|RCC2_HUMAN	RCC2	Protein RCC2 OS=Homo sapiens OX=9606 GN=RCC2 PE=1 SV=2	43	0.125026	-1.59439	0.25135
sp|Q04760|LGUL_HUMAN	GLO1	Lactoylglutathione lyase OS=Homo sapiens OX=9606 GN=GLO1 PE=1 SV=4	14	0.181876	-1.58905	0.251696
sp|Q9H3S7|PTN23_HUMAN	PTPN23	Tyrosine-protein phosphatase non-receptor type 23 OS=Homo sapiens OX=9606 GN=PTPN23 PE=1 SV=1	12	0.130575	-1.59067	0.251807
sp|Q709F0|ACD11_HUMAN	ACAD11	Acyl-CoA dehydrogenase family member 11 OS=Homo sapiens OX=9606 GN=ACAD11 PE=1 SV=3	10	-0.219459	-1.58934	0.252102
sp|Q9P2B2|FPRP_HUMAN	PTGFRN	Prostaglandin F2 receptor negative regulator OS=Homo sapiens OX=9606 GN=PTGFRN PE=1 SV=2	1	-0.333292	-1.59248	0.252216
sp|Q6UX98|ZDH24_HUMAN	ZDHHC24	Probable palmitoyltransferase ZDHHC24 OS=Homo sapiens OX=9606 GN=ZDHHC24 PE=1 SV=1	1	-0.335799	-1.58345	0.252525
sp|P78545|ELF3_HUMAN	ELF3	ETS-related transcription factor Elf-3 OS=Homo sapiens OX=9606 GN=ELF3 PE=1 SV=1	1	-0.169165	-1.58183	0.252624
sp|O14832|PAHX_HUMAN	PHYH	Phytanoyl-CoA dioxygenase, peroxisomal OS=Homo sapiens OX=9606 GN=PHYH PE=1 SV=1	5	-0.218603	-1.57962	0.25272
sp|P62166|NCS1_HUMAN	NCS1	Neuronal calcium sensor 1 OS=Homo sapiens OX=9606 GN=NCS1 PE=1 SV=2	4	0.106675	-1.57878	0.252884
tr|E7ETU7|E7ETU7_HUMAN	MRPL3	39S ribosomal protein L3, mitochondrial OS=Homo sapiens OX=9606 GN=MRPL3 PE=1 SV=1	17	-0.201244	-1.57991	0.253422
sp|P53701|CCHL_HUMAN	HCCS	Cytochrome c-type heme lyase OS=Homo sapiens OX=9606 GN=HCCS PE=1 SV=1	31	-0.0918989	-1.56497	0.253887
sp|Q92667|AKAP1_HUMAN	AKAP1	A-kinase anchor protein 1, mitochondrial OS=Homo sapiens OX=9606 GN=AKAP1 PE=1 SV=1	28	-0.0818288	-1.56626	0.254022
sp|Q9UIF9|BAZ2A_HUMAN	BAZ2A	Bromodomain adjacent to zinc finger domain protein 2A OS=Homo sapiens OX=9606 GN=BAZ2A PE=1 SV=4	20	-0.122172	-1.56956	0.254287
sp|Q6DT37|MRCKG_HUMAN	CDC42BPG	Serine/threonine-protein kinase MRCK gamma OS=Homo sapiens OX=9606 GN=CDC42BPG PE=1 SV=2	8	0.0845782	-1.56338	0.254342
sp|P31948-2|STIP1_HUMAN	STIP1	Isoform 2 of Stress-induced-phosphoprotein 1 OS=Homo sapiens OX=9606 GN=STIP1	112	0.15751	-1.56677	0.254415
sp|Q9UQ80|PA2G4_HUMAN	PA2G4	Proliferation-associated protein 2G4 OS=Homo sapiens OX=9606 GN=PA2G4 PE=1 SV=3	98	0.116926	-1.5743	0.254648
sp|P06748-2|NPM_HUMAN	NPM1	Isoform 2 of Nucleophosmin OS=Homo sapiens OX=9606 GN=NPM1	1	0.288145	-1.55468	0.254688
sp|Q9Y366|IFT52_HUMAN	IFT52	Intraflagellar transport protein 52 homolog OS=Homo sapiens OX=9606 GN=IFT52 PE=1 SV=3	2	0.183418	-1.54816	0.254759
sp|Q53H80|AKIR2_HUMAN	AKIRIN2	Akirin-2 OS=Homo sapiens OX=9606 GN=AKIRIN2 PE=1 SV=2	3	0.164726	-1.55341	0.254764
sp|P27144|KAD4_HUMAN	AK4	Adenylate kinase 4, mitochondrial OS=Homo sapiens OX=9606 GN=AK4 PE=1 SV=1	14	-0.0755008	-1.55616	0.254803
sp|Q8TD16-2|BICD2_HUMAN	BICD2	Isoform 2 of Protein bicaudal D homolog 2 OS=Homo sapiens OX=9606 GN=BICD2	16	0.165995	-1.56722	0.254843
sp|P26447|S10A4_HUMAN	S100A4	Protein S100-A4 OS=Homo sapiens OX=9606 GN=S100A4 PE=1 SV=1	5	0.404981	-1.54946	0.254969
sp|Q6ZQX7|LIAT1_HUMAN	LIAT1	Protein LIAT1 OS=Homo sapiens OX=9606 GN=LIAT1 PE=2 SV=2	4	0.378721	-1.5697	0.254978
sp|Q8NCN4|RN169_HUMAN	RNF169	E3 ubiquitin-protein ligase RNF169 OS=Homo sapiens OX=9606 GN=RNF169 PE=1 SV=2	7	-0.121167	-1.57099	0.25503
sp|Q68DA7-5|FMN1_HUMAN	FMN1	Isoform 5 of Formin-1 OS=Homo sapiens OX=9606 GN=FMN1	4	0.108093	-1.57561	0.255085
sp|Q8TC41|RN217_HUMAN	RNF217	Probable E3 ubiquitin-protein ligase RNF217 OS=Homo sapiens OX=9606 GN=RNF217 PE=2 SV=4	2	-0.25225	-1.56156	0.255349
sp|Q9BV73|CP250_HUMAN	CEP250	Centrosome-associated protein CEP250 OS=Homo sapiens OX=9606 GN=CEP250 PE=1 SV=2	5	0.118128	-1.55477	0.255352
sp|O75396|SC22B_HUMAN	SEC22B	Vesicle-trafficking protein SEC22b OS=Homo sapiens OX=9606 GN=SEC22B PE=1 SV=4	8	-0.0884285	-1.54838	0.255414
sp|P16070|CD44_HUMAN	CD44	CD44 antigen OS=Homo sapiens OX=9606 GN=CD44 PE=1 SV=3	19	-0.149336	-1.57135	0.255464
sp|P82921|RT21_HUMAN	MRPS21	28S ribosomal protein S21, mitochondrial OS=Homo sapiens OX=9606 GN=MRPS21 PE=1 SV=3	1	0.147949	-1.55635	0.255474
sp|Q9NZ63|TLS1_HUMAN	C9orf78	Telomere length and silencing protein 1 homolog OS=Homo sapiens OX=9606 GN=C9orf78 PE=1 SV=1	9	0.238223	-1.55785	0.255524
sp|O95347|SMC2_HUMAN	SMC2	Structural maintenance of chromosomes protein 2 OS=Homo sapiens OX=9606 GN=SMC2 PE=1 SV=2	79	0.0682122	-1.5497	0.255628
sp|Q9H0V9-2|LMA2L_HUMAN	LMAN2L	Isoform 2 of VIP36-like protein OS=Homo sapiens OX=9606 GN=LMAN2L	9	-0.289899	-1.55719	0.255894
sp|P62993|GRB2_HUMAN	GRB2	Growth factor receptor-bound protein 2 OS=Homo sapiens OX=9606 GN=GRB2 PE=1 SV=1	16	0.118991	-1.55084	0.255969
tr|A0A0B4J2E5|A0A0B4J2E5_HUMAN	LOC102724159	Uncharacterized protein OS=Homo sapiens OX=9606 GN=LOC102724159 PE=1 SV=1	1	-0.333042	-1.54583	0.25599
sp|Q9BQ95|ECSIT_HUMAN	ECSIT	Evolutionarily conserved signaling intermediate in Toll pathway, mitochondrial OS=Homo sapiens OX=9606 GN=ECSIT PE=1 SV=1	16	-0.212468	-1.55478	0.256021
sp|Q12834|CDC20_HUMAN	CDC20	Cell division cycle protein 20 homolog OS=Homo sapiens OX=9606 GN=CDC20 PE=1 SV=2	5	0.25359	-1.57158	0.256164
sp|Q9UL54|TAOK2_HUMAN	TAOK2	Serine/threonine-protein kinase TAO2 OS=Homo sapiens OX=9606 GN=TAOK2 PE=1 SV=2	12	-0.0802507	-1.55844	0.256202
tr|K7EM18|K7EM18_HUMAN	EIF1	Eukaryotic translation initiation factor 1 OS=Homo sapiens OX=9606 GN=EIF1 PE=1 SV=1	6	0.272437	-1.55862	0.256883
tr|E9PF18|E9PF18_HUMAN	HADH	Hydroxyacyl-coenzyme A dehydrogenase, mitochondrial OS=Homo sapiens OX=9606 GN=HADH PE=1 SV=2	14	-0.233411	-1.53051	0.257535
sp|Q8IVF7|FMNL3_HUMAN	FMNL3	Formin-like protein 3 OS=Homo sapiens OX=9606 GN=FMNL3 PE=1 SV=3	3	-0.130807	-1.52269	0.257592
sp|Q96EB6|SIR1_HUMAN	SIRT1	NAD-dependent protein deacetylase sirtuin-1 OS=Homo sapiens OX=9606 GN=SIRT1 PE=1 SV=2	16	0.172943	-1.53734	0.257608
sp|Q8WV74|NUDT8_HUMAN	NUDT8	Nucleoside diphosphate-linked moiety X motif 8 OS=Homo sapiens OX=9606 GN=NUDT8 PE=1 SV=2	5	-0.330104	-1.53887	0.257713
sp|O14548|COX7R_HUMAN	COX7A2L	Cytochrome c oxidase subunit 7A-related protein, mitochondrial OS=Homo sapiens OX=9606 GN=COX7A2L PE=1 SV=2	8	-0.0722869	-1.52688	0.257749
sp|Q9Y5Q0|FADS3_HUMAN	FADS3	Fatty acid desaturase 3 OS=Homo sapiens OX=9606 GN=FADS3 PE=1 SV=1	3	-0.352744	-1.52721	0.257882
sp|Q9BRG2|SH23A_HUMAN	SH2D3A	SH2 domain-containing protein 3A OS=Homo sapiens OX=9606 GN=SH2D3A PE=1 SV=1	9	0.154548	-1.53108	0.257935
sp|Q12907|LMAN2_HUMAN	LMAN2	Vesicular integral-membrane protein VIP36 OS=Homo sapiens OX=9606 GN=LMAN2 PE=1 SV=1	31	-0.0916551	-1.52433	0.257946
sp|Q14249|NUCG_HUMAN	ENDOG	Endonuclease G, mitochondrial OS=Homo sapiens OX=9606 GN=ENDOG PE=1 SV=4	10	-0.129954	-1.52349	0.25802
sp|Q9Y6M7-7|S4A7_HUMAN	SLC4A7	Isoform 7 of Sodium bicarbonate cotransporter 3 OS=Homo sapiens OX=9606 GN=SLC4A7	28	-0.124777	-1.53895	0.258091
sp|Q93074-2|MED12_HUMAN	MED12	Isoform 2 of Mediator of RNA polymerase II transcription subunit 12 OS=Homo sapiens OX=9606 GN=MED12	23	-0.251341	-1.52521	0.258118
sp|Q7L592|NDUF7_HUMAN	NDUFAF7	Protein arginine methyltransferase NDUFAF7, mitochondrial OS=Homo sapiens OX=9606 GN=NDUFAF7 PE=1 SV=1	11	-0.141879	-1.52278	0.258219
sp|P01583|IL1A_HUMAN	IL1A	Interleukin-1 alpha OS=Homo sapiens OX=9606 GN=IL1A PE=1 SV=1	3	0.31194	-1.52792	0.258281
sp|Q96GZ6|S41A3_HUMAN	SLC41A3	Solute carrier family 41 member 3 OS=Homo sapiens OX=9606 GN=SLC41A3 PE=1 SV=2	1	-0.334542	-1.53111	0.258577
sp|Q9NX55|HYPK_HUMAN	HYPK	Huntingtin-interacting protein K OS=Homo sapiens OX=9606 GN=HYPK PE=1 SV=2	1	0.315754	-1.53895	0.258744
sp|Q9Y6I4|UBP3_HUMAN	USP3	Ubiquitin carboxyl-terminal hydrolase 3 OS=Homo sapiens OX=9606 GN=USP3 PE=1 SV=2	4	-0.0977122	-1.51946	0.259041
sp|Q08380|LG3BP_HUMAN	LGALS3BP	Galectin-3-binding protein OS=Homo sapiens OX=9606 GN=LGALS3BP PE=1 SV=1	39	-0.115561	-1.54152	0.259163
sp|Q96CS2|HAUS1_HUMAN	HAUS1	HAUS augmin-like complex subunit 1 OS=Homo sapiens OX=9606 GN=HAUS1 PE=1 SV=1	5	0.119435	-1.53918	0.259168
tr|A2A274|A2A274_HUMAN	ACO2	Aconitate hydratase, mitochondrial OS=Homo sapiens OX=9606 GN=ACO2 PE=1 SV=1	47	-0.123248	-1.53113	0.259222
sp|Q99807|COQ7_HUMAN	COQ7	5-demethoxyubiquinone hydroxylase, mitochondrial OS=Homo sapiens OX=9606 GN=COQ7 PE=1 SV=3	6	-0.212266	-1.54077	0.259237
sp|Q9BY76|ANGL4_HUMAN	ANGPTL4	Angiopoietin-related protein 4 OS=Homo sapiens OX=9606 GN=ANGPTL4 PE=1 SV=2	4	0.17499	-1.53171	0.2596
sp|Q9HD42|CHM1A_HUMAN	CHMP1A	Charged multivesicular body protein 1a OS=Homo sapiens OX=9606 GN=CHMP1A PE=1 SV=1	9	0.134612	-1.53396	0.259699
sp|Q96RQ3|MCCA_HUMAN	MCCC1	Methylcrotonoyl-CoA carboxylase subunit alpha, mitochondrial OS=Homo sapiens OX=9606 GN=MCCC1 PE=1 SV=3	27	-0.176351	-1.40732	0.260147
sp|Q53GS9|SNUT2_HUMAN	USP39	U4/U6.U5 tri-snRNP-associated protein 2 OS=Homo sapiens OX=9606 GN=USP39 PE=1 SV=2	20	-0.105748	-1.41614	0.260316
sp|Q8NHM5|KDM2B_HUMAN	KDM2B	Lysine-specific demethylase 2B OS=Homo sapiens OX=9606 GN=KDM2B PE=1 SV=1	8	-0.259128	-1.50183	0.260343
sp|Q9BVX2|T106C_HUMAN	TMEM106C	Transmembrane protein 106C OS=Homo sapiens OX=9606 GN=TMEM106C PE=1 SV=1	3	-0.267615	-1.50046	0.260463
sp|P22676|CALB2_HUMAN	CALB2	Calretinin OS=Homo sapiens OX=9606 GN=CALB2 PE=2 SV=2	30	0.0858164	-1.5065	0.26062
sp|Q70UQ0-4|IKIP_HUMAN	IKBIP	Isoform 4 of Inhibitor of nuclear factor kappa-B kinase-interacting protein OS=Homo sapiens OX=9606 GN=IKBIP	18	-0.113193	-1.40747	0.260627
sp|Q14393-1|GAS6_HUMAN	GAS6	Isoform 2 of Growth arrest-specific protein 6 OS=Homo sapiens OX=9606 GN=GAS6	7	-0.178695	-1.50589	0.260712
sp|O00411|RPOM_HUMAN	POLRMT	DNA-directed RNA polymerase, mitochondrial OS=Homo sapiens OX=9606 GN=POLRMT PE=1 SV=2	24	-0.146107	-1.40846	0.2608
sp|Q9NXR1-1|NDE1_HUMAN	NDE1	Isoform 2 of Nuclear distribution protein nudE homolog 1 OS=Homo sapiens OX=9606 GN=NDE1	10	0.0729367	-1.41671	0.260808
sp|P80217-2|IN35_HUMAN	IFI35	Isoform 2 of Interferon-induced 35 kDa protein OS=Homo sapiens OX=9606 GN=IFI35	9	0.164991	-1.41084	0.260886
sp|Q9UL03|INT6_HUMAN	INTS6	Integrator complex subunit 6 OS=Homo sapiens OX=9606 GN=INTS6 PE=1 SV=1	19	-0.255985	-1.40766	0.260932
sp|P48594|SPB4_HUMAN_contaminant	SERPINB4	Serpin B4 OS=Homo sapiens GN=SERPINB4 PE=1 SV=2	2	-0.23372	-1.41426	0.26094
sp|Q2TAY7|SMU1_HUMAN	SMU1	WD40 repeat-containing protein SMU1 OS=Homo sapiens OX=9606 GN=SMU1 PE=1 SV=2	34	-0.0795027	-1.50193	0.260949
sp|P12004|PCNA_HUMAN	PCNA	Proliferating cell nuclear antigen OS=Homo sapiens OX=9606 GN=PCNA PE=1 SV=1	54	0.0705744	-1.51612	0.260954
sp|Q92692|NECT2_HUMAN	NECTIN2	Nectin-2 OS=Homo sapiens OX=9606 GN=NECTIN2 PE=1 SV=1	12	-0.139747	-1.40873	0.261106
sp|Q7Z3E2|CC186_HUMAN	CCDC186	Coiled-coil domain-containing protein 186 OS=Homo sapiens OX=9606 GN=CCDC186 PE=1 SV=2	11	0.124307	-1.5066	0.261233
sp|Q9UK73|FEM1B_HUMAN	FEM1B	Protein fem-1 homolog B OS=Homo sapiens OX=9606 GN=FEM1B PE=1 SV=1	4	-0.408459	-1.41758	0.261235
sp|Q9NUL3|STAU2_HUMAN	STAU2	Double-stranded RNA-binding protein Staufen homolog 2 OS=Homo sapiens OX=9606 GN=STAU2 PE=1 SV=2	17	0.155917	-1.41692	0.261301
sp|Q96PK6|RBM14_HUMAN	RBM14	RNA-binding protein 14 OS=Homo sapiens OX=9606 GN=RBM14 PE=1 SV=2	43	-0.111459	-1.50205	0.261305
sp|O75368|SH3L1_HUMAN	SH3BGRL	SH3 domain-binding glutamic acid-rich-like protein OS=Homo sapiens OX=9606 GN=SH3BGRL PE=1 SV=1	7	0.134808	-1.41794	0.261366
sp|Q7Z6B7|SRGP1_HUMAN	SRGAP1	SLIT-ROBO Rho GTPase-activating protein 1 OS=Homo sapiens OX=9606 GN=SRGAP1 PE=1 SV=1	10	0.120648	-1.41114	0.261373
tr|A0A087X0H9|A0A087X0H9_HUMAN	RBM26	RNA-binding protein 26 OS=Homo sapiens OX=9606 GN=RBM26 PE=1 SV=1	31	0.0693048	-1.4182	0.261452
sp|Q9BVK2|ALG8_HUMAN	ALG8	Probable dolichyl pyrophosphate Glc1Man9GlcNAc2 alpha-1,3-glucosyltransferase OS=Homo sapiens OX=9606 GN=ALG8 PE=1 SV=2	3	-0.486531	-1.51616	0.261585
sp|P04844|RPN2_HUMAN	RPN2	Dolichyl-diphosphooligosaccharide--protein glycosyltransferase subunit 2 OS=Homo sapiens OX=9606 GN=RPN2 PE=1 SV=3	52	-0.198946	-1.40926	0.261591
sp|P63279|UBC9_HUMAN	UBE2I	SUMO-conjugating enzyme UBC9 OS=Homo sapiens OX=9606 GN=UBE2I PE=1 SV=1	23	0.11571	-1.50739	0.261594
sp|P54802|ANAG_HUMAN	NAGLU	Alpha-N-acetylglucosaminidase OS=Homo sapiens OX=9606 GN=NAGLU PE=1 SV=2	4	-0.167742	-1.41174	0.261622
sp|Q9NPF2|CHSTB_HUMAN	CHST11	Carbohydrate sulfotransferase 11 OS=Homo sapiens OX=9606 GN=CHST11 PE=1 SV=1	4	-0.295324	-1.50228	0.261626
sp|Q96C90|PP14B_HUMAN	PPP1R14B	Protein phosphatase 1 regulatory subunit 14B OS=Homo sapiens OX=9606 GN=PPP1R14B PE=1 SV=3	1	1.33352	-1.51264	0.261631		+
sp|Q9Y6I9|TX264_HUMAN	TEX264	Testis-expressed protein 264 OS=Homo sapiens OX=9606 GN=TEX264 PE=1 SV=1	11	-0.118854	-1.41867	0.261714
sp|Q9NX47|MARH5_HUMAN	2020-03-05	E3 ubiquitin-protein ligase MARCH5 OS=Homo sapiens OX=9606 GN=MARCH5 PE=1 SV=1	11	-0.250288	-1.40435	0.261765
sp|Q9NR77|PXMP2_HUMAN	PXMP2	Peroxisomal membrane protein 2 OS=Homo sapiens OX=9606 GN=PXMP2 PE=1 SV=3	2	-0.199455	-1.40081	0.261928
sp|Q9H999|PANK3_HUMAN	PANK3	Pantothenate kinase 3 OS=Homo sapiens OX=9606 GN=PANK3 PE=1 SV=1	2	-0.411697	-1.41202	0.261933
sp|Q15526|SURF1_HUMAN	SURF1	Surfeit locus protein 1 OS=Homo sapiens OX=9606 GN=SURF1 PE=1 SV=1	5	-0.275086	-1.50747	0.261995
sp|O75330-3|HMMR_HUMAN	HMMR	Isoform 3 of Hyaluronan mediated motility receptor OS=Homo sapiens OX=9606 GN=HMMR	36	0.0684029	-1.51183	0.262
sp|O75326|SEM7A_HUMAN	SEMA7A	Semaphorin-7A OS=Homo sapiens OX=9606 GN=SEMA7A PE=1 SV=1	2	-0.391647	-1.42002	0.262008
sp|O95167|NDUA3_HUMAN	NDUFA3	NADH dehydrogenase [ubiquinone] 1 alpha subcomplex subunit 3 OS=Homo sapiens OX=9606 GN=NDUFA3 PE=1 SV=1	4	-0.197057	-1.51087	0.262119
sp|Q92520|FAM3C_HUMAN	FAM3C	Protein FAM3C OS=Homo sapiens OX=9606 GN=FAM3C PE=1 SV=1	44	-0.171683	-1.51282	0.26226
sp|Q96T21|SEBP2_HUMAN	SECISBP2	Selenocysteine insertion sequence-binding protein 2 OS=Homo sapiens OX=9606 GN=SECISBP2 PE=1 SV=2	3	0.197121	-1.4204	0.262272
sp|P27487|DPP4_HUMAN	DPP4	Dipeptidyl peptidase 4 OS=Homo sapiens OX=9606 GN=DPP4 PE=1 SV=2	1	-0.27666	-1.50771	0.262389
sp|P45877|PPIC_HUMAN	PPIC	Peptidyl-prolyl cis-trans isomerase C OS=Homo sapiens OX=9606 GN=PPIC PE=1 SV=1	4	-0.225613	-1.40105	0.262403
sp|Q9H330|TM245_HUMAN	TMEM245	Transmembrane protein 245 OS=Homo sapiens OX=9606 GN=TMEM245 PE=1 SV=3	12	-0.213997	-1.41234	0.262424
sp|Q96RE7|NACC1_HUMAN	NACC1	Nucleus accumbens-associated protein 1 OS=Homo sapiens OX=9606 GN=NACC1 PE=1 SV=1	15	0.0907927	-1.51004	0.262438
sp|A3KMH1|VWA8_HUMAN	VWA8	von Willebrand factor A domain-containing protein 8 OS=Homo sapiens OX=9606 GN=VWA8 PE=1 SV=2	34	-0.150773	-1.40277	0.262486
sp|O94760|DDAH1_HUMAN	DDAH1	N(G),N(G)-dimethylarginine dimethylaminohydrolase 1 OS=Homo sapiens OX=9606 GN=DDAH1 PE=1 SV=3	13	0.114542	-1.49573	0.262488
sp|P36542|ATPG_HUMAN	ATP5F1C	ATP synthase subunit gamma, mitochondrial OS=Homo sapiens OX=9606 GN=ATP5F1C PE=1 SV=1	21	-0.151203	-1.42114	0.262503
sp|Q68D91|MBLC2_HUMAN	MBLAC2	Metallo-beta-lactamase domain-containing protein 2 OS=Homo sapiens OX=9606 GN=MBLAC2 PE=1 SV=3	7	-0.0932436	-1.50811	0.262556
sp|Q8NEN9|PDZD8_HUMAN	PDZD8	PDZ domain-containing protein 8 OS=Homo sapiens OX=9606 GN=PDZD8 PE=1 SV=1	8	-0.123451	-1.4207	0.262598
sp|Q9GZV5|WWTR1_HUMAN	WWTR1	WW domain-containing transcription regulator protein 1 OS=Homo sapiens OX=9606 GN=WWTR1 PE=1 SV=1	5	0.230228	-1.40333	0.26262
sp|Q9BTY2|FUCO2_HUMAN	FUCA2	Plasma alpha-L-fucosidase OS=Homo sapiens OX=9606 GN=FUCA2 PE=1 SV=2	14	-0.171564	-1.40301	0.262769
sp|Q96BI3|APH1A_HUMAN	APH1A	Gamma-secretase subunit APH-1A OS=Homo sapiens OX=9606 GN=APH1A PE=1 SV=1	1	-0.624006	-1.40196	0.262781
sp|Q7Z7F7-2|RM55_HUMAN	MRPL55	Isoform 2 of 39S ribosomal protein L55, mitochondrial OS=Homo sapiens OX=9606 GN=MRPL55	5	-0.117287	-1.40108	0.26288
sp|O75521|ECI2_HUMAN	ECI2	Enoyl-CoA delta isomerase 2, mitochondrial OS=Homo sapiens OX=9606 GN=ECI2 PE=1 SV=4	22	-0.199752	-1.40139	0.262958
sp|P08567|PLEK_HUMAN	PLEK	Pleckstrin OS=Homo sapiens OX=9606 GN=PLEK PE=1 SV=3	1	0.313445	-1.42121	0.263008
sp|Q02952|AKA12_HUMAN	AKAP12	A-kinase anchor protein 12 OS=Homo sapiens OX=9606 GN=AKAP12 PE=1 SV=4	84	0.224125	-1.49647	0.263095
sp|Q9BT09|CNPY3_HUMAN	CNPY3	Protein canopy homolog 3 OS=Homo sapiens OX=9606 GN=CNPY3 PE=1 SV=1	16	-0.0998481	-1.46394	0.263296
tr|A0A5F9ZA98|A0A5F9ZA98_HUMAN	ABCB7	ATP-binding cassette sub-family B member 7, mitochondrial OS=Homo sapiens OX=9606 GN=ABCB7 PE=4 SV=1	12	-0.0870164	-1.42135	0.263514
sp|Q86W92-2|LIPB1_HUMAN	PPFIBP1	Isoform 2 of Liprin-beta-1 OS=Homo sapiens OX=9606 GN=PPFIBP1	1	-0.48302	-1.4245	0.263565
sp|C9JI98|TM238_HUMAN	TMEM238	Transmembrane protein 238 OS=Homo sapiens OX=9606 GN=TMEM238 PE=1 SV=1	4	-0.155004	-1.39539	0.263719
sp|Q12931|TRAP1_HUMAN	TRAP1	Heat shock protein 75 kDa, mitochondrial OS=Homo sapiens OX=9606 GN=TRAP1 PE=1 SV=3	89	-0.190618	-1.4518	0.263783
sp|P42765|THIM_HUMAN	ACAA2	3-ketoacyl-CoA thiolase, mitochondrial OS=Homo sapiens OX=9606 GN=ACAA2 PE=1 SV=2	48	-0.0946776	-1.48837	0.263808
sp|Q9H061|T126A_HUMAN	TMEM126A	Transmembrane protein 126A OS=Homo sapiens OX=9606 GN=TMEM126A PE=1 SV=1	5	-0.32818	-1.4217	0.263815
sp|Q8N954|GPT11_HUMAN	GPATCH11	G patch domain-containing protein 11 OS=Homo sapiens OX=9606 GN=GPATCH11 PE=1 SV=4	5	0.161502	-1.46409	0.263862
sp|P00367|DHE3_HUMAN	GLUD1	Glutamate dehydrogenase 1, mitochondrial OS=Homo sapiens OX=9606 GN=GLUD1 PE=1 SV=2	95	-0.0424248	-1.3974	0.263928
sp|Q15075|EEA1_HUMAN	EEA1	Early endosome antigen 1 OS=Homo sapiens OX=9606 GN=EEA1 PE=1 SV=2	61	0.160667	-1.48929	0.263954
sp|O60930|RNH1_HUMAN	RNASEH1	Ribonuclease H1 OS=Homo sapiens OX=9606 GN=RNASEH1 PE=1 SV=2	5	-0.123029	-1.46505	0.263957
sp|Q9BXW9-1|FACD2_HUMAN	FANCD2	Isoform 1 of Fanconi anemia group D2 protein OS=Homo sapiens OX=9606 GN=FANCD2	23	-0.136377	-1.45302	0.264067
sp|P46977|STT3A_HUMAN	STT3A	Dolichyl-diphosphooligosaccharide--protein glycosyltransferase subunit STT3A OS=Homo sapiens OX=9606 GN=STT3A PE=1 SV=2	25	-0.296463	-1.42499	0.264078
sp|Q9H8M2|BRD9_HUMAN	BRD9	Bromodomain-containing protein 9 OS=Homo sapiens OX=9606 GN=BRD9 PE=1 SV=2	2	-0.301124	-1.42215	0.264116
sp|Q8NF37|PCAT1_HUMAN	LPCAT1	Lysophosphatidylcholine acyltransferase 1 OS=Homo sapiens OX=9606 GN=LPCAT1 PE=1 SV=2	15	-0.282461	-1.36418	0.264153
tr|A0A590UKB6|A0A590UKB6_HUMAN	POLR2A	DNA-directed RNA polymerase subunit OS=Homo sapiens OX=9606 GN=POLR2A PE=1 SV=1	69	-0.108851	-1.39543	0.264195
sp|Q92925|SMRD2_HUMAN	SMARCD2	SWI/SNF-related matrix-associated actin-dependent regulator of chromatin subfamily D member 2 OS=Homo sapiens OX=9606 GN=SMARCD2 PE=1 SV=3	24	-0.0916227	-1.36263	0.26424
sp|Q6Y1H2|HACD2_HUMAN	HACD2	Very-long-chain (3R)-3-hydroxyacyl-CoA dehydratase 2 OS=Homo sapiens OX=9606 GN=HACD2 PE=1 SV=1	3	-0.32827	-1.36136	0.264245
sp|Q6PD62|CTR9_HUMAN	CTR9	RNA polymerase-associated protein CTR9 homolog OS=Homo sapiens OX=9606 GN=CTR9 PE=1 SV=1	36	-0.199423	-1.42311	0.264264
sp|O75312|ZPR1_HUMAN	ZPR1	Zinc finger protein ZPR1 OS=Homo sapiens OX=9606 GN=ZPR1 PE=1 SV=1	12	0.156666	-1.36205	0.264299
sp|Q9Y2Q9|RT28_HUMAN	MRPS28	28S ribosomal protein S28, mitochondrial OS=Homo sapiens OX=9606 GN=MRPS28 PE=1 SV=1	9	-0.0925903	-1.49136	0.264405
sp|O75718|CRTAP_HUMAN	CRTAP	Cartilage-associated protein OS=Homo sapiens OX=9606 GN=CRTAP PE=1 SV=1	7	-0.261354	-1.46555	0.264527
sp|Q86UL3|GPAT4_HUMAN	GPAT4	Glycerol-3-phosphate acyltransferase 4 OS=Homo sapiens OX=9606 GN=GPAT4 PE=1 SV=1	11	-0.26468	-1.48977	0.26456
sp|Q86WA6|BPHL_HUMAN	BPHL	Valacyclovir hydrolase OS=Homo sapiens OX=9606 GN=BPHL PE=1 SV=1	5	-0.154753	-1.42524	0.264593
sp|Q5T440|CAF17_HUMAN	IBA57	Putative transferase CAF17, mitochondrial OS=Homo sapiens OX=9606 GN=IBA57 PE=1 SV=1	8	-0.150644	-1.36502	0.264594
tr|A0A2R8YDM9|A0A2R8YDM9_HUMAN	ATXN2	Ataxin-2 OS=Homo sapiens OX=9606 GN=ATXN2 PE=1 SV=1	20	0.124615	-1.45327	0.264619
sp|Q3KR16|PKHG6_HUMAN	PLEKHG6	Pleckstrin homology domain-containing family G member 6 OS=Homo sapiens OX=9606 GN=PLEKHG6 PE=1 SV=3	12	-0.100785	-1.39359	0.264763
sp|Q02241-3|KIF23_HUMAN	KIF23	Isoform 3 of Kinesin-like protein KIF23 OS=Homo sapiens OX=9606 GN=KIF23	4	-0.100209	-1.36774	0.264779
sp|Q8N2F6|ARM10_HUMAN	ARMC10	Armadillo repeat-containing protein 10 OS=Homo sapiens OX=9606 GN=ARMC10 PE=1 SV=1	11	-0.27999	-1.38424	0.264814
sp|Q9BYD3|RM04_HUMAN	MRPL4	39S ribosomal protein L4, mitochondrial OS=Homo sapiens OX=9606 GN=MRPL4 PE=1 SV=1	11	-0.223253	-1.46602	0.264831
sp|Q6BDS2|URFB1_HUMAN	UHRF1BP1	UHRF1-binding protein 1 OS=Homo sapiens OX=9606 GN=UHRF1BP1 PE=1 SV=1	1	0.3017	-1.36561	0.264876
sp|P49773|HINT1_HUMAN	HINT1	Histidine triad nucleotide-binding protein 1 OS=Homo sapiens OX=9606 GN=HINT1 PE=1 SV=2	14	0.367089	-1.48424	0.26503
tr|M0QZL9|M0QZL9_HUMAN	LSR	Lipolysis-stimulated lipoprotein receptor (Fragment) OS=Homo sapiens OX=9606 GN=LSR PE=1 SV=1	1	-1.00929	-1.42546	0.265109	+
sp|Q9BTX1|NDC1_HUMAN	NDC1	Nucleoporin NDC1 OS=Homo sapiens OX=9606 GN=NDC1 PE=1 SV=2	17	-0.248359	-1.38443	0.265111
sp|Q96L91|EP400_HUMAN	EP400	E1A-binding protein p400 OS=Homo sapiens OX=9606 GN=EP400 PE=1 SV=4	36	-0.0825138	-1.48336	0.265136
sp|Q5SWX8|ODR4_HUMAN	ODR4	Protein odr-4 homolog OS=Homo sapiens OX=9606 GN=ODR4 PE=1 SV=1	14	-0.36102	-1.4571	0.26515
tr|F5H872|F5H872_HUMAN	MED21	Mediator of RNA polymerase II transcription subunit 21 OS=Homo sapiens OX=9606 GN=MED21 PE=1 SV=1	3	0.570405	-1.46633	0.265171
sp|Q15154|PCM1_HUMAN	PCM1	Pericentriolar material 1 protein OS=Homo sapiens OX=9606 GN=PCM1 PE=1 SV=5	40	0.0682268	-1.45345	0.265174
sp|Q99618|CDCA3_HUMAN	CDCA3	Cell division cycle-associated protein 3 OS=Homo sapiens OX=9606 GN=CDCA3 PE=1 SV=1	6	0.198112	-1.36778	0.265224
sp|Q5HYI8|RABL3_HUMAN	RABL3	Rab-like protein 3 OS=Homo sapiens OX=9606 GN=RABL3 PE=1 SV=1	6	-0.200086	-1.45368	0.265261
sp|Q9H000|MKRN2_HUMAN	MKRN2	Probable E3 ubiquitin-protein ligase makorin-2 OS=Homo sapiens OX=9606 GN=MKRN2 PE=1 SV=2	6	0.176295	-1.3716	0.265279
sp|P21333|FLNA_HUMAN	FLNA	Filamin-A OS=Homo sapiens OX=9606 GN=FLNA PE=1 SV=4	236	0.0771446	-1.36574	0.26532
sp|Q3ZCQ8-2|TIM50_HUMAN	TIMM50	Isoform 2 of Mitochondrial import inner membrane translocase subunit TIM50 OS=Homo sapiens OX=9606 GN=TIMM50	12	-0.142167	-1.46649	0.26533
sp|Q9BU23|LMF2_HUMAN	LMF2	Lipase maturation factor 2 OS=Homo sapiens OX=9606 GN=LMF2 PE=1 SV=2	6	-0.11957	-1.45898	0.265373
sp|Q9NZD8|SPG21_HUMAN	SPG21	Maspardin OS=Homo sapiens OX=9606 GN=SPG21 PE=1 SV=1	3	-0.298266	-1.45781	0.265483
sp|Q5BKZ1-3|ZN326_HUMAN	ZNF326	Isoform 3 of DBIRD complex subunit ZNF326 OS=Homo sapiens OX=9606 GN=ZNF326	1	-0.358244	-1.37187	0.26552
sp|P53671-3|LIMK2_HUMAN	LIMK2	Isoform 3 of LIM domain kinase 2 OS=Homo sapiens OX=9606 GN=LIMK2	5	0.240882	-1.42674	0.265561
sp|Q9NTJ3|SMC4_HUMAN	SMC4	Structural maintenance of chromosomes protein 4 OS=Homo sapiens OX=9606 GN=SMC4 PE=1 SV=2	60	0.0488707	-1.38461	0.265577
sp|Q9UHQ9|NB5R1_HUMAN	CYB5R1	NADH-cytochrome b5 reductase 1 OS=Homo sapiens OX=9606 GN=CYB5R1 PE=1 SV=1	8	-0.232998	-1.45375	0.265625
sp|Q6ZWJ1|STXB4_HUMAN	STXBP4	Syntaxin-binding protein 4 OS=Homo sapiens OX=9606 GN=STXBP4 PE=1 SV=2	5	0.186196	-1.42571	0.265628
sp|O95777|LSM8_HUMAN	LSM8	U6 snRNA-associated Sm-like protein LSm8 OS=Homo sapiens OX=9606 GN=LSM8 PE=1 SV=3	3	-0.138095	-1.39102	0.26563
sp|Q99961|SH3G1_HUMAN	SH3GL1	Endophilin-A2 OS=Homo sapiens OX=9606 GN=SH3GL1 PE=1 SV=1	21	0.0727943	-1.36785	0.26567
sp|P01111|RASN_HUMAN	NRAS	GTPase NRas OS=Homo sapiens OX=9606 GN=NRAS PE=1 SV=1	17	-0.0594543	-1.43071	0.26569
sp|Q8NCH0|CHSTE_HUMAN	CHST14	Carbohydrate sulfotransferase 14 OS=Homo sapiens OX=9606 GN=CHST14 PE=1 SV=2	7	-0.202592	-1.45848	0.265702
sp|P62314|SMD1_HUMAN	SNRPD1	Small nuclear ribonucleoprotein Sm D1 OS=Homo sapiens OX=9606 GN=SNRPD1 PE=1 SV=1	4	-0.549462	-1.38262	0.265706
sp|Q9UDX5|MTFP1_HUMAN	MTFP1	Mitochondrial fission process protein 1 OS=Homo sapiens OX=9606 GN=MTFP1 PE=1 SV=1	6	-0.143908	-1.42752	0.265811
sp|Q32MZ4|LRRF1_HUMAN	LRRFIP1	Leucine-rich repeat flightless-interacting protein 1 OS=Homo sapiens OX=9606 GN=LRRFIP1 PE=1 SV=2	37	0.310727	-1.43148	0.265813
sp|Q8IY92|SLX4_HUMAN	SLX4	Structure-specific endonuclease subunit SLX4 OS=Homo sapiens OX=9606 GN=SLX4 PE=1 SV=3	2	-0.226123	-1.38651	0.265887
sp|P04062|GLCM_HUMAN	GBA	Lysosomal acid glucosylceramidase OS=Homo sapiens OX=9606 GN=GBA PE=1 SV=3	21	-0.237818	-1.37523	0.265894
sp|Q9P0U1|TOM7_HUMAN	TOMM7	Mitochondrial import receptor subunit TOM7 homolog OS=Homo sapiens OX=9606 GN=TOMM7 PE=1 SV=1	4	-0.395365	-1.46663	0.265908
sp|Q9ULH1-2|ASAP1_HUMAN	ASAP1	Isoform 1 of Arf-GAP with SH3 domain, ANK repeat and PH domain-containing protein 1 OS=Homo sapiens OX=9606 GN=ASAP1	21	0.156473	-1.37428	0.265915
sp|Q14444|CAPR1_HUMAN	CAPRIN1	Caprin-1 OS=Homo sapiens OX=9606 GN=CAPRIN1 PE=1 SV=2	41	0.0993783	-1.39028	0.265935
sp|P31949|S10AB_HUMAN	S100A11	Protein S100-A11 OS=Homo sapiens OX=9606 GN=S100A11 PE=1 SV=2	14	0.667362	-1.45917	0.26594
tr|E7EMB3|E7EMB3_HUMAN	CALM2	Calmodulin-2 OS=Homo sapiens OX=9606 GN=CALM2 PE=1 SV=1	19	0.29043	-1.38269	0.265954
sp|P17252|KPCA_HUMAN	PRKCA	Protein kinase C alpha type OS=Homo sapiens OX=9606 GN=PRKCA PE=1 SV=4	2	0.16321	-1.45465	0.265958
sp|Q14CZ7|FAKD3_HUMAN	FASTKD3	FAST kinase domain-containing protein 3, mitochondrial OS=Homo sapiens OX=9606 GN=FASTKD3 PE=1 SV=2	8	-0.236784	-1.42827	0.265964
sp|Q86WC4|OSTM1_HUMAN	OSTM1	Osteopetrosis-associated transmembrane protein 1 OS=Homo sapiens OX=9606 GN=OSTM1 PE=1 SV=1	4	-0.101982	-1.48147	0.265964
sp|Q6AHZ1|Z518A_HUMAN	ZNF518A	Zinc finger protein 518A OS=Homo sapiens OX=9606 GN=ZNF518A PE=1 SV=2	3	-0.340542	-1.37229	0.265973
sp|P20042|IF2B_HUMAN	EIF2S2	Eukaryotic translation initiation factor 2 subunit 2 OS=Homo sapiens OX=9606 GN=EIF2S2 PE=1 SV=2	50	0.141781	-1.46706	0.266009
sp|O60675|MAFK_HUMAN	MAFK	Transcription factor MafK OS=Homo sapiens OX=9606 GN=MAFK PE=1 SV=1	1	-0.260918	-1.4692	0.266018
sp|Q9NQC3|RTN4_HUMAN	RTN4	Reticulon-4 OS=Homo sapiens OX=9606 GN=RTN4 PE=1 SV=2	60	-0.0976814	-1.38461	0.266046
sp|Q5BJH2|TM128_HUMAN	TMEM128	Transmembrane protein 128 OS=Homo sapiens OX=9606 GN=TMEM128 PE=1 SV=2	4	-0.290136	-1.45789	0.266047
sp|Q14244|MAP7_HUMAN	MAP7	Ensconsin OS=Homo sapiens OX=9606 GN=MAP7 PE=1 SV=1	20	0.0541852	-1.36923	0.266054
sp|Q5SNT2|TM201_HUMAN	TMEM201	Transmembrane protein 201 OS=Homo sapiens OX=9606 GN=TMEM201 PE=1 SV=1	5	-0.314319	-1.42677	0.266083
sp|P22087|FBRL_HUMAN	FBL	rRNA 2'-O-methyltransferase fibrillarin OS=Homo sapiens OX=9606 GN=FBL PE=1 SV=2	64	-0.115164	-1.36795	0.266118
sp|P34932|HSP74_HUMAN	HSPA4	Heat shock 70 kDa protein 4 OS=Homo sapiens OX=9606 GN=HSPA4 PE=1 SV=4	141	0.111383	-1.43254	0.266151
sp|Q6P1Q0-7|LTMD1_HUMAN	LETMD1	Isoform 7 of LETM1 domain-containing protein 1 OS=Homo sapiens OX=9606 GN=LETMD1	2	-0.138082	-1.46848	0.266153
sp|Q8N726|ARF_HUMAN	CDKN2A	Tumor suppressor ARF OS=Homo sapiens OX=9606 GN=CDKN2A PE=1 SV=2	5	-0.229996	-1.36837	0.266203
sp|Q53TQ3|IN80D_HUMAN	INO80D	INO80 complex subunit D OS=Homo sapiens OX=9606 GN=INO80D PE=1 SV=3	1	-0.137847	-1.3688	0.266288
tr|E7EQR4|E7EQR4_HUMAN	EZR	Ezrin OS=Homo sapiens OX=9606 GN=EZR PE=1 SV=3	159	0.156071	-1.36948	0.266289
sp|P42696|RBM34_HUMAN	RBM34	RNA-binding protein 34 OS=Homo sapiens OX=9606 GN=RBM34 PE=1 SV=2	17	-0.208401	-1.3596	0.266305
tr|A6NHB5|A6NHB5_HUMAN	ZMYM3	Zinc finger MYM-type protein 3 OS=Homo sapiens OX=9606 GN=ZMYM3 PE=1 SV=1	22	-0.147183	-1.45944	0.266313
sp|Q15427|SF3B4_HUMAN	SF3B4	Splicing factor 3B subunit 4 OS=Homo sapiens OX=9606 GN=SF3B4 PE=1 SV=1	14	-0.271999	-1.37556	0.266351
tr|F8VX04|F8VX04_HUMAN	SLC38A1	Sodium-coupled neutral amino acid transporter 1 OS=Homo sapiens OX=9606 GN=SLC38A1 PE=1 SV=1	4	-0.376937	-1.48201	0.266358
sp|P17568|NDUB7_HUMAN	NDUFB7	NADH dehydrogenase [ubiquinone] 1 beta subcomplex subunit 7 OS=Homo sapiens OX=9606 GN=NDUFB7 PE=1 SV=4	10	-0.170021	-1.38656	0.266359
sp|P35611-3|ADDA_HUMAN	ADD1	Isoform 3 of Alpha-adducin OS=Homo sapiens OX=9606 GN=ADD1	20	0.141856	-1.37439	0.26637
sp|O43660|PLRG1_HUMAN	PLRG1	Pleiotropic regulator 1 OS=Homo sapiens OX=9606 GN=PLRG1 PE=1 SV=1	35	-0.186025	-1.3885	0.26639
sp|Q9NRX4|PHP14_HUMAN	PHPT1	14 kDa phosphohistidine phosphatase OS=Homo sapiens OX=9606 GN=PHPT1 PE=1 SV=1	6	0.345877	-1.47959	0.266405
sp|Q9H0R6|GATA_HUMAN	QRSL1	Glutamyl-tRNA(Gln) amidotransferase subunit A, mitochondrial OS=Homo sapiens OX=9606 GN=QRSL1 PE=1 SV=2	15	-0.0930456	-1.43383	0.266424
sp|Q96SZ6-3|CK5P1_HUMAN	CDK5RAP1	Isoform 3 of CDK5 regulatory subunit-associated protein 1 OS=Homo sapiens OX=9606 GN=CDK5RAP1	22	-0.152851	-1.42858	0.26649
sp|Q15758|AAAT_HUMAN	SLC1A5	Neutral amino acid transporter B(0) OS=Homo sapiens OX=9606 GN=SLC1A5 PE=1 SV=2	11	-0.137954	-1.3871	0.26651
sp|Q99584|S10AD_HUMAN	S100A13	Protein S100-A13 OS=Homo sapiens OX=9606 GN=S100A13 PE=1 SV=1	6	0.280786	-1.48051	0.26651
sp|Q8IXI2-3|MIRO1_HUMAN	RHOT1	Isoform 3 of Mitochondrial Rho GTPase 1 OS=Homo sapiens OX=9606 GN=RHOT1	11	-0.200506	-1.38488	0.266516
sp|Q9UDW1|QCR9_HUMAN	UQCR10	Cytochrome b-c1 complex subunit 9 OS=Homo sapiens OX=9606 GN=UQCR10 PE=1 SV=3	4	-0.266984	-1.38568	0.266598
sp|P09651|ROA1_HUMAN	HNRNPA1	Heterogeneous nuclear ribonucleoprotein A1 OS=Homo sapiens OX=9606 GN=HNRNPA1 PE=1 SV=5	106	0.200875	-1.46921	0.266602
sp|Q9UHI6|DDX20_HUMAN	DDX20	Probable ATP-dependent RNA helicase DDX20 OS=Homo sapiens OX=9606 GN=DDX20 PE=1 SV=2	20	0.119827	-1.43493	0.266613
sp|Q8TDR0|MIPT3_HUMAN	TRAF3IP1	TRAF3-interacting protein 1 OS=Homo sapiens OX=9606 GN=TRAF3IP1 PE=1 SV=1	2	0.185561	-1.43263	0.266683
sp|Q7Z3D4|LYSM3_HUMAN	LYSMD3	LysM and putative peptidoglycan-binding domain-containing protein 3 OS=Homo sapiens OX=9606 GN=LYSMD3 PE=1 SV=2	3	0.0663819	-1.43763	0.266767
sp|Q9BSJ8-2|ESYT1_HUMAN	ESYT1	Isoform 2 of Extended synaptotagmin-1 OS=Homo sapiens OX=9606 GN=ESYT1	38	-0.211446	-1.37556	0.266809
sp|Q8IY81|SPB1_HUMAN	FTSJ3	pre-rRNA 2'-O-ribose RNA methyltransferase FTSJ3 OS=Homo sapiens OX=9606 GN=FTSJ3 PE=1 SV=2	40	-0.131039	-1.38662	0.266833
tr|A0A2R8Y5C4|A0A2R8Y5C4_HUMAN	TNKS1BP1	182 kDa tankyrase-1-binding protein (Fragment) OS=Homo sapiens OX=9606 GN=TNKS1BP1 PE=1 SV=1	1	0.541803	-1.43872	0.266835
sp|Q9NP92|RT30_HUMAN	MRPS30	39S ribosomal protein S30, mitochondrial OS=Homo sapiens OX=9606 GN=MRPS30 PE=1 SV=2	18	-0.214508	-1.47534	0.266848
tr|E9PC69|E9PC69_HUMAN	MARK2	Non-specific serine/threonine protein kinase OS=Homo sapiens OX=9606 GN=MARK2 PE=1 SV=3	21	-0.170722	-1.47131	0.266916
sp|Q15361|TTF1_HUMAN	TTF1	Transcription termination factor 1 OS=Homo sapiens OX=9606 GN=TTF1 PE=1 SV=3	10	-0.155279	-1.43806	0.266927
tr|A0A2R8YDT1|A0A2R8YDT1_HUMAN	GLUL	Glutamine synthetase OS=Homo sapiens OX=9606 GN=GLUL PE=1 SV=1	1	-0.448387	-1.43558	0.266958
sp|Q13425|SNTB2_HUMAN	SNTB2	Beta-2-syntrophin OS=Homo sapiens OX=9606 GN=SNTB2 PE=1 SV=1	16	-0.150877	-1.43384	0.266958
sp|A5PLL7|TM189_HUMAN	TMEM189	Transmembrane protein 189 OS=Homo sapiens OX=9606 GN=TMEM189 PE=1 SV=3	1	-0.224052	-1.47762	0.266966
sp|Q6SJ93|F111B_HUMAN	FAM111B	Protein FAM111B OS=Homo sapiens OX=9606 GN=FAM111B PE=1 SV=1	7	0.158793	-1.38716	0.266986
sp|O15554|KCNN4_HUMAN	KCNN4	Intermediate conductance calcium-activated potassium channel protein 4 OS=Homo sapiens OX=9606 GN=KCNN4 PE=1 SV=1	2	-0.171282	-1.43472	0.266994
sp|Q8WUZ0|BCL7C_HUMAN	BCL7C	B-cell CLL/lymphoma 7 protein family member C OS=Homo sapiens OX=9606 GN=BCL7C PE=1 SV=3	3	0.242299	-1.47476	0.266996
sp|Q13938|CAYP1_HUMAN	CAPS	Calcyphosin OS=Homo sapiens OX=9606 GN=CAPS PE=1 SV=2	4	0.120887	-1.42864	0.267018
sp|Q96EY1|DNJA3_HUMAN	DNAJA3	DnaJ homolog subfamily A member 3, mitochondrial OS=Homo sapiens OX=9606 GN=DNAJA3 PE=1 SV=2	26	-0.1849	-1.47567	0.267025
sp|O00238-2|BMR1B_HUMAN	BMPR1B	Isoform 2 of Bone morphogenetic protein receptor type-1B OS=Homo sapiens OX=9606 GN=BMPR1B	1	-0.385746	-1.37615	0.267083
sp|P41440|S19A1_HUMAN	SLC19A1	Reduced folate transporter OS=Homo sapiens OX=9606 GN=SLC19A1 PE=1 SV=3	7	-0.107183	-1.43436	0.267116
sp|O15211|RGL2_HUMAN	RGL2	Ral guanine nucleotide dissociation stimulator-like 2 OS=Homo sapiens OX=9606 GN=RGL2 PE=1 SV=1	1	-0.297016	-1.37688	0.267136
sp|Q9P2G1|AKIB1_HUMAN	ANKIB1	Ankyrin repeat and IBR domain-containing protein 1 OS=Homo sapiens OX=9606 GN=ANKIB1 PE=1 SV=3	10	0.101414	-1.47494	0.267163
sp|O43808|PM34_HUMAN	SLC25A17	Peroxisomal membrane protein PMP34 OS=Homo sapiens OX=9606 GN=SLC25A17 PE=1 SV=1	2	-0.318849	-1.47157	0.267294
sp|O43447|PPIH_HUMAN	PPIH	Peptidyl-prolyl cis-trans isomerase H OS=Homo sapiens OX=9606 GN=PPIH PE=1 SV=1	26	0.0839739	-1.43909	0.26738
sp|P30530|UFO_HUMAN	AXL	Tyrosine-protein kinase receptor UFO OS=Homo sapiens OX=9606 GN=AXL PE=1 SV=4	12	-0.117178	-1.47624	0.267381
sp|P26038|MOES_HUMAN	MSN	Moesin OS=Homo sapiens OX=9606 GN=MSN PE=1 SV=3	60	0.131815	-1.44458	0.267405
sp|Q96A35|RM24_HUMAN	MRPL24	39S ribosomal protein L24, mitochondrial OS=Homo sapiens OX=9606 GN=MRPL24 PE=1 SV=1	18	-0.155184	-1.43614	0.267498
sp|P09601|HMOX1_HUMAN	HMOX1	Heme oxygenase 1 OS=Homo sapiens OX=9606 GN=HMOX1 PE=1 SV=1	2	-0.205579	-1.44761	0.267501
sp|P11940|PABP1_HUMAN	PABPC1	Polyadenylate-binding protein 1 OS=Homo sapiens OX=9606 GN=PABPC1 PE=1 SV=2	55	0.177507	-1.37712	0.267599
sp|Q9UM13|APC10_HUMAN	ANAPC10	Anaphase-promoting complex subunit 10 OS=Homo sapiens OX=9606 GN=ANAPC10 PE=1 SV=1	4	-0.112166	-1.47232	0.267646
sp|P57735|RAB25_HUMAN	RAB25	Ras-related protein Rab-25 OS=Homo sapiens OX=9606 GN=RAB25 PE=1 SV=2	8	-0.235682	-1.44637	0.267668
sp|Q9UFG5|CS025_HUMAN	C19orf25	UPF0449 protein C19orf25 OS=Homo sapiens OX=9606 GN=C19orf25 PE=1 SV=2	6	0.565081	-1.44104	0.267762
sp|Q9BT49|THAP7_HUMAN	THAP7	THAP domain-containing protein 7 OS=Homo sapiens OX=9606 GN=THAP7 PE=1 SV=2	1	0.301766	-1.47289	0.267814
sp|Q6NS38|ALKB2_HUMAN	ALKBH2	DNA oxidative demethylase ALKBH2 OS=Homo sapiens OX=9606 GN=ALKBH2 PE=1 SV=1	5	0.290879	-1.44267	0.267869
sp|Q16795|NDUA9_HUMAN	NDUFA9	NADH dehydrogenase [ubiquinone] 1 alpha subcomplex subunit 9, mitochondrial OS=Homo sapiens OX=9606 GN=NDUFA9 PE=1 SV=2	38	-0.244882	-1.43909	0.267926
sp|O95900|TRUB2_HUMAN	TRUB2	Mitochondrial mRNA pseudouridine synthase TRUB2 OS=Homo sapiens OX=9606 GN=TRUB2 PE=1 SV=1	6	-0.310647	-1.44494	0.267959
sp|P52948|NUP98_HUMAN	NUP98	Nuclear pore complex protein Nup98-Nup96 OS=Homo sapiens OX=9606 GN=NUP98 PE=1 SV=4	62	-0.103047	-1.37714	0.268062
sp|O14777|NDC80_HUMAN	NDC80	Kinetochore protein NDC80 homolog OS=Homo sapiens OX=9606 GN=NDC80 PE=1 SV=1	27	0.0797908	-1.37776	0.268146
sp|Q9Y592|CEP83_HUMAN	CEP83	Centrosomal protein of 83 kDa OS=Homo sapiens OX=9606 GN=CEP83 PE=1 SV=3	8	0.103314	-1.3782	0.268174
sp|Q9H2U2-2|IPYR2_HUMAN	PPA2	Isoform 2 of Inorganic pyrophosphatase 2, mitochondrial OS=Homo sapiens OX=9606 GN=PPA2	24	-0.0573915	-1.35623	0.268298
sp|O14939|PLD2_HUMAN	PLD2	Phospholipase D2 OS=Homo sapiens OX=9606 GN=PLD2 PE=1 SV=2	4	-0.300536	-1.37913	0.268391
sp|Q02818|NUCB1_HUMAN	NUCB1	Nucleobindin-1 OS=Homo sapiens OX=9606 GN=NUCB1 PE=1 SV=4	18	0.413259	-1.44267	0.26842
sp|Q99959-2|PKP2_HUMAN	PKP2	Isoform 1 of Plakophilin-2 OS=Homo sapiens OX=9606 GN=PKP2	46	-0.172704	-1.37841	0.268641
sp|Q6ICB0|DESI1_HUMAN	DESI1	Desumoylating isopeptidase 1 OS=Homo sapiens OX=9606 GN=DESI1 PE=1 SV=1	1	-0.176586	-1.35315	0.268697
sp|Q8NB16|MLKL_HUMAN	MLKL	Mixed lineage kinase domain-like protein OS=Homo sapiens OX=9606 GN=MLKL PE=1 SV=1	11	-0.0623913	-1.44316	0.268751
sp|Q9Y624|JAM1_HUMAN	F11R	Junctional adhesion molecule A OS=Homo sapiens OX=9606 GN=F11R PE=1 SV=1	24	-0.107168	-1.35319	0.26914
sp|P49768|PSN1_HUMAN	PSEN1	Presenilin-1 OS=Homo sapiens OX=9606 GN=PSEN1 PE=1 SV=1	5	-0.258381	-1.35348	0.269426
sp|Q9NPA0|EMC7_HUMAN	EMC7	ER membrane protein complex subunit 7 OS=Homo sapiens OX=9606 GN=EMC7 PE=1 SV=1	7	-0.120632	-1.35169	0.269938
sp|P00533|EGFR_HUMAN	EGFR	Epidermal growth factor receptor OS=Homo sapiens OX=9606 GN=EGFR PE=1 SV=2	39	-0.159582	-1.35148	0.269961
sp|Q96CF2|CHM4C_HUMAN	CHMP4C	Charged multivesicular body protein 4c OS=Homo sapiens OX=9606 GN=CHMP4C PE=1 SV=1	12	0.132634	-1.34771	0.273408
sp|Q8WV22|NSE1_HUMAN	NSMCE1	Non-structural maintenance of chromosomes element 1 homolog OS=Homo sapiens OX=9606 GN=NSMCE1 PE=1 SV=5	8	-0.0412261	-1.34689	0.273497
sp|P61009|SPCS3_HUMAN	SPCS3	Signal peptidase complex subunit 3 OS=Homo sapiens OX=9606 GN=SPCS3 PE=1 SV=1	4	-0.267083	-1.34384	0.274873
sp|Q6P4F7|RHGBA_HUMAN	ARHGAP11A	Rho GTPase-activating protein 11A OS=Homo sapiens OX=9606 GN=ARHGAP11A PE=1 SV=2	8	-0.104679	-1.34218	0.275261
sp|O15173-2|PGRC2_HUMAN	PGRMC2	Isoform 2 of Membrane-associated progesterone receptor component 2 OS=Homo sapiens OX=9606 GN=PGRMC2	10	-0.262188	-1.3429	0.275291
sp|Q96PC5|MIA2_HUMAN	MIA2	Melanoma inhibitory activity protein 2 OS=Homo sapiens OX=9606 GN=MIA2 PE=1 SV=4	19	-0.114667	-1.34403	0.275321
sp|Q8NHH9|ATLA2_HUMAN	ATL2	Atlastin-2 OS=Homo sapiens OX=9606 GN=ATL2 PE=1 SV=2	18	-0.14431	-1.34253	0.275383
sp|Q96I36|COX14_HUMAN	COX14	Cytochrome c oxidase assembly protein COX14 OS=Homo sapiens OX=9606 GN=COX14 PE=1 SV=1	4	-0.402277	-1.34085	0.275657
sp|Q8N1W1-6|ARG28_HUMAN	ARHGEF28	Isoform 6 of Rho guanine nucleotide exchange factor 28 OS=Homo sapiens OX=9606 GN=ARHGEF28	2	-0.298267	-1.33583	0.276828
sp|P48651|PTSS1_HUMAN	PTDSS1	Phosphatidylserine synthase 1 OS=Homo sapiens OX=9606 GN=PTDSS1 PE=1 SV=1	6	-0.674576	-1.33436	0.276891
sp|Q96RT1-9|ERBIN_HUMAN	ERBIN	Isoform 9 of Erbin OS=Homo sapiens OX=9606 GN=ERBIN	56	-0.0781336	-1.33827	0.276898
sp|Q5T653|RM02_HUMAN	MRPL2	39S ribosomal protein L2, mitochondrial OS=Homo sapiens OX=9606 GN=MRPL2 PE=1 SV=2	8	-0.168755	-1.33719	0.276955
tr|A0A140T9U8|A0A140T9U8_HUMAN	HLA-C	HLA class I histocompatibility antigen, C alpha chain OS=Homo sapiens OX=9606 GN=HLA-C PE=1 SV=1	19	-0.137348	-1.33656	0.277005
sp|Q9H2D1|MFTC_HUMAN	SLC25A32	Mitochondrial folate transporter/carrier OS=Homo sapiens OX=9606 GN=SLC25A32 PE=1 SV=2	4	-0.360906	-1.33604	0.277074
sp|P83916|CBX1_HUMAN	CBX1	Chromobox protein homolog 1 OS=Homo sapiens OX=9606 GN=CBX1 PE=1 SV=1	37	0.0724573	-1.33242	0.278637
tr|A0A0A0MQS2|A0A0A0MQS2_HUMAN	CLASRP	CLK4-associating serine/arginine-rich protein OS=Homo sapiens OX=9606 GN=CLASRP PE=1 SV=1	9	0.145811	-1.33128	0.27889
sp|Q6P2H3|CEP85_HUMAN	CEP85	Centrosomal protein of 85 kDa OS=Homo sapiens OX=9606 GN=CEP85 PE=1 SV=1	3	0.246425	-1.33138	0.279335
sp|Q15022|SUZ12_HUMAN	SUZ12	Polycomb protein SUZ12 OS=Homo sapiens OX=9606 GN=SUZ12 PE=1 SV=3	17	-0.0651194	-1.32834	0.279683
sp|Q96MG7|NSE3_HUMAN	NSMCE3	Non-structural maintenance of chromosomes element 3 homolog OS=Homo sapiens OX=9606 GN=NSMCE3 PE=1 SV=1	9	-0.164787	-1.32909	0.279739
sp|P46939|UTRO_HUMAN	UTRN	Utrophin OS=Homo sapiens OX=9606 GN=UTRN PE=1 SV=2	81	-0.0906582	-1.33052	0.279841
tr|A0A5F9ZGS6|A0A5F9ZGS6_HUMAN	SAMD8	Sphingomyelin synthase-related protein 1 OS=Homo sapiens OX=9606 GN=SAMD8 PE=4 SV=1	2	-0.283716	-1.32765	0.279956
sp|O14745|NHRF1_HUMAN	SLC9A3R1	Na(+)/H(+) exchange regulatory cofactor NHE-RF1 OS=Homo sapiens OX=9606 GN=SLC9A3R1 PE=1 SV=4	25	0.382104	-1.32846	0.280127
sp|Q14807|KIF22_HUMAN	KIF22	Kinesin-like protein KIF22 OS=Homo sapiens OX=9606 GN=KIF22 PE=1 SV=5	23	-0.0997353	-1.32736	0.280221
sp|Q9BV38|WDR18_HUMAN	WDR18	WD repeat-containing protein 18 OS=Homo sapiens OX=9606 GN=WDR18 PE=1 SV=2	10	-0.0711743	-1.32546	0.280466
sp|Q9H3Z4|DNJC5_HUMAN	DNAJC5	DnaJ homolog subfamily C member 5 OS=Homo sapiens OX=9606 GN=DNAJC5 PE=1 SV=1	5	-0.382803	-1.32568	0.280757
sp|O75489|NDUS3_HUMAN	NDUFS3	NADH dehydrogenase [ubiquinone] iron-sulfur protein 3, mitochondrial OS=Homo sapiens OX=9606 GN=NDUFS3 PE=1 SV=1	20	-0.133383	-1.32479	0.280799
sp|Q86WA8|LONP2_HUMAN	LONP2	Lon protease homolog 2, peroxisomal OS=Homo sapiens OX=9606 GN=LONP2 PE=1 SV=1	10	-0.20316	-1.32147	0.281333
sp|Q99941|ATF6B_HUMAN	ATF6B	Cyclic AMP-dependent transcription factor ATF-6 beta OS=Homo sapiens OX=9606 GN=ATF6B PE=1 SV=2	1	-0.25404	-1.32184	0.281725
tr|Q5TDF0|Q5TDF0_HUMAN	NTPCR	Cancer-related nucleoside-triphosphatase OS=Homo sapiens OX=9606 GN=NTPCR PE=1 SV=1	5	0.167212	-1.32155	0.281772
sp|Q14118|DAG1_HUMAN	DAG1	Dystroglycan OS=Homo sapiens OX=9606 GN=DAG1 PE=1 SV=2	9	-0.273227	-1.32197	0.282166
sp|P50440|GATM_HUMAN	GATM	Glycine amidinotransferase, mitochondrial OS=Homo sapiens OX=9606 GN=GATM PE=1 SV=1	19	-0.232052	-1.32316	0.282229
sp|O60664|PLIN3_HUMAN	PLIN3	Perilipin-3 OS=Homo sapiens OX=9606 GN=PLIN3 PE=1 SV=3	36	0.162363	-1.32225	0.282458
sp|P06733|ENOA_HUMAN	ENO1	Alpha-enolase OS=Homo sapiens OX=9606 GN=ENO1 PE=1 SV=2	190	0.125222	-1.31582	0.28281
sp|Q9H3K2|GHITM_HUMAN	GHITM	Growth hormone-inducible transmembrane protein OS=Homo sapiens OX=9606 GN=GHITM PE=1 SV=2	21	-0.320888	-1.31605	0.282889
sp|Q9GZP4|PITH1_HUMAN	PITHD1	PITH domain-containing protein 1 OS=Homo sapiens OX=9606 GN=PITHD1 PE=1 SV=1	4	-0.103334	-1.31498	0.283311
sp|O60493|SNX3_HUMAN	SNX3	Sorting nexin-3 OS=Homo sapiens OX=9606 GN=SNX3 PE=1 SV=3	13	0.0958846	-1.31606	0.283326
sp|Q8N4V1-2|MMGT1_HUMAN	MMGT1	Isoform 2 of Membrane magnesium transporter 1 OS=Homo sapiens OX=9606 GN=MMGT1	6	-0.341943	-1.31845	0.283453
sp|Q9H078-2|CLPB_HUMAN	CLPB	Isoform 2 of Caseinolytic peptidase B protein homolog OS=Homo sapiens OX=9606 GN=CLPB	20	-0.148233	-1.31615	0.283765
sp|O75390|CISY_HUMAN	CS	Citrate synthase, mitochondrial OS=Homo sapiens OX=9606 GN=CS PE=1 SV=2	74	-0.187873	-1.31639	0.284205
sp|O95714|HERC2_HUMAN	HERC2	E3 ubiquitin-protein ligase HERC2 OS=Homo sapiens OX=9606 GN=HERC2 PE=1 SV=2	36	0.047163	-1.31691	0.284497
sp|P27824-2|CALX_HUMAN	CANX	Isoform 2 of Calnexin OS=Homo sapiens OX=9606 GN=CANX	216	-0.15235	-1.31219	0.284632
sp|Q9NRA8-3|4ET_HUMAN	EIF4ENIF1	Isoform 3 of Eukaryotic translation initiation factor 4E transporter OS=Homo sapiens OX=9606 GN=EIF4ENIF1	15	0.0946341	-1.31317	0.284774
sp|Q9NWZ8|GEMI8_HUMAN	GEMIN8	Gem-associated protein 8 OS=Homo sapiens OX=9606 GN=GEMIN8 PE=1 SV=1	2	0.145313	-1.3106	0.28491
sp|Q01780|EXOSX_HUMAN	EXOSC10	Exosome component 10 OS=Homo sapiens OX=9606 GN=EXOSC10 PE=1 SV=2	50	-0.116679	-1.31137	0.285011
sp|Q96PE2|ARHGH_HUMAN	ARHGEF17	Rho guanine nucleotide exchange factor 17 OS=Homo sapiens OX=9606 GN=ARHGEF17 PE=1 SV=1	2	-0.301476	-1.31062	0.285346
sp|Q6L9W6|B4GN3_HUMAN	B4GALNT3	Beta-1,4-N-acetylgalactosaminyltransferase 3 OS=Homo sapiens OX=9606 GN=B4GALNT3 PE=1 SV=2	17	-0.0608978	-1.30944	0.285604
sp|O43824|GTPB6_HUMAN	GTPBP6	Putative GTP-binding protein 6 OS=Homo sapiens OX=9606 GN=GTPBP6 PE=2 SV=4	11	-0.240559	-1.30806	0.286046
sp|Q9NV88|INT9_HUMAN	INTS9	Integrator complex subunit 9 OS=Homo sapiens OX=9606 GN=INTS9 PE=1 SV=2	16	-0.156607	-1.3058	0.287326
sp|O75844|FACE1_HUMAN	ZMPSTE24	CAAX prenyl protease 1 homolog OS=Homo sapiens OX=9606 GN=ZMPSTE24 PE=1 SV=2	27	-0.273894	-1.30582	0.287763
sp|P51571|SSRD_HUMAN	SSR4	Translocon-associated protein subunit delta OS=Homo sapiens OX=9606 GN=SSR4 PE=1 SV=1	12	-0.148652	-1.3043	0.288424
sp|Q99471|PFD5_HUMAN	PFDN5	Prefoldin subunit 5 OS=Homo sapiens OX=9606 GN=PFDN5 PE=1 SV=2	5	-0.195603	-1.30173	0.288633
sp|Q15327|ANKR1_HUMAN	ANKRD1	Ankyrin repeat domain-containing protein 1 OS=Homo sapiens OX=9606 GN=ANKRD1 PE=1 SV=2	2	0.444464	-1.30204	0.288905
tr|A0A0R4J2G3|A0A0R4J2G3_HUMAN	NCEH1	Arylacetamide deacetylase-like 1 OS=Homo sapiens OX=9606 GN=NCEH1 PE=1 SV=1	62	-0.122556	-1.30313	0.289051
sp|P23677|IP3KA_HUMAN	ITPKA	Inositol-trisphosphate 3-kinase A OS=Homo sapiens OX=9606 GN=ITPKA PE=1 SV=1	3	-0.187917	-1.30351	0.289349
sp|Q9NXE4-4|NSMA3_HUMAN	SMPD4	Isoform 4 of Sphingomyelin phosphodiesterase 4 OS=Homo sapiens OX=9606 GN=SMPD4	25	-0.186414	-1.29886	0.291074
sp|Q86SZ2|TPC6B_HUMAN	TRAPPC6B	Trafficking protein particle complex subunit 6B OS=Homo sapiens OX=9606 GN=TRAPPC6B PE=1 SV=1	4	-0.162894	-1.29585	0.291565
sp|P63220|RS21_HUMAN	RPS21	40S ribosomal protein S21 OS=Homo sapiens OX=9606 GN=RPS21 PE=1 SV=1	8	0.220581	-1.29606	0.291654
tr|A0A087WWS1|A0A087WWS1_HUMAN	THOC1	THO complex subunit 1 OS=Homo sapiens OX=9606 GN=THOC1 PE=1 SV=1	32	-0.0933323	-1.29321	0.291716
sp|Q8IV08|PLD3_HUMAN	PLD3	5'-3' exonuclease PLD3 OS=Homo sapiens OX=9606 GN=PLD3 PE=1 SV=1	7	-0.150704	-1.29543	0.291721
sp|Q9BWF3|RBM4_HUMAN	RBM4	RNA-binding protein 4 OS=Homo sapiens OX=9606 GN=RBM4 PE=1 SV=1	25	-0.142037	-1.29266	0.291776
sp|P61803|DAD1_HUMAN	DAD1	Dolichyl-diphosphooligosaccharide--protein glycosyltransferase subunit DAD1 OS=Homo sapiens OX=9606 GN=DAD1 PE=1 SV=3	4	-0.499869	-1.29708	0.29179
sp|Q9BVI4|NOC4L_HUMAN	NOC4L	Nucleolar complex protein 4 homolog OS=Homo sapiens OX=9606 GN=NOC4L PE=1 SV=1	10	-0.267574	-1.29414	0.29197
sp|Q13283|G3BP1_HUMAN	G3BP1	Ras GTPase-activating protein-binding protein 1 OS=Homo sapiens OX=9606 GN=G3BP1 PE=1 SV=1	37	0.0687256	-1.29168	0.291988
sp|Q6UX07|DHR13_HUMAN	DHRS13	Dehydrogenase/reductase SDR family member 13 OS=Homo sapiens OX=9606 GN=DHRS13 PE=2 SV=1	6	-0.216422	-1.29349	0.292012
sp|Q8N2Z9|CENPS_HUMAN	CENPS	Centromere protein S OS=Homo sapiens OX=9606 GN=CENPS PE=1 SV=1	2	-0.118053	-1.29115	0.292065
sp|Q330K2|NDUF6_HUMAN	NDUFAF6	NADH dehydrogenase (ubiquinone) complex I, assembly factor 6 OS=Homo sapiens OX=9606 GN=NDUFAF6 PE=1 SV=2	3	-0.269781	-1.29612	0.29209
sp|Q96AP4|ZUP1_HUMAN	ZUP1	Zinc finger-containing ubiquitin peptidase 1 OS=Homo sapiens OX=9606 GN=ZUP1 PE=1 SV=1	1	0.275692	-1.27537	0.292153
sp|Q9BSF8-2|BTBDA_HUMAN	BTBD10	Isoform 2 of BTB/POZ domain-containing protein 10 OS=Homo sapiens OX=9606 GN=BTBD10	2	0.464893	-1.29763	0.292228
sp|Q9NQZ2|SAS10_HUMAN	UTP3	Something about silencing protein 10 OS=Homo sapiens OX=9606 GN=UTP3 PE=1 SV=1	10	-0.229251	-1.28698	0.292245
sp|P46937-9|YAP1_HUMAN	YAP1	Isoform 9 of Transcriptional coactivator YAP1 OS=Homo sapiens OX=9606 GN=YAP1	12	0.447664	-1.28568	0.292314
sp|P0C7P1|RBY1D_HUMAN	RBMY1D	RNA-binding motif protein, Y chromosome, family 1 member D OS=Homo sapiens OX=9606 GN=RBMY1D PE=2 SV=1	3	-0.157069	-1.29767	0.29236
sp|Q4KMP7|TB10B_HUMAN	TBC1D10B	TBC1 domain family member 10B OS=Homo sapiens OX=9606 GN=TBC1D10B PE=1 SV=3	15	-0.142663	-1.29419	0.292404
sp|P10301|RRAS_HUMAN	RRAS	Ras-related protein R-Ras OS=Homo sapiens OX=9606 GN=RRAS PE=1 SV=1	13	-0.0433429	-1.28972	0.292463
sp|Q9BRP8|PYM1_HUMAN	PYM1	Partner of Y14 and mago OS=Homo sapiens OX=9606 GN=PYM1 PE=1 SV=1	10	0.230271	-1.28528	0.2925
sp|Q9NX76|CKLF6_HUMAN	CMTM6	CKLF-like MARVEL transmembrane domain-containing protein 6 OS=Homo sapiens OX=9606 GN=CMTM6 PE=1 SV=1	2	-0.18735	-1.29616	0.292526
sp|Q9UHK6-5|AMACR_HUMAN	AMACR	Isoform 4 of Alpha-methylacyl-CoA racemase OS=Homo sapiens OX=9606 GN=AMACR	5	-0.197003	-1.28714	0.292531
sp|Q53FV1|ORML2_HUMAN	ORMDL2	ORM1-like protein 2 OS=Homo sapiens OX=9606 GN=ORMDL2 PE=1 SV=2	6	-0.286641	-1.27543	0.292568
sp|Q9P246-2|STIM2_HUMAN	STIM2	Isoform 2 of Stromal interaction molecule 2 OS=Homo sapiens OX=9606 GN=STIM2	15	-0.131516	-1.29021	0.292576
sp|Q9BUB4|ADAT1_HUMAN	ADAT1	tRNA-specific adenosine deaminase 1 OS=Homo sapiens OX=9606 GN=ADAT1 PE=1 SV=1	8	0.197279	-1.27573	0.292848
sp|O60306|AQR_HUMAN	AQR	RNA helicase aquarius OS=Homo sapiens OX=9606 GN=AQR PE=1 SV=4	51	-0.249303	-1.28769	0.292959
sp|O15427|MOT4_HUMAN	SLC16A3	Monocarboxylate transporter 4 OS=Homo sapiens OX=9606 GN=SLC16A3 PE=1 SV=1	16	-0.282924	-1.27268	0.292976
sp|Q9BUQ8|DDX23_HUMAN	DDX23	Probable ATP-dependent RNA helicase DDX23 OS=Homo sapiens OX=9606 GN=DDX23 PE=1 SV=3	55	-0.0647491	-1.2836	0.293004
sp|A8K2U0|A2ML1_HUMAN	A2ML1	Alpha-2-macroglobulin-like protein 1 OS=Homo sapiens OX=9606 GN=A2ML1 PE=1 SV=3	48	-0.201092	-1.28309	0.293014
sp|Q96RW7|HMCN1_HUMAN	HMCN1	Hemicentin-1 OS=Homo sapiens OX=9606 GN=HMCN1 PE=1 SV=2	1	0.284155	-1.27604	0.293128
tr|A0A1W2PSA9|A0A1W2PSA9_HUMAN		MFS domain-containing protein OS=Homo sapiens OX=9606 PE=1 SV=1	4	-0.292098	-1.27424	0.293139
sp|P28331-2|NDUS1_HUMAN	NDUFS1	Isoform 2 of NADH-ubiquinone oxidoreductase 75 kDa subunit, mitochondrial OS=Homo sapiens OX=9606 GN=NDUFS1	42	-0.118192	-1.28804	0.29323
sp|Q14157-5|UBP2L_HUMAN	UBAP2L	Isoform 5 of Ubiquitin-associated protein 2-like OS=Homo sapiens OX=9606 GN=UBAP2L	26	0.0966075	-1.28231	0.293262
sp|Q8N8D1|PDCD7_HUMAN	PDCD7	Programmed cell death protein 7 OS=Homo sapiens OX=9606 GN=PDCD7 PE=1 SV=1	4	-0.172218	-1.2714	0.293288
sp|Q9H074|PAIP1_HUMAN	PAIP1	Polyadenylate-binding protein-interacting protein 1 OS=Homo sapiens OX=9606 GN=PAIP1 PE=1 SV=1	12	0.215103	-1.28172	0.293295
sp|Q9NRW3|ABC3C_HUMAN	APOBEC3C	DNA dC->dU-editing enzyme APOBEC-3C OS=Homo sapiens OX=9606 GN=APOBEC3C PE=1 SV=2	2	0.253306	-1.27283	0.29339
sp|Q8TDN6|BRX1_HUMAN	BRIX1	Ribosome biogenesis protein BRX1 homolog OS=Homo sapiens OX=9606 GN=BRIX1 PE=1 SV=2	35	-0.170446	-1.27188	0.293414
sp|Q9H981|ARP8_HUMAN	ACTR8	Actin-related protein 8 OS=Homo sapiens OX=9606 GN=ACTR8 PE=1 SV=2	3	-0.201636	-1.2734	0.293454
sp|Q96EH3|MASU1_HUMAN	MALSU1	Mitochondrial assembly of ribosomal large subunit protein 1 OS=Homo sapiens OX=9606 GN=MALSU1 PE=1 SV=1	1	-0.350321	-1.2761	0.293546
sp|Q96AG3|S2546_HUMAN	SLC25A46	Solute carrier family 25 member 46 OS=Homo sapiens OX=9606 GN=SLC25A46 PE=1 SV=1	7	-0.171914	-1.268	0.293663
sp|Q6NXT1|ANR54_HUMAN	ANKRD54	Ankyrin repeat domain-containing protein 54 OS=Homo sapiens OX=9606 GN=ANKRD54 PE=1 SV=2	4	0.196619	-1.27672	0.293829
sp|Q6NTF9-2|RHBD2_HUMAN	RHBDD2	Isoform 2 of Rhomboid domain-containing protein 2 OS=Homo sapiens OX=9606 GN=RHBDD2	2	-0.45396	-1.28091	0.293841
tr|A0A0D9SF60|A0A0D9SF60_HUMAN	PKP4	Plakophilin-4 OS=Homo sapiens OX=9606 GN=PKP4 PE=1 SV=1	11	-0.132549	-1.27046	0.29386
sp|P30876|RPB2_HUMAN	POLR2B	DNA-directed RNA polymerase II subunit RPB2 OS=Homo sapiens OX=9606 GN=POLR2B PE=1 SV=1	57	-0.0603167	-1.26872	0.294047
sp|Q9GZS1|RPA49_HUMAN	POLR1E	DNA-directed RNA polymerase I subunit RPA49 OS=Homo sapiens OX=9606 GN=POLR1E PE=1 SV=3	16	-0.078036	-1.26802	0.294072
sp|Q6P1X5|TAF2_HUMAN	TAF2	Transcription initiation factor TFIID subunit 2 OS=Homo sapiens OX=9606 GN=TAF2 PE=1 SV=3	16	-0.0727317	-1.27675	0.294249
sp|P63218|GBG5_HUMAN	GNG5	Guanine nucleotide-binding protein G(I)/G(S)/G(O) subunit gamma-5 OS=Homo sapiens OX=9606 GN=GNG5 PE=1 SV=3	4	-0.273416	-1.26989	0.294283
sp|P35269|T2FA_HUMAN	GTF2F1	General transcription factor IIF subunit 1 OS=Homo sapiens OX=9606 GN=GTF2F1 PE=1 SV=2	23	0.365279	-1.26897	0.294428
sp|Q9H446|RWDD1_HUMAN	RWDD1	RWD domain-containing protein 1 OS=Homo sapiens OX=9606 GN=RWDD1 PE=1 SV=1	9	0.233325	-1.26888	0.294458
sp|Q9BYC5|FUT8_HUMAN	FUT8	Alpha-(1,6)-fucosyltransferase OS=Homo sapiens OX=9606 GN=FUT8 PE=1 SV=2	17	-0.167338	-1.2694	0.294487
tr|A0A494C0F3|A0A494C0F3_HUMAN		EXPERA domain-containing protein OS=Homo sapiens OX=9606 PE=4 SV=1	3	-0.402708	-1.27757	0.294516
sp|Q96HY6|DDRGK_HUMAN	DDRGK1	DDRGK domain-containing protein 1 OS=Homo sapiens OX=9606 GN=DDRGK1 PE=1 SV=2	16	-0.137615	-1.27769	0.29476
sp|Q8IWK6|AGRA3_HUMAN	ADGRA3	Adhesion G protein-coupled receptor A3 OS=Homo sapiens OX=9606 GN=ADGRA3 PE=1 SV=2	1	0.341291	-1.27865	0.294851
sp|Q86Y79|PTH_HUMAN	PTRH1	Probable peptidyl-tRNA hydrolase OS=Homo sapiens OX=9606 GN=PTRH1 PE=1 SV=1	7	-0.110457	-1.27873	0.294999
sp|Q86TM6|SYVN1_HUMAN	SYVN1	E3 ubiquitin-protein ligase synoviolin OS=Homo sapiens OX=9606 GN=SYVN1 PE=1 SV=2	3	-0.289961	-1.27883	0.295424
sp|Q5SW79|CE170_HUMAN	CEP170	Centrosomal protein of 170 kDa OS=Homo sapiens OX=9606 GN=CEP170 PE=1 SV=1	49	0.146847	-1.26533	0.295994
tr|E9PBC6|E9PBC6_HUMAN	TACC2	Transforming acidic coiled-coil-containing protein 2 OS=Homo sapiens OX=9606 GN=TACC2 PE=1 SV=1	14	0.206903	-1.26069	0.296049
sp|Q9BW27|NUP85_HUMAN	NUP85	Nuclear pore complex protein Nup85 OS=Homo sapiens OX=9606 GN=NUP85 PE=1 SV=1	24	-0.163168	-1.26126	0.296324
sp|Q96IR7|HPDL_HUMAN	HPDL	4-hydroxyphenylpyruvate dioxygenase-like protein OS=Homo sapiens OX=9606 GN=HPDL PE=1 SV=1	23	-0.143532	-1.25947	0.296487
sp|Q9BTT0|AN32E_HUMAN	ANP32E	Acidic leucine-rich nuclear phosphoprotein 32 family member E OS=Homo sapiens OX=9606 GN=ANP32E PE=1 SV=1	12	0.127947	-1.2498	0.296627
sp|Q13614|MTMR2_HUMAN	MTMR2	Myotubularin-related protein 2 OS=Homo sapiens OX=9606 GN=MTMR2 PE=1 SV=4	4	0.416062	-1.25013	0.296692
sp|Q9NRX5|SERC1_HUMAN	SERINC1	Serine incorporator 1 OS=Homo sapiens OX=9606 GN=SERINC1 PE=1 SV=1	3	-0.394661	-1.26302	0.296702
sp|O43159|RRP8_HUMAN	RRP8	Ribosomal RNA-processing protein 8 OS=Homo sapiens OX=9606 GN=RRP8 PE=1 SV=2	12	-0.144573	-1.26163	0.296731
sp|Q7L8L6|FAKD5_HUMAN	FASTKD5	FAST kinase domain-containing protein 5, mitochondrial OS=Homo sapiens OX=9606 GN=FASTKD5 PE=1 SV=1	12	-0.196427	-1.25131	0.296806
sp|Q9BSE5|SPEB_HUMAN	AGMAT	Agmatinase, mitochondrial OS=Homo sapiens OX=9606 GN=AGMAT PE=1 SV=2	13	-0.229467	-1.25095	0.296832
sp|Q16254|E2F4_HUMAN	E2F4	Transcription factor E2F4 OS=Homo sapiens OX=9606 GN=E2F4 PE=1 SV=2	3	0.0884692	-1.24759	0.296851
tr|J3KQY1|J3KQY1_HUMAN	MRPL22	39S ribosomal protein L22, mitochondrial OS=Homo sapiens OX=9606 GN=MRPL22 PE=1 SV=1	8	-0.165426	-1.26384	0.296871
sp|Q9UEW8|STK39_HUMAN	STK39	STE20/SPS1-related proline-alanine-rich protein kinase OS=Homo sapiens OX=9606 GN=STK39 PE=1 SV=3	13	0.0694815	-1.26345	0.296936
sp|Q9NQY0|BIN3_HUMAN	BIN3	Bridging integrator 3 OS=Homo sapiens OX=9606 GN=BIN3 PE=1 SV=1	5	0.222185	-1.25874	0.296956
tr|M0R1Y2|M0R1Y2_HUMAN	KDELR1	ER lumen protein-retaining receptor 1 (Fragment) OS=Homo sapiens OX=9606 GN=KDELR1 PE=1 SV=1	2	-0.409852	-1.2478	0.29698
sp|Q96GC5|RM48_HUMAN	MRPL48	39S ribosomal protein L48, mitochondrial OS=Homo sapiens OX=9606 GN=MRPL48 PE=1 SV=2	12	-0.154735	-1.2576	0.29702
sp|Q8IYD8|FANCM_HUMAN	FANCM	Fanconi anemia group M protein OS=Homo sapiens OX=9606 GN=FANCM PE=1 SV=2	1	-0.224133	-1.25164	0.297077
sp|Q8N3E9|PLCD3_HUMAN	PLCD3	1-phosphatidylinositol 4,5-bisphosphate phosphodiesterase delta-3 OS=Homo sapiens OX=9606 GN=PLCD3 PE=1 SV=3	22	-0.115617	-1.2622	0.297096
sp|Q13505|MTX1_HUMAN	MTX1	Metaxin-1 OS=Homo sapiens OX=9606 GN=MTX1 PE=1 SV=3	15	-0.245756	-1.26327	0.297112
sp|Q96CU9|FXRD1_HUMAN	FOXRED1	FAD-dependent oxidoreductase domain-containing protein 1 OS=Homo sapiens OX=9606 GN=FOXRED1 PE=1 SV=2	12	-0.225083	-1.26192	0.297139
sp|O15381|NVL_HUMAN	NVL	Nuclear valosin-containing protein-like OS=Homo sapiens OX=9606 GN=NVL PE=1 SV=1	19	-0.102281	-1.26231	0.297241
sp|O75509|TNR21_HUMAN	TNFRSF21	Tumor necrosis factor receptor superfamily member 21 OS=Homo sapiens OX=9606 GN=TNFRSF21 PE=1 SV=1	6	-0.265892	-1.24804	0.297248
sp|O43345|ZN208_HUMAN	ZNF208	Zinc finger protein 208 OS=Homo sapiens OX=9606 GN=ZNF208 PE=2 SV=2	1	-0.123092	-1.25204	0.297285
sp|O76031|CLPX_HUMAN	CLPX	ATP-dependent Clp protease ATP-binding subunit clpX-like, mitochondrial OS=Homo sapiens OX=9606 GN=CLPX PE=1 SV=2	27	-0.0409873	-1.25167	0.297477
sp|Q8NFH8|REPS2_HUMAN	REPS2	RalBP1-associated Eps domain-containing protein 2 OS=Homo sapiens OX=9606 GN=REPS2 PE=1 SV=2	10	0.0626396	-1.25329	0.297485
sp|Q9UEE9|CFDP1_HUMAN	CFDP1	Craniofacial development protein 1 OS=Homo sapiens OX=9606 GN=CFDP1 PE=1 SV=1	5	0.479492	-1.24869	0.297492
sp|O75817|POP7_HUMAN	POP7	Ribonuclease P protein subunit p20 OS=Homo sapiens OX=9606 GN=POP7 PE=1 SV=2	4	0.120714	-1.25224	0.297541
sp|Q7L2Z9|CENPQ_HUMAN	CENPQ	Centromere protein Q OS=Homo sapiens OX=9606 GN=CENPQ PE=1 SV=1	5	-0.178456	-1.24806	0.297645
sp|Q9BXV9|GON7_HUMAN	GON7	EKC/KEOPS complex subunit GON7 OS=Homo sapiens OX=9606 GN=GON7 PE=1 SV=2	1	0.472429	-1.25292	0.297797
tr|H0Y5C6|H0Y5C6_HUMAN	FLNA	Filamin-A (Fragment) OS=Homo sapiens OX=9606 GN=FLNA PE=1 SV=1	2	-0.200015	-1.25608	0.297864
sp|Q96JJ7|TMX3_HUMAN	TMX3	Protein disulfide-isomerase TMX3 OS=Homo sapiens OX=9606 GN=TMX3 PE=1 SV=2	16	-0.149037	-1.25334	0.297889
sp|Q14318|FKBP8_HUMAN	FKBP8	Peptidyl-prolyl cis-trans isomerase FKBP8 OS=Homo sapiens OX=9606 GN=FKBP8 PE=1 SV=2	1	-0.287248	-1.24288	0.297966
sp|Q5JPE7|NOMO2_HUMAN	NOMO2	Nodal modulator 2 OS=Homo sapiens OX=9606 GN=NOMO2 PE=1 SV=1	3	-0.395954	-1.24506	0.297981
sp|Q96S97|MYADM_HUMAN	MYADM	Myeloid-associated differentiation marker OS=Homo sapiens OX=9606 GN=MYADM PE=1 SV=2	13	-0.370985	-1.25363	0.298125
sp|Q9NRC8|SIR7_HUMAN	SIRT7	NAD-dependent protein deacetylase sirtuin-7 OS=Homo sapiens OX=9606 GN=SIRT7 PE=1 SV=1	2	0.133639	-1.24436	0.298159
sp|Q9NVI7-2|ATD3A_HUMAN	ATAD3A	Isoform 2 of ATPase family AAA domain-containing protein 3A OS=Homo sapiens OX=9606 GN=ATAD3A	18	-0.0664094	-1.25421	0.298215
sp|Q9BT40|INP5K_HUMAN	INPP5K	Inositol polyphosphate 5-phosphatase K OS=Homo sapiens OX=9606 GN=INPP5K PE=1 SV=3	7	-0.225872	-1.243	0.29836
sp|Q9Y287|ITM2B_HUMAN	ITM2B	Integral membrane protein 2B OS=Homo sapiens OX=9606 GN=ITM2B PE=1 SV=1	5	-0.15192	-1.24322	0.298628
sp|Q9UNL2-2|SSRG_HUMAN	SSR3	Isoform 2 of Translocon-associated protein subunit gamma OS=Homo sapiens OX=9606 GN=SSR3	4	-0.252844	-1.24062	0.29886
sp|O95197-5|RTN3_HUMAN	RTN3	Isoform 5 of Reticulon-3 OS=Homo sapiens OX=9606 GN=RTN3	1	-0.408571	-1.23956	0.299095
sp|Q9UJU6-2|DBNL_HUMAN	DBNL	Isoform 2 of Drebrin-like protein OS=Homo sapiens OX=9606 GN=DBNL	18	0.112392	-1.23898	0.299112
sp|P29375|KDM5A_HUMAN	KDM5A	Lysine-specific demethylase 5A OS=Homo sapiens OX=9606 GN=KDM5A PE=1 SV=3	24	-0.124632	-1.23727	0.299184
sp|Q6PML9|ZNT9_HUMAN	SLC30A9	Zinc transporter 9 OS=Homo sapiens OX=9606 GN=SLC30A9 PE=1 SV=1	11	-0.065499	-1.23439	0.299361
sp|Q86TJ2|TAD2B_HUMAN	TADA2B	Transcriptional adapter 2-beta OS=Homo sapiens OX=9606 GN=TADA2B PE=1 SV=2	3	-0.15172	-1.2396	0.299489
sp|Q14697|GANAB_HUMAN	GANAB	Neutral alpha-glucosidase AB OS=Homo sapiens OX=9606 GN=GANAB PE=1 SV=3	3	0.334918	-1.23803	0.299518
sp|P60468|SC61B_HUMAN	SEC61B	Protein transport protein Sec61 subunit beta OS=Homo sapiens OX=9606 GN=SEC61B PE=1 SV=2	4	-0.348464	-1.23574	0.29952
sp|O60828|PQBP1_HUMAN	PQBP1	Polyglutamine-binding protein 1 OS=Homo sapiens OX=9606 GN=PQBP1 PE=1 SV=1	13	0.16759	-1.23502	0.299573
sp|Q96B23|CR025_HUMAN	C18orf25	Uncharacterized protein C18orf25 OS=Homo sapiens OX=9606 GN=C18orf25 PE=1 SV=3	7	0.29892	-1.23729	0.299576
sp|Q9P015|RM15_HUMAN	MRPL15	39S ribosomal protein L15, mitochondrial OS=Homo sapiens OX=9606 GN=MRPL15 PE=1 SV=1	16	-0.121709	-1.23467	0.299625
sp|Q9NQV6-6|PRD10_HUMAN	PRDM10	Isoform 6 of PR domain zinc finger protein 10 OS=Homo sapiens OX=9606 GN=PRDM10	3	-0.439346	-1.23414	0.299678
sp|Q99442|SEC62_HUMAN	SEC62	Translocation protein SEC62 OS=Homo sapiens OX=9606 GN=SEC62 PE=1 SV=1	10	-0.192346	-1.2359	0.299749
sp|O75746|CMC1_HUMAN	SLC25A12	Calcium-binding mitochondrial carrier protein Aralar1 OS=Homo sapiens OX=9606 GN=SLC25A12 PE=1 SV=2	30	-0.175639	-1.23023	0.299867
sp|Q8N1G4|LRC47_HUMAN	LRRC47	Leucine-rich repeat-containing protein 47 OS=Homo sapiens OX=9606 GN=LRRC47 PE=1 SV=1	42	0.072305	-1.23156	0.299877
sp|Q9NYM9|BET1L_HUMAN	BET1L	BET1-like protein OS=Homo sapiens OX=9606 GN=BET1L PE=1 SV=1	2	-0.210417	-1.23218	0.299892
sp|Q16706|MA2A1_HUMAN	MAN2A1	Alpha-mannosidase 2 OS=Homo sapiens OX=9606 GN=MAN2A1 PE=1 SV=2	29	-0.127939	-1.23814	0.299911
tr|D6RE79|D6RE79_HUMAN	MFSD10	Major facilitator superfamily domain-containing protein 10 OS=Homo sapiens OX=9606 GN=MFSD10 PE=1 SV=1	5	-0.337512	-1.2324	0.299979
sp|Q92674|CENPI_HUMAN	CENPI	Centromere protein I OS=Homo sapiens OX=9606 GN=CENPI PE=1 SV=2	5	-0.222088	-1.23363	0.299979
sp|P82675|RT05_HUMAN	MRPS5	28S ribosomal protein S5, mitochondrial OS=Homo sapiens OX=9606 GN=MRPS5 PE=1 SV=2	20	-0.14862	-1.23051	0.300113
sp|O95817|BAG3_HUMAN	BAG3	BAG family molecular chaperone regulator 3 OS=Homo sapiens OX=9606 GN=BAG3 PE=1 SV=3	33	0.292676	-1.22948	0.300123
sp|Q9NZZ3|CHMP5_HUMAN	CHMP5	Charged multivesicular body protein 5 OS=Homo sapiens OX=9606 GN=CHMP5 PE=1 SV=1	6	0.244938	-1.23283	0.300243
sp|Q9Y5R8|TPPC1_HUMAN	TRAPPC1	Trafficking protein particle complex subunit 1 OS=Homo sapiens OX=9606 GN=TRAPPC1 PE=1 SV=1	2	0.188103	-1.23082	0.300257
sp|P56270-2|MAZ_HUMAN	MAZ	Isoform 2 of Myc-associated zinc finger protein OS=Homo sapiens OX=9606 GN=MAZ	4	0.194458	-1.23308	0.300357
sp|P15954|COX7C_HUMAN	COX7C	Cytochrome c oxidase subunit 7C, mitochondrial OS=Homo sapiens OX=9606 GN=COX7C PE=1 SV=1	2	-0.177194	-1.23296	0.300372
sp|P00558|PGK1_HUMAN	PGK1	Phosphoglycerate kinase 1 OS=Homo sapiens OX=9606 GN=PGK1 PE=1 SV=3	103	0.117919	-1.22793	0.301073
sp|Q16553|LY6E_HUMAN	LY6E	Lymphocyte antigen 6E OS=Homo sapiens OX=9606 GN=LY6E PE=2 SV=1	1	-0.256451	-1.2277	0.30123
sp|P40855|PEX19_HUMAN	PEX19	Peroxisomal biogenesis factor 19 OS=Homo sapiens OX=9606 GN=PEX19 PE=1 SV=1	5	0.392556	-1.22615	0.301802
sp|Q8WUA4|TF3C2_HUMAN	GTF3C2	General transcription factor 3C polypeptide 2 OS=Homo sapiens OX=9606 GN=GTF3C2 PE=1 SV=2	14	-0.130771	-1.22542	0.301835
sp|P50336|PPOX_HUMAN	PPOX	Protoporphyrinogen oxidase OS=Homo sapiens OX=9606 GN=PPOX PE=1 SV=1	9	-0.176055	-1.22464	0.301909
sp|Q99075|HBEGF_HUMAN	HBEGF	Proheparin-binding EGF-like growth factor OS=Homo sapiens OX=9606 GN=HBEGF PE=1 SV=1	1	0.0756981	-1.22621	0.302048
sp|P51398|RT29_HUMAN	DAP3	28S ribosomal protein S29, mitochondrial OS=Homo sapiens OX=9606 GN=DAP3 PE=1 SV=1	31	-0.280784	-1.22385	0.302221
sp|Q96GD4-5|AURKB_HUMAN	AURKB	Isoform 5 of Aurora kinase B OS=Homo sapiens OX=9606 GN=AURKB	12	-0.150197	-1.22233	0.303013
sp|P41247|PLPL4_HUMAN	PNPLA4	Patatin-like phospholipase domain-containing protein 4 OS=Homo sapiens OX=9606 GN=PNPLA4 PE=2 SV=3	5	-0.144012	-1.22013	0.303254
sp|Q9P0V3|SH3B4_HUMAN	SH3BP4	SH3 domain-binding protein 4 OS=Homo sapiens OX=9606 GN=SH3BP4 PE=1 SV=1	9	-0.114468	-1.22061	0.30338
sp|Q9NS86|LANC2_HUMAN	LANCL2	LanC-like protein 2 OS=Homo sapiens OX=9606 GN=LANCL2 PE=1 SV=1	5	-0.448652	-1.22147	0.303509
sp|P63104|1433Z_HUMAN	YWHAZ	14-3-3 protein zeta/delta OS=Homo sapiens OX=9606 GN=YWHAZ PE=1 SV=1	141	0.170866	-1.22089	0.30352
tr|A0A087X0R0|A0A087X0R0_HUMAN	KDM6A	Lysine-specific demethylase 6A OS=Homo sapiens OX=9606 GN=KDM6A PE=1 SV=1	11	-0.0758028	-1.21733	0.305213
tr|B3KY94|B3KY94_HUMAN	CDIPT	CDP-diacylglycerol--inositol 3-phosphatidyltransferase OS=Homo sapiens OX=9606 GN=CDIPT PE=1 SV=1	6	-0.320733	-1.21681	0.305221
sp|P51790|CLCN3_HUMAN	CLCN3	H(+)/Cl(-) exchange transporter 3 OS=Homo sapiens OX=9606 GN=CLCN3 PE=1 SV=2	3	-0.303349	-1.21577	0.30537
sp|P15941-2|MUC1_HUMAN	MUC1	Isoform 2 of Mucin-1 OS=Homo sapiens OX=9606 GN=MUC1	8	-0.165079	-1.21101	0.305553
tr|K7EJB5|K7EJB5_HUMAN	SNRPD2	Small nuclear ribonucleoprotein Sm D2 OS=Homo sapiens OX=9606 GN=SNRPD2 PE=1 SV=1	1	-0.676939	-1.2106	0.305566
sp|Q5T601|AGRF1_HUMAN	ADGRF1	Adhesion G-protein coupled receptor F1 OS=Homo sapiens OX=9606 GN=ADGRF1 PE=1 SV=2	2	-0.175582	-1.20957	0.305622
sp|Q9NZ52|GGA3_HUMAN	GGA3	ADP-ribosylation factor-binding protein GGA3 OS=Homo sapiens OX=9606 GN=GGA3 PE=1 SV=1	10	0.132245	-1.21148	0.30568
sp|Q16611|BAK_HUMAN	BAK1	Bcl-2 homologous antagonist/killer OS=Homo sapiens OX=9606 GN=BAK1 PE=1 SV=1	7	-0.182237	-1.20809	0.305697
tr|A0A1B0GUS7|A0A1B0GUS7_HUMAN	UNC13B	Protein unc-13 homolog B OS=Homo sapiens OX=9606 GN=UNC13B PE=1 SV=1	1	-0.510447	-1.20975	0.305881
sp|Q13595|TRA2A_HUMAN	TRA2A	Transformer-2 protein homolog alpha OS=Homo sapiens OX=9606 GN=TRA2A PE=1 SV=1	8	-0.0910918	-1.21171	0.305945
sp|Q99538|LGMN_HUMAN	LGMN	Legumain OS=Homo sapiens OX=9606 GN=LGMN PE=1 SV=1	9	-0.237031	-1.21192	0.306017
sp|Q8N9M5|TM102_HUMAN	TMEM102	Transmembrane protein 102 OS=Homo sapiens OX=9606 GN=TMEM102 PE=1 SV=1	2	-0.509726	-1.20881	0.306074
sp|Q9P2D1|CHD7_HUMAN	CHD7	Chromodomain-helicase-DNA-binding protein 7 OS=Homo sapiens OX=9606 GN=CHD7 PE=1 SV=3	12	-0.185287	-1.21229	0.306085
sp|P09132|SRP19_HUMAN	SRP19	Signal recognition particle 19 kDa protein OS=Homo sapiens OX=9606 GN=SRP19 PE=1 SV=3	6	0.103683	-1.21242	0.306347
sp|Q9NZJ7|MTCH1_HUMAN	MTCH1	Mitochondrial carrier homolog 1 OS=Homo sapiens OX=9606 GN=MTCH1 PE=1 SV=1	18	-0.220136	-1.21339	0.306355
sp|O95619|YETS4_HUMAN	YEATS4	YEATS domain-containing protein 4 OS=Homo sapiens OX=9606 GN=YEATS4 PE=1 SV=1	5	-0.227577	-1.21382	0.306486
sp|Q9Y6M5|ZNT1_HUMAN	SLC30A1	Zinc transporter 1 OS=Homo sapiens OX=9606 GN=SLC30A1 PE=1 SV=3	9	-0.301241	-1.21346	0.306738
sp|O60568|PLOD3_HUMAN	PLOD3	Multifunctional procollagen lysine hydroxylase and glycosyltransferase LH3 OS=Homo sapiens OX=9606 GN=PLOD3 PE=1 SV=1	37	-0.132519	-1.20515	0.307205
sp|O14595|CTDS2_HUMAN	CTDSP2	Carboxy-terminal domain RNA polymerase II polypeptide A small phosphatase 2 OS=Homo sapiens OX=9606 GN=CTDSP2 PE=1 SV=2	1	-0.222137	-1.20618	0.307557
sp|P58546|MTPN_HUMAN	MTPN	Myotrophin OS=Homo sapiens OX=9606 GN=MTPN PE=1 SV=2	2	0.562511	-1.20523	0.307582
sp|P23458|JAK1_HUMAN	JAK1	Tyrosine-protein kinase JAK1 OS=Homo sapiens OX=9606 GN=JAK1 PE=1 SV=2	17	-0.0708818	-1.20631	0.3077
sp|Q9BZ95|NSD3_HUMAN	NSD3	Histone-lysine N-methyltransferase NSD3 OS=Homo sapiens OX=9606 GN=NSD3 PE=1 SV=1	28	-0.131428	-1.20324	0.308201
sp|Q99487|PAFA2_HUMAN	PAFAH2	Platelet-activating factor acetylhydrolase 2, cytoplasmic OS=Homo sapiens OX=9606 GN=PAFAH2 PE=1 SV=1	2	-0.323619	-1.1966	0.30896
sp|A4D1U4|DEN11_HUMAN	DENND11	DENN domain-containing protein 11 OS=Homo sapiens OX=9606 GN=DENND11 PE=1 SV=1	4	-0.184523	-1.19745	0.309072
sp|Q96N66|MBOA7_HUMAN	MBOAT7	Lysophospholipid acyltransferase 7 OS=Homo sapiens OX=9606 GN=MBOAT7 PE=1 SV=2	9	-0.24211	-1.19606	0.309253
sp|Q9UGM6|SYWM_HUMAN	WARS2	Tryptophan--tRNA ligase, mitochondrial OS=Homo sapiens OX=9606 GN=WARS2 PE=1 SV=1	9	-0.324969	-1.19661	0.309333
sp|Q969M3-3|YIPF5_HUMAN	YIPF5	Isoform 3 of Protein YIPF5 OS=Homo sapiens OX=9606 GN=YIPF5	2	-0.239707	-1.20101	0.309366
sp|Q6IPU0|CENPP_HUMAN	CENPP	Centromere protein P OS=Homo sapiens OX=9606 GN=CENPP PE=1 SV=1	4	-0.127448	-1.19786	0.309366
sp|Q9C0D5|TANC1_HUMAN	TANC1	Protein TANC1 OS=Homo sapiens OX=9606 GN=TANC1 PE=1 SV=3	10	0.0860036	-1.1975	0.309447
sp|P39748|FEN1_HUMAN	FEN1	Flap endonuclease 1 OS=Homo sapiens OX=9606 GN=FEN1 PE=1 SV=1	36	0.154786	-1.1971	0.309458
sp|Q9Y5I1|PCDAB_HUMAN	PCDHA11	Protocadherin alpha-11 OS=Homo sapiens OX=9606 GN=PCDHA11 PE=2 SV=1	1	-0.583161	-1.1982	0.309611
sp|Q14847|LASP1_HUMAN	LASP1	LIM and SH3 domain protein 1 OS=Homo sapiens OX=9606 GN=LASP1 PE=1 SV=2	44	0.291564	-1.19912	0.309637
sp|O60637|TSN3_HUMAN	TSPAN3	Tetraspanin-3 OS=Homo sapiens OX=9606 GN=TSPAN3 PE=2 SV=1	2	-0.479341	-1.19678	0.309707
sp|Q96JB5-4|CK5P3_HUMAN	CDK5RAP3	Isoform 4 of CDK5 regulatory subunit-associated protein 3 OS=Homo sapiens OX=9606 GN=CDK5RAP3	20	-0.128842	-1.1993	0.309863
sp|Q9NRP4|SDHF3_HUMAN	SDHAF3	Succinate dehydrogenase assembly factor 3, mitochondrial OS=Homo sapiens OX=9606 GN=SDHAF3 PE=1 SV=1	3	-0.218937	-1.18936	0.310206
sp|Q49A88|CCD14_HUMAN	CCDC14	Coiled-coil domain-containing protein 14 OS=Homo sapiens OX=9606 GN=CCDC14 PE=1 SV=3	2	-0.124153	-1.19933	0.310242
sp|O43251-8|RFOX2_HUMAN	RBFOX2	Isoform 8 of RNA binding protein fox-1 homolog 2 OS=Homo sapiens OX=9606 GN=RBFOX2	7	-0.165835	-1.19284	0.310304
sp|O75822|EIF3J_HUMAN	EIF3J	Eukaryotic translation initiation factor 3 subunit J OS=Homo sapiens OX=9606 GN=EIF3J PE=1 SV=2	23	0.320553	-1.1997	0.310386
sp|Q96NB2|SFXN2_HUMAN	SFXN2	Sideroflexin-2 OS=Homo sapiens OX=9606 GN=SFXN2 PE=1 SV=2	1	-0.271826	-1.18982	0.310575
sp|Q86WV6|STING_HUMAN	TMEM173	Stimulator of interferon genes protein OS=Homo sapiens OX=9606 GN=TMEM173 PE=1 SV=1	3	-0.161462	-1.19288	0.310676
sp|P35914|HMGCL_HUMAN	HMGCL	Hydroxymethylglutaryl-CoA lyase, mitochondrial OS=Homo sapiens OX=9606 GN=HMGCL PE=1 SV=2	11	-0.149946	-1.18001	0.310693
tr|E7EV01|E7EV01_HUMAN	CAPN5	Calpain-5 OS=Homo sapiens OX=9606 GN=CAPN5 PE=1 SV=2	1	-0.25682	-1.18819	0.310706
sp|Q9NW38-2|FANCL_HUMAN	FANCL	Isoform 2 of E3 ubiquitin-protein ligase FANCL OS=Homo sapiens OX=9606 GN=FANCL	2	0.0514498	-1.18784	0.310746
sp|Q9NX61|T161A_HUMAN	TMEM161A	Transmembrane protein 161A OS=Homo sapiens OX=9606 GN=TMEM161A PE=1 SV=1	3	-0.462488	-1.18663	0.310772
tr|X6RLX0|X6RLX0_HUMAN	ERC1	ELKS/Rab6-interacting/CAST family member 1 OS=Homo sapiens OX=9606 GN=ERC1 PE=1 SV=1	41	0.0794528	-1.19111	0.310788
sp|Q9Y3D9|RT23_HUMAN	MRPS23	28S ribosomal protein S23, mitochondrial OS=Homo sapiens OX=9606 GN=MRPS23 PE=1 SV=2	16	-0.210716	-1.18566	0.310865
sp|Q9H6Z4|RANB3_HUMAN	RANBP3	Ran-binding protein 3 OS=Homo sapiens OX=9606 GN=RANBP3 PE=1 SV=1	14	0.129745	-1.17909	0.310899
sp|Q9NRZ5|PLCD_HUMAN	AGPAT4	1-acyl-sn-glycerol-3-phosphate acyltransferase delta OS=Homo sapiens OX=9606 GN=AGPAT4 PE=1 SV=1	2	-0.262796	-1.19436	0.310928
sp|Q9BPZ3|PAIP2_HUMAN	PAIP2	Polyadenylate-binding protein-interacting protein 2 OS=Homo sapiens OX=9606 GN=PAIP2 PE=1 SV=1	10	0.172402	-1.19314	0.310934
tr|F8WD26|F8WD26_HUMAN	LMO7	LIM domain only protein 7 OS=Homo sapiens OX=9606 GN=LMO7 PE=1 SV=2	79	-0.0884056	-1.18984	0.310944
sp|Q8IXQ3|CI040_HUMAN	C9orf40	Uncharacterized protein C9orf40 OS=Homo sapiens OX=9606 GN=C9orf40 PE=1 SV=1	3	0.414628	-1.18023	0.311055
sp|Q9BVS5|TR61B_HUMAN	TRMT61B	tRNA (adenine(58)-N(1))-methyltransferase, mitochondrial OS=Homo sapiens OX=9606 GN=TRMT61B PE=1 SV=2	6	-0.0765317	-1.18692	0.311139
tr|A0A0A0MR88|A0A0A0MR88_HUMAN	WASHC2C	WASH complex subunit 2C OS=Homo sapiens OX=9606 GN=WASHC2C PE=1 SV=1	25	0.129125	-1.19451	0.311153
sp|P26440|IVD_HUMAN	IVD	Isovaleryl-CoA dehydrogenase, mitochondrial OS=Homo sapiens OX=9606 GN=IVD PE=1 SV=2	27	-0.0772015	-1.19112	0.311159
sp|P49354|FNTA_HUMAN	FNTA	Protein farnesyltransferase/geranylgeranyltransferase type-1 subunit alpha OS=Homo sapiens OX=9606 GN=FNTA PE=1 SV=1	9	0.163328	-1.18576	0.311231
tr|J3KQ26|J3KQ26_HUMAN	ARMC5	Armadillo repeat-containing protein 5 OS=Homo sapiens OX=9606 GN=ARMC5 PE=1 SV=1	4	-0.0538824	-1.19005	0.311314
sp|Q8N5C6|SRBD1_HUMAN	SRBD1	S1 RNA-binding domain-containing protein 1 OS=Homo sapiens OX=9606 GN=SRBD1 PE=1 SV=2	18	-0.220579	-1.18131	0.311318
tr|H7C3M7|H7C3M7_HUMAN	FARP2	FERM, ARHGEF and pleckstrin domain-containing protein 2 (Fragment) OS=Homo sapiens OX=9606 GN=FARP2 PE=1 SV=2	3	-0.121565	-1.18033	0.311417
sp|Q15363|TMED2_HUMAN	TMED2	Transmembrane emp24 domain-containing protein 2 OS=Homo sapiens OX=9606 GN=TMED2 PE=1 SV=1	10	-0.290435	-1.19113	0.311531
tr|A0A590UJA9|A0A590UJA9_HUMAN	TMUB1	Transmembrane and ubiquitin-like domain-containing protein 1 OS=Homo sapiens OX=9606 GN=TMUB1 PE=1 SV=1	4	-0.214353	-1.19022	0.311538
sp|Q9NZN3|EHD3_HUMAN	EHD3	EH domain-containing protein 3 OS=Homo sapiens OX=9606 GN=EHD3 PE=1 SV=2	1	-0.462851	-1.18277	0.311555
sp|Q5VTB9-3|RN220_HUMAN	RNF220	Isoform 2 of E3 ubiquitin-protein ligase RNF220 OS=Homo sapiens OX=9606 GN=RNF220	3	0.187065	-1.17637	0.311644
tr|A0A0U1RRH6|A0A0U1RRH6_HUMAN	PHF14	PHD finger protein 14 OS=Homo sapiens OX=9606 GN=PHF14 PE=1 SV=1	20	-0.102732	-1.18402	0.311657
sp|Q9NTI5|PDS5B_HUMAN	PDS5B	Sister chromatid cohesion protein PDS5 homolog B OS=Homo sapiens OX=9606 GN=PDS5B PE=1 SV=1	52	-0.132004	-1.18145	0.311682
tr|C9JFV4|C9JFV4_HUMAN	PELP1	Proline-, glutamic acid- and leucine-rich protein 1 OS=Homo sapiens OX=9606 GN=PELP1 PE=1 SV=2	30	-0.163462	-1.18038	0.311781
sp|Q9BYV8|CEP41_HUMAN	CEP41	Centrosomal protein of 41 kDa OS=Homo sapiens OX=9606 GN=CEP41 PE=1 SV=1	7	0.0479679	-1.1817	0.311902
sp|Q9ULC5-3|ACSL5_HUMAN	ACSL5	Isoform 2 of Long-chain-fatty-acid--CoA ligase 5 OS=Homo sapiens OX=9606 GN=ACSL5	31	-0.187702	-1.18308	0.31192
sp|P32320|CDD_HUMAN	CDA	Cytidine deaminase OS=Homo sapiens OX=9606 GN=CDA PE=1 SV=2	36	0.187334	-1.17643	0.312005
sp|P43351|RAD52_HUMAN	RAD52	DNA repair protein RAD52 homolog OS=Homo sapiens OX=9606 GN=RAD52 PE=1 SV=1	2	-0.137107	-1.18414	0.312024
[truncated: 6,981 more rows]

## Sheet: EWS-FLI_6h_dTAGv-1_v_DMSO
Uniprot ID	Symbol	Description	Number of unique peptides	log2 (Fold change)	log10 (P value)	q value	Fold change < -2	Fold change > 2	Student's t-test significant (P < 0.001)	Permutation-based FDR significant (q < 0.05)
[truncated: 8,559 more rows]
