# Supplementary material for: Rapid and direct control of target protein levels with VHL-recruiting dTAG molecules
Source: Nat Commun. 2020 Sep 18;11:4687. doi: 10.1038/s41467-020-18377-w (PMC7501296; doi:10.1038/s41467-020-18377-w)
Supplement: Supplementary file 6 — Source Data [file 41467_2020_18377_MOESM6_ESM.xlsx]

## Sheet: Fig. 1c
Fig. 1c, DMSO-normalized ratio of Nluc/Fluc signal
FKBP12WT-Nluc
log10[compound] (M)	dTAGV-1				dTAGV-1-NEG
-5.30103	77.3831	60.999	66.0776	68.4465	125.139	125.014	136.102	145.598
-5.80103	80.0627	78.0238	78.778	56.0034	101.386	100.293	115.139	95.5818
-6.30103	68.8218	92.5136	75.4087	65.4368	96.2195	78.239	97.7271	103.156
-6.80103	109.284	120.715	96.7763	91.3911	114.712	121.369	100.861	88.4884
-7.30103	95.3882	105.753	111.696	91.68	93.4077	104.906	112.458	108.777
-7.80103	103.02	94.6245	84.0201	92.3673	103.216	100.247	100.089	102.175
-8.30103	105.638	121.046	109.033	110.423	110.454	109.495	135.311	118.669
-8.80103	105.244	126.317	114.47	97.7892	110.954	146.777	100.679	100.959
-9.30103	114.092	120.811	102.793	109.022	143.925	124.428	110.547	102.229
-9.80103	107.353	87.135	95.1237	79.2034	108.808	129.041	102.222	94.1103
FKBP12F36V-Nluc
log10[compound] (M)	dTAGV-1				dTAGV-1-NEG
-5.30103	6.10899	4.34105	4.56281	4.10948	172.388	159.559	137.038	149.842
-5.80103	4.40267	4.04933	4.04865	3.69253	124.107	132.718	154.659	135.915
-6.30103	4.65551	4.96158	4.02606	2.89137	144.843	119.999	114.404	96.0635
-6.80103	3.60125	4.901	3.95377	3.16155	83.945	88.5671	88.1295	71.4616
-7.30103	6.11711	6.37797	7.15712	7.90083	84.74	118.727	117.728	86.8009
-7.80103	16.3689	16.2197	15.4499	12.5646	110.472	104.133	96.7684	99.1779
-8.30103	27.2028	28.8241	23.8168	22.823	112.563	110.879	122.905	100.378
-8.80103	29.8508	35.5954	43.0147	43.2468	82.0662	98.5114	105.831	107.753
-9.30103	86.2682	95.57	63.7382	60.5797	120.11	124.174	110.898	101.324
-9.80103	68.9452	91.1222	80.2269	75.8738	113.472	106.125	111.397	96.2463

## Sheet: Fig. 1e
Fig. 1e, Uncropped immunoblots

## Sheet: Fig. 2a
Fig. 2a, Uncropped immunoblots
									Notes:
									1) For the HA: KRASG12V immunoblot in the 800 channel, the main text cropped display figure shows a molecular weight marker of 37 kDa, which is estimated from the α-tubulin control immunoblot in the 700 channel on the same membrane.
									2) For the pERK1/2 T202/Y204 immunoblot in the 800 channel, the main text cropped display figure shows a molecular weight marker of 37 kDa, which is estimated from the total ERK1/2 control immunoblot in the 700 channel on the same membrane.
									3) For the pAKT S473 immunoblot in the 800 channel, the main text cropped display figure shows a molecular weight marker of 50 kDa, which is estimated from the total AKT control immunoblot in the 700 channel on the same membrane.

## Sheet: Fig. 2b
Fig. 2b, Uncropped immunoblots
								Notes:
								1) For the HA: KRASG12V immunoblot in the 800 channel, the main text cropped display figure shows a molecular weight marker of 37 kDa, which is estimated from the α-tubulin control immunoblot in the 700 channel on the same membrane.

## Sheet: Fig. 2c
Fig. 2c, DMSO-normalized antiproliferation
LACZ-FKBP12F36V, 3D-spheroid
log10[compound] (M)	dTAGV-1				dTAGV-1-NEG
-5.69897	79.9207	69.7647	81.656	63.0972	68.4913	65.8862	68.8321	78.0465
-6.19897	90.8255	93.4576	97.8876	88.6015	88.8571	103.865	101.246	98.2508
-6.69897	116.805	103.649	110.913	111.967	91.2022	101.677	109.864	107.932
-7.19897	115.092	118.114	123.495	124.235	113.68	101.811	126.495	101.479
-7.69897	125.383	125.544	131.956	99.7395	124.531	121.356	110.765	105.317
-8.19897	91.6326	122.778	124.271	121.832	119.921	92.6191	101.851	115.03
-8.69897	107.048	111.088	112.061	114.671	108.505	98.1611	108.837	115.846
-9.19897	123.177	113.909	103.784	113.953	113.362	108.537	123.253	101.067
-9.69897	118.276	100.412	114.859	101.744	112.187	102.493	128.974	86.9201
-10.199	96.4797	95.686	104.084	100.448	94.0987	98.1746	115.316	84.3777
FKBP12F36V-KRASG12V; KRAS-/- , 3D-spheroid
log10[compound] (M)	dTAGV-1				dTAGV-1-NEG
-5.69897	14.2222	15.5085	18.1313	19.3564	37.3931	26.551	27.3028	28.0546
-6.19897	19.4455	15.9874	15.9651	15.7814	78.1886	92.1435	64.5511	70.1475
-6.69897	16.8171	16.5888	12.056	15.8705	103.503	85.567	103.938	98.1965
-7.19897	11.0759	11.8444	17.6524	14.6677	124.063	123.712	110.481	131.998
-7.69897	20.7875	17.3072	22.4693	16.2436	94.7496	116.061	121.718	128.178
-8.19897	30.0314	28.6949	32.4036	30.2152	119.268	103.119	108.576	125.767
-8.69897	52.8515	46.5534	59.2387	51.9382	120.883	119.814	120.521	105.703
-9.19897	73.4831	72.2079	84.3419	73.5221	102.117	92.5221	111.366	98.8369
-9.69897	99.984	76.802	106.171	79.0127	88.1174	98.3023	99.984	124.954
-10.199	80.9506	84.0022	96.4313	99.1933	99.0429	90.8682	97.0717	101.855

## Sheet: Fig. 2d
Fig. 2d, Total flux for each mouse																	Fig. 2d, P values
	Vehicle					dTAG-13					dTAGV-1						Comparison	Vehicle v. dTAG-13	Vehicle v. dTAGV-1	dTAG-13 v. dTAGV-1
Mouse ID	1	2	3	4	5	1	2	3	4	5	1	2	3	4	5		Baseline	0.5687	0.1327	0.6953
Baseline	544100	1071000	1407000	2548000	1600000	889100	3230000	316100	985400	4289000	1893000	1330000	3116000	1809000	3338000		Treatment #1	0.0305	0.0071	0.0262
Treatment #1	17910000	20530000	14990000	9403000	9238000	7583000	6309000	11170000	4709000	6613000	4041000	2159000	3736000	2539000	5912000		Treatment #2	0.0101	0.0071	0.5606
Treatment #2	34990000	28140000	20860000	14770000	13970000	3752000	2682000	8076000	3987000	5587000	3135000	1001000	2876000	2693000	9211000		Treatment #3	0.0196	0.0151	0.1944
Treatment #3	19800000	56670000	40580000	34780000	16580000	6324000	1630000	11780000	6875000	7807000	4741000	1924000	4372000	3069000	6943000		No treatment	0.8024	0.0181	0.0143
No treatment	69790000	67520000	47550000	33630000	20400000	34070000	N/A	76150000	45320000	49160000	601200	13590000	24710000	1755000	24650000

## Sheet: Fig. 3a
Fig. 3a, Uncropped immunoblots

## Sheet: Fig. 3b
Fig. 3b, Uncropped immunoblots

## Sheet: Fig. 3d
Fig. 3d, Uncropped immunoblots

## Sheet: Fig. 3f
Fig. 3f, Antiproliferation
Time (days)	DMSO								dTAGV-1-NEG								dTAGV-1
0	1.01443	1.02035	0.964517	1.03158	0.996023	0.967948	1.00164	1.00351	0.970884	0.994506	0.949953	1.00138	0.976565	1.05072	1.05311	1.00288	0.869644	1.03757	1.09651	0.908567	1.00587	0.975013	1.03784	1.06898
3	5.42494	5.71099	4.97138	5.33978	5.54597	5.74686	5.93683	6.15051	5.43569	5.11426	5.46829	5.61181	5.24044	5.29307	5.6444	5.75085	3.16997	3.08101	3.35013	3.515	3.01957	3.21223	3.23475	3.09296
5	9.45364	9.66264	10.1112	10.1187	9.76839	9.18225	10.605	8.94611	9.04205	9.98303	9.4493	9.46963	9.10364	8.95234	10.1487	8.52566	3.57143	3.88143	3.89421	3.80858	3.6579	3.63427	3.71294	3.67847
7	12.3712	11.5296	11.7645	12.952	12.4124	11.1412	11.3452	12.3958	12.9032	11.0059	11.6763	12.0315	12.3084	11.8629	11.627	12.7076	4.09967	3.84584	4.01543	4.45943	4.18168	3.98374	3.96344	4.22756

[truncated: 14 more sheets: Supplementary Fig. 1c-d, Supplementary Fig. 1e, Supplementary Fig. 2a, Supplementary Fig. 2b, Supplementary Fig. 2c-e, Supplementary Fig. 4a, Supplementary Fig. 4b, Supplementary Fig. 4c, Supplementary Fig. 4d, Supplementary Fig. 5b, Supplementary Fig. 5c, Supplementary Fig. 5d, Supplementary Fig. 6a-b, Supplementary Fig. 6c]
